# Supplementary material for: Long-Term Exercise Alters the Profiles of Circulating Micro-RNAs in the Plasma of Young Women
Source: Front Physiol. 2020 May 8;11:372. doi: 10.3389/fphys.2020.00372 (PMC7233279; doi:10.3389/fphys.2020.00372)
Supplement: Supplementary file 2 [file Table_2.XLSX]

## Sheet: Sheet1
Note: #ID: miRNA number; C1-C15 and S1-S10 represents the subjects nubmer, C group(C1-C15), S group(S1-S10) ; the second column to the fifth from the bottom represents the TPM value of miRNA in this sample. PValue: probability of expressing difference; FDR: error detection rate; Log2 (FC) : logarithm value of expression amount difference multiple; Regulated: In S group, miRNA upregulated(up) or d…
#ID	C3	C4	C5	C7	C8	C9	C10	C6	C11	C12	C13	C14	C15	C1	C2	S1	S2	S3	S4	S5	S6	S7	S8	S9	S10	PValue	FDR	log2FC	Regulated
hsa-miR-451a	3703.98	13904.5	2447.85	11368	8221.68	13309.7	27991.1	26357.2	10101.3	3897.38	8339.33	13651.1	4051.26	30352	31678.6	210288	244511	375277	183306	244073	165322	273697	251345	175817	117586	2.03965e-05	0.000170225	4.76736	up
hsa-miR-486-5p	4082.68	9410.47	1431.43	12413	4908.3	4221.99	7698.75	32215.9	3862.63	6843.63	3007.42	7347.16	3224.9	7050.71	4863.61	148435	162873	140444	65770.8	119297	159461	132441	104890	39325.8	119563	1.3291e-08	2.69747e-07	4.75775	up
hsa-miR-21-5p	88563.4	100969	41639	77645.7	83537.1	114398	112196	51808.5	98862.4	97731.5	95004.5	109711	112382	138037	141860	13852.4	8502.29	5609.98	44838.9	21776.7	25156.4	21624.7	20875.2	66408.6	38026	0.0483827	0.111069	-1.52818	down
hsa-miR-423-5p	33985.6	46955	8324.28	37733	18326.3	14529.7	25290.3	90288.2	25971.3	45445.2	21375	28029.8	28162.1	16305.2	19029.7	98589.6	121377	66690	51565	79706.8	121801	74122.3	96286.2	48948.4	94059.7	0.00189489	0.00769152	2.12717	up
hsa-let-7b-5p	12458.1	15684	6321.23	17428.6	10580.6	7217.01	10102.1	20955.3	10103.9	10873.2	7754.24	9557.33	8576.41	8149.26	7690.3	59278.1	48943.9	49841.8	34003.5	48876.2	51458.3	41028.1	38603.1	22016.1	44626.2	2.21142e-05	0.000179527	2.64511	up
hsa-let-7f-5p	66390.4	45441.7	26578.3	31488.7	49502.7	62523.5	36541.6	14723.3	42400.9	46605.9	48485.4	35409.4	59095	44192.2	18358.7	6643.11	3481.1	2789.34	20268.5	7424.94	8702.94	7631.12	10873	24187.9	17013	0.0131256	0.0381796	-1.64655	down
hsa-miR-148a-3p	15375.9	24146.5	51948.5	26679.8	39553.8	38466.4	34819.2	21578.9	34652.5	21305.9	51898.9	24637	27100.8	30789.1	34137.1	9075.91	9010.27	6193.18	14601.2	8469.25	8028.82	9404.94	10680.9	13985.6	9519.09	0.0250088	0.0653007	-1.33676	down
hsa-miR-146a-5p	39634.8	19888.8	10602.4	24091.3	21854.8	19346.2	27268	12982.9	27848.7	22001.5	58141.5	25538.5	35204.6	26956.5	25412.2	3277.98	3830.24	1766.89	9830.36	5929.98	5602.64	4151.37	5248.84	13757.7	7379.24	0.00305844	0.0112395	-1.75188	down
hsa-miR-320a	11322	13781.5	4535.11	8426.7	5499.98	4273.66	5996.17	29666.6	6840.07	9568.31	4761.83	5888.53	9641.7	5625.9	6901.66	14645	29145.2	12441.4	20083.1	24967.1	14543	17996.1	20541.7	15545.7	11075.6	0.00034303	0.00181258	1.65257	up
hsa-miR-25-3p	3105.01	5350.2	1725.95	5616.52	6229.47	5066.3	6050.09	5279.03	5068.98	4950.1	5510	6872.68	3318.62	4918.81	4333.43	25558.7	23888.4	27991.9	14834.1	21509.2	15296	24610.6	18567.2	11092.3	14745.3	1.99478e-06	2.34387e-05	2.73108	up
hsa-miR-92a-3p	5073.06	5744.11	2835.65	10169.3	5428.96	3667.85	5095.76	16336.3	4475.73	7271.7	4087.26	6217.83	3771.4	4581.21	3011.07	25617	8462.37	23646.7	14750.2	20825.3	25284.3	19988.8	16519.3	8424.89	22811.6	6.19897e-06	6.15076e-05	2.33755	up
hsa-miR-221-3p	10299.5	7085.12	5941.35	14309	12083.2	9949.17	9325.65	3898.19	8528.95	9994.02	21140	10024.3	11455.5	9221.15	9248.15	1140.08	1566.69	671.603	3737.48	1313.04	2245.72	1605.87	1963.31	3250.56	2455.24	0.000108163	0.000699921	-1.96959	down
hsa-miR-16-2-3p	614.224	688.687	291.353	933.019	968.022	992.774	1200.15	861.882	802.983	1097.74	938.395	860.836	922.72	1368.78	1172.44	12194	11442.9	11857.2	5181.46	7350.03	3838.57	10600.8	7677.15	4295.26	3582.48	1.75193e-07	2.60746e-06	3.83749	up
hsa-miR-103a-3p	7723.97	4242.07	3221.15	4927.4	6227.49	5508.31	3268.57	1817.84	4598.12	3703.85	11035.9	4190.08	6724.37	5264.52	4243.99	1341.49	1426.39	1075.28	1962.94	1407.41	1079.85	1435.79	1533.88	2068.81	1226.16	0.00397477	0.0138651	-1.34294	down
hsa-miR-143-3p	2055.32	2999.32	1643.03	4297.33	8471.25	8953.01	4325.34	2116.77	7478.63	3310.67	4039.05	13219.3	2440.79	1896.98	3458.92	470.056	784.755	404.877	1590.21	1903.05	2621.17	351.974	746.406	3321.61	1322.9	0.00111054	0.00483763	-1.3982	down
hsa-miR-142-5p	887.871	1432.35	440.196	1955.39	2742.92	3277.96	2855.61	2195.67	2278.86	1861.94	2371.82	2646.73	1634.23	2649.82	4046.51	3909.34	2927.56	4016.28	3094.05	4156.07	2796.37	4944.96	3306.07	3464.97	2378.22	0.0100569	0.0309684	1.3256	up
hsa-miR-363-3p	905.662	1321.53	293.944	1145.85	1003.68	1064.3	1424.81	1596.3	1367.73	885.596	1091.09	1120.45	1107.53	2039.3	2039.19	5611.24	5238.89	7068.42	2987.49	5485.16	2510.11	3720.94	4406.46	3501.96	2692.15	4.3637e-05	0.000319408	2.54999	up
hsa-miR-27b-3p	1813.87	1702.46	3028.54	2940.95	4648.97	6245.22	5627.74	1609.96	4550.47	3345.32	8341.06	4710.34	2490.95	3316.2	3323.71	519.11	337.447	253.561	1009.13	608.49	780.966	614.308	457.888	1115.33	1216.67	2.30765e-06	2.67627e-05	-2.1433	down
hsa-miR-186-5p	1659.67	1176.96	581.122	1666.24	1284.09	1222.24	1507.08	1371.73	1461.86	1704.96	2067.3	1565.22	1683.07	1484.98	1703.1	3354.74	3162.2	2793.1	2368.77	3211.23	1846.72	4073.83	3072.24	3889.15	2028.15	0.000276599	0.00155348	1.63025	up
hsa-miR-140-3p	1052.23	1208.99	531.748	1340.66	1449.06	1486	1158.42	1638.79	1182.52	1206.17	1432.85	1273.15	1174.85	1090.81	1614.46	3551.53	3486.75	3099.16	2402.1	3326.51	2241.52	3726.91	3141.17	2218.05	1621.86	4.24756e-05	0.000313477	1.85193	up
hsa-miR-199a-3p	2143.43	1299.89	1358.3	2499.94	6224.37	6113.68	3201.07	538.676	3669.24	2426.02	14490.4	3530.11	3842.69	3265.94	3026.92	105.611	123.771	43.9415	513.068	143.975	211.384	162.579	192.752	623.458	382.925	1.34856e-05	0.00011949	-3.65508	down
hsa-miR-199b-3p	2143.43	1299.89	1357.15	2498.79	6224.51	6110.75	3201.07	537.159	3668.78	2425.31	14489.6	3527.04	3840.05	3265.76	3026.43	105.611	123.771	43.9415	512.614	143.975	211.174	162.273	192.752	623.458	382.56	1.35145e-05	0.00011949	-3.65543	down
hsa-miR-148b-3p	1534.29	2636.58	820.221	2280.97	3462.36	3890.32	3579.69	1949.86	2813.48	2715.25	3153.77	4284.02	2857.92	3229.55	4890.62	718.213	932.514	457.367	1330.85	811.32	816.512	876.029	926.349	1558.86	1046.2	0.00557491	0.0187158	-1.13525	down
hsa-miR-98-5p	3627.73	3335.65	1556.23	2326.22	2621.24	2794.21	2353.98	1382.35	2988.18	3047.14	2056.62	2683.96	2856.6	2610.73	1769.73	624.721	254.597	219.194	1760.93	692.151	1003.92	748.693	894.02	1768.22	2030.34	0.0282846	0.0711497	-1.03818	down
hsa-miR-484	708.263	893.865	384.344	1940.43	1336.44	841.376	1244.48	3063.63	1040.98	1476.31	884.706	1446.68	867.278	989.383	1079.6	2557.46	1692.07	2178.78	1593.16	2037.06	2469.52	2689.07	1560.93	1173.35	2520.59	0.000863385	0.00404486	1.43406	up
hsa-miR-182-5p	815.011	707.3	180.08	450.595	594.933	525.719	520	424.871	316.008	211.204	525.628	332.037	393.377	619.535	308.919	3797.96	1781.37	3222.26	2139.33	3485.56	1295.65	2273.66	2009.46	2645.6	1344.8	4.14756e-08	7.40754e-07	3.00932	up
hsa-miR-199a-5p	1347.9	1368.72	510.155	2025.95	2276.59	2519.84	2070.81	2500.67	2166.51	2003.38	3046.68	1680.68	1998.57	1925.44	2931.98	377.718	361.435	168.585	1204.79	532.611	691.995	551.789	548.368	1496.64	1100.59	0.00870296	0.0271739	-1.13244	down
hsa-miR-532-5p	351.59	638.475	239.819	928.801	701.611	451.712	798.172	1022.73	615.667	666.849	535.154	814.378	456.74	447.672	659.727	2730.02	2243.4	2103.55	1362.13	2109.04	1520.5	2636.51	1553.2	1179.23	1564.19	3.72161e-07	5.27523e-06	2.31597	up
hsa-miR-10b-5p	504.934	1703.32	251.479	940.689	729.907	390.34	916.789	2749.52	435.124	853.303	419.406	992.352	826.356	257.614	239.21	965.504	1268.95	1491.27	1711.96	2124.61	1359.8	1054.85	1441.78	2580.02	1678.81	5.78635e-05	0.000406867	1.58089	up
novel_miR_783	556.614	906.418	125.524	529.209	209.535	206.226	222.458	4787.39	266.727	515.753	171.457	480.975	550.464	867.061	1974.49	905.485	1450.38	2137.57	1508.6	1074.46	2000.9	625.034	1333	1528.17	2786.7	0.000808739	0.00387831	1.59478	up
hsa-miR-16-5p	357.52	335.47	135.888	595.552	524.758	634.924	770.614	397.558	590.442	524.239	907.51	531.873	605.906	833.193	513.678	1926.97	679.933	2040.29	1358.51	1804.8	1163.98	2235.2	1376.71	1762.33	1104.6	1.01896e-05	9.19118e-05	2.13862	up
hsa-miR-3615	206.718	394.339	93.7108	414.931	304.753	208.257	326.897	1124.39	240.334	338.021	255.454	494.639	240.25	210.055	257.001	2318.25	3496.02	1642.93	1328.35	1462.61	1787.83	1955.4	1142.89	687.78	1118.11	1.24865e-08	2.59313e-07	3.06117	up
hsa-miR-183-5p	66.9292	227.254	40.3057	106.992	51.7825	115.071	219.263	206.366	98.5628	41.958	45.0291	118.877	58.0825	201.227	69.7089	3006.74	1213.11	2232.12	1365.76	3174.75	1270.41	2127.48	1361.46	1882.57	1378.38	1.33641e-14	7.02011e-13	4.75517	up
hsa-miR-142-3p	1099.67	1010.31	408.239	844.05	1275.89	1932.75	1976.76	861.882	1573.5	827.845	1460.85	1325.41	1801.88	2536.33	4302.87	186.695	165.296	113.188	502.865	303.515	354.831	282.101	294.008	958.94	488.786	4.91975e-05	0.000348677	-1.70268	down
hsa-miR-629-5p	315.16	369.233	105.659	992.076	642.33	406.36	295.745	817.877	312.505	824.545	602.697	807.546	488.421	376.874	263.794	2031.14	2724.37	961.07	1308.86	786.513	1629.24	2.14525	1828.1	1149.8	764.024	0.00010019	0.000662739	2.02922	up
hsa-miR-23a-3p	1290.29	818.979	458.19	1195.32	2147.98	2310.45	1565.99	517.433	1585.41	1412.43	1828.59	1251.97	1169.57	1774.66	1774.58	205.162	189.688	95.406	583.578	255.361	291.311	273.52	299.498	642.377	474.549	8.37395e-05	0.000562251	-1.70597	down
hsa-miR-223-3p	1001.4	847.548	297.399	1252.46	1670.34	1894.39	1603.33	875.538	1211.25	1074.17	1667.81	1843.62	1046.81	1590.18	1313.79	266.336	259.838	153.881	590.833	320.053	282.267	403.307	279.572	742.012	370.513	0.00175158	0.00720813	-1.32878	down
hsa-miR-340-5p	867.538	928.494	543.695	1253.61	1527.87	1946.74	1961.58	834.569	1583.08	1093.03	2136.86	1408.42	1561.63	1829.24	1722.02	107.631	35.0751	56.2519	417.392	173.403	224.004	156.91	160.423	567.545	314.298	2.74233e-07	3.94985e-06	-2.34374	down
hsa-miR-30e-3p	801.456	1026.32	773.15	1069.54	1453.16	1477.88	1639.68	834.569	1441.31	1403.94	1175.95	1616.8	877.838	1207.91	1227.59	298.366	199.565	116.265	605.343	288.923	336.532	268.003	312.917	687.36	575.665	0.00189285	0.00769152	-1.32681	down
hsa-miR-320b	276.189	494.331	142.51	261.153	193.972	122.066	191.505	1236.68	221.416	351.221	125.273	219.65	174.248	189.157	234.519	992.628	1751.94	990.478	1149.7	1390.14	1065.34	1111.85	1517.21	773.542	661.814	1.87884e-10	4.93471e-09	2.6285	up
hsa-miR-381-3p	432.074	308.632	282.716	1623.29	3432.5	1271.43	888.433	690.416	1871.76	820.538	1495.49	1246.16	1275.18	603.502	1484.59	257.968	62.6917	40.1799	72.097	174.862	408.466	124.425	334.673	89.546	401.907	3.79493e-06	3.98691e-05	-2.14521	down
hsa-miR-4433b-5p	891.26	932.39	267.457	1724.92	938.877	707.577	1031.21	1998.41	727.076	1791.94	469.342	1280.32	619.107	755.188	510.444	201.411	220.328	37.6153	475.885	188.481	523.939	130.86	231.587	276.205	899.088	0.0137417	0.0396428	-1.23299	down
hsa-let-7e-5p	2080.74	2702.37	372.972	1986.84	1565.36	553.922	827.327	646.411	881.226	693.25	427.488	528.116	991.363	1408.77	680.915	92.3375	54.6285	22.9111	306.979	117.466	143.026	56.8492	439.385	329.176	338.39	2.57504e-05	0.000203497	-2.17092	down
novel_miR_1351	829.414	528.094	202.824	459.032	297.537	210.513	216.467	690.416	247.808	402.372	232.939	365.855	481.821	342.825	281.423	727.735	572.49	649.889	639.124	713.796	861.734	398.404	728.107	717.629	1276.9	0.000289909	0.001608	1.42173	up
hsa-miR-126-5p	410.047	392.608	206.135	572.16	773.342	912.223	1052.78	588.75	761.643	958.905	1139.29	1027.2	809.195	910.838	850.254	130.715	60.4743	81.5567	254.607	138.625	158.591	161.507	132.975	409.473	317.948	0.00024162	0.00138312	-1.61747	down
hsa-miR-150-5p	84.7205	505.585	34.5478	362.01	311.12	208.257	167.742	1301.93	145.041	189.047	134.221	494.981	108.245	132.23	72.7819	510.165	648.486	610.051	340.307	1094.41	666.545	751.604	268.592	278.307	542.811	2.29892e-05	0.000184949	1.7884	up
hsa-miR-152-3p	445.63	609.04	351.667	513.87	1012.59	550.538	662.78	491.637	844.323	810.402	590.285	877.233	386.777	651.962	684.473	124.079	150.178	43.9415	228.08	133.031	174.366	106.343	185.839	322.45	229.244	0.000772469	0.00374899	-1.48281	down
hsa-miR-28-5p	354.132	528.96	275.806	531.127	824.7	782.486	825.929	385.419	881.46	717.529	439.611	978.347	463.34	577.741	934.196	93.7803	112.482	27.8695	209.489	106.036	173.735	114.464	102.882	312.78	294.586	0.000203395	0.001219	-1.65811	down
hsa-miR-486-3p	35.5826	67.094	14.5388	126.167	54.4707	37.6803	75.0845	198.779	39.0047	67.4156	30.0194	69.3451	36.9616	56.5671	34.9353	803.625	869.621	719.648	454.12	649.834	1032.52	702.263	635.797	266.115	755.993	6.19999e-18	1.84553e-15	4.16756	up
hsa-miR-379-5p	282.966	221.194	207.431	810.304	1611.91	594.085	401.382	239.749	763.745	407.794	446.539	662.707	390.737	347.509	762.593	169.959	28.4229	17.4398	65.9755	109.927	267.123	71.253	310.681	41.1995	325.614	0.000568199	0.00286667	-1.54626	down
hsa-miR-1-3p	469.352	234.18	278.973	162.214	713.778	962.99	429.539	147.188	879.358	713.286	2695.4	662.024	481.821	548.917	117.907	7.79098	8.26482	1.70978	57.5869	32.1026	36.3876	43.6712	47.7814	53.3912	71.9125	0.000104709	0.000682521	-3.86529	down
hsa-miR-1180-3p	11.8609	50.6451	19.721	54.4549	15.1386	12.4097	36.9432	81.9395	14.0137	20.979	7.7935	34.5017	3.96017	33.3277	23.2902	873.455	1116.36	732.643	404.695	690.692	400.474	768.919	577.85	272.842	528.575	3.40453e-15	1.90015e-13	5.22293	up
hsa-miR-342-5p	133.858	362.74	45.6318	183.689	158.885	79.4219	115.822	898.299	104.635	97.8234	31.7513	130.15	60.7226	93.8581	83.1331	576.532	558.379	417.188	320.129	591.466	743.316	376.951	416.816	275.785	604.138	9.78244e-08	1.50616e-06	2.18759	up
novel_miR_1013	61.846	154.965	44.1923	144.19	70.7412	39.4853	79.0783	253.405	77.7758	95.4662	42.7199	74.4691	63.3627	57.2877	68.2532	772.461	1019.19	483.869	330.785	570.307	489.655	624.728	473.137	256.446	413.953	4.23011e-11	1.25916e-09	3.31955	up
hsa-miR-2110	151.65	238.941	52.2535	227.023	102.858	62.7252	121.213	467.358	129.626	159.817	57.7296	170.459	97.6842	87.0124	118.23	430.812	788.988	443.86	297.23	522.883	505.85	468.125	534.135	274.944	442.426	7.94209e-08	1.31339e-06	2.35493	up
hsa-miR-375	77.9429	298.676	315.104	294.516	119.27	58.8895	71.6897	711.66	62.8279	165.003	19.3394	637.087	182.168	20.5371	192.953	321.739	244.921	223.982	75.9512	193.832	996.136	54.7039	585.373	149.243	445.346	0.0116693	0.0350866	1.0611	up
hsa-miR-654-3p	90.6509	107.783	74.1337	768.12	1232.88	368.003	361.644	271.614	540.694	392.001	279.989	398.99	264.011	197.264	423.914	224.207	33.0593	26.6726	10.4291	105.793	253.03	66.3496	199.665	28.5874	314.298	0.00760995	0.0245331	-1.12972	down
hsa-miR-144-3p	21.1801	78.3484	15.4025	69.4108	52.3485	84.3857	192.504	144.153	94.1251	16.2646	32.6172	79.5931	30.3613	273.468	379.598	514.205	339.059	647.667	346.202	382.069	331.274	408.058	299.294	319.927	348.976	0.00012942	0.000813888	2.64239	up
hsa-miR-151a-5p	292.286	266.212	156.185	406.494	524.051	505.863	463.087	229.127	458.948	430.187	308.565	463.895	277.212	421.19	462.408	74.1586	52.8142	22.2272	165.279	75.3924	103.694	79.5275	71.3671	219.451	212.817	0.00161338	0.00679598	-1.4535	down
hsa-miR-493-5p	248.231	106.917	143.229	386.553	1261.17	506.54	291.152	54.6263	436.059	253.869	580.471	280.455	370.936	222.845	333.988	100.994	19.1502	16.243	34.4615	76.6084	96.7531	37.5419	192.142	35.3139	154.046	0.000338763	0.00180069	-1.84985	down
hsa-miR-374b-5p	277.036	171.414	109.689	244.663	482.879	634.247	378.018	148.705	365.29	222.99	637.335	281.821	290.413	486.585	335.444	92.3375	32.6561	81.0438	114.267	109.441	73.6165	110.787	73.4003	170.263	96.005	0.00303101	0.0112395	-1.33178	down
hsa-miR-493-3p	199.093	136.352	94.8624	501.215	852.855	322.651	224.255	110.77	458.247	278.148	275.659	269.524	275.892	174.385	434.265	118.885	65.5138	17.6108	37.1821	93.1461	161.536	57.0024	281.199	34.4731	213.912	0.0208863	0.0568642	-1.04936	down
hsa-miR-4433b-3p	200.788	239.374	66.2165	245.43	243.491	342.056	405.975	180.57	350.108	627.013	285.184	456.38	294.373	278.512	370.379	31.741	363.652	7.01012	105.198	88.5253	100.118	30.34	57.1343	122.758	117.907	0.0254984	0.0660003	-1.0494	down
hsa-miR-501-3p	55.9155	80.9456	28.5019	83.5997	79.2301	49.6387	62.5038	118.357	55.1204	40.308	56.8637	73.1027	51.4822	49.7214	61.7837	439.18	671.466	408.981	199.514	328.079	254.713	433.494	261.679	162.696	196.025	2.41011e-07	3.52825e-06	3.13464	up
hsa-miR-107	156.733	123.799	82.1949	146.875	198.783	154.557	185.515	86.4917	144.107	136.481	163.663	180.366	128.046	181.591	230.638	234.595	281.407	276.985	259.821	235.662	200.447	292.827	253.343	218.61	164.632	0.0168292	0.0468177	1.27014	up
hsa-miR-144-5p	18.6385	38.5249	14.5388	22.6256	14.0067	31.8139	61.3057	36.4175	32.9321	20.5076	30.5967	31.7689	34.3215	147.903	50.6239	400.514	300.759	454.974	354.137	293.787	117.155	393.807	331.013	294.282	137.254	2.64564e-08	4.922e-07	3.63025	up
hsa-miR-4732-5p	4.23602	18.1803	1.43949	13.8055	5.94226	5.1895	13.7788	48.5567	6.53971	2.59291	3.75243	11.2728	10.5605	10.0884	6.30776	433.698	470.087	394.789	192.259	377.692	305.193	388.291	372.898	139.154	223.768	3.48602e-20	1.55651e-17	5.72653	up
hsa-miR-181d-5p	331.257	212.103	100.62	316.759	257.073	191.786	191.306	386.936	274.201	274.613	252.567	292.069	190.088	186.815	195.217	38.9549	53.2174	21.5433	97.9431	49.8563	112.738	54.3975	80.9234	147.982	140.905	0.031399	0.0776712	-1.21038	down
hsa-miR-505-5p	161.816	210.372	64.4892	199.796	75.8345	69.9454	77.6805	338.38	113.978	161.468	71.8734	93.2572	128.046	85.9315	45.9335	184.675	186.462	119.514	153.036	194.075	259.971	191.234	179.943	167.741	296.046	0.00553562	0.018654	1.14995	up
hsa-miR-495-3p	122.845	85.2743	53.8369	324.428	667.938	342.056	175.929	142.635	306.899	211.911	321.265	201.545	228.37	193.121	171.927	54.2483	16.5296	12.4814	28.5667	50.8291	82.8711	35.2434	146.597	23.5426	146.745	0.00253591	0.00967765	-1.57286	down
hsa-miR-23b-3p	347.354	143.711	252.918	128.084	277.164	424.862	209.078	69.8003	236.831	142.374	191.374	172.167	118.805	310.939	302.287	46.1688	24.996	19.1496	79.5788	45.9651	48.3765	45.51	49.0013	104.26	89.7993	0.000943071	0.00427494	-1.73847	down
hsa-miR-20b-5p	56.7627	33.7634	14.3949	64.4255	31.2676	43.321	49.3241	56.1437	50.6828	40.308	101.315	41.3338	84.4837	76.924	47.3891	265.182	117.522	285.705	116.534	244.661	117.576	261.567	153.51	173.206	163.537	6.10619e-06	6.12678e-05	2.52014	up
hsa-miR-424-3p	52.5267	102.589	25.0471	104.308	46.5477	43.9979	110.23	294.375	59.3245	115.502	39.2561	98.7228	60.7226	67.1959	59.6812	150.914	186.664	110.11	106.785	152.487	225.477	177.443	125.045	80.7175	199.676	0.00259892	0.00983406	1.47739	up
hsa-miR-4732-3p	0.847205	8.22442	1.58344	8.43667	1.69779	2.2563	8.1874	51.5915	5.60547	2.82863	0.865944	4.44082	1.32006	9.72809	5.33734	289.709	345.51	232.189	138.299	216.692	292.573	201.96	162.457	74.8318	294.951	1.17537e-20	1.0496e-17	5.6688	up
hsa-miR-15b-3p	51.6795	51.078	18.8573	57.5227	80.7864	88.6727	99.447	57.6611	61.8937	80.1445	154.427	90.1828	96.3642	109.171	104.321	209.779	150.178	172.004	99.3034	158.324	56.3692	229.848	117.522	158.492	100.02	0.0114095	0.0344212	1.52606	up
hsa-miR-942-5p	87.2621	78.7813	28.358	99.7061	65.5063	63.1765	82.6728	133.531	88.5197	93.3447	90.0582	75.4939	118.805	89.8948	75.6932	166.496	132.439	158.668	127.87	149.082	93.1774	148.022	131.958	149.243	116.447	0.0139182	0.0398364	1.34216	up
hsa-miR-4326	26.2634	71.8555	20.4408	104.691	57.5833	48.0593	63.3026	165.396	52.7848	72.3657	51.9567	68.3203	81.8435	51.8832	66.4741	179.192	209.443	137.809	101.117	66.8804	114.842	159.362	102.882	102.578	114.257	0.00305266	0.0112395	1.65471	up
hsa-miR-193a-5p	32.1938	100.857	107.674	70.9447	43.2936	19.4042	41.5361	365.693	26.8595	34.415	10.68	82.326	22.441	10.0884	20.0555	106.477	226.376	106.52	108.372	86.8229	192.665	80.1405	71.5704	56.7545	121.558	0.00253536	0.00967765	1.35624	up
hsa-miR-320c	32.1938	74.4527	21.5923	40.6494	31.975	19.6298	30.553	224.575	43.6759	56.1011	15.587	47.4826	15.8407	35.6697	49.33	107.631	197.348	107.204	117.668	133.518	150.388	117.223	172.42	93.75	120.462	9.92116e-05	0.000661164	2.09149	up
hsa-miR-3158-3p	3.38882	9.52301	2.44713	14.5724	8.7719	6.54328	12.3809	12.1392	11.4445	7.30729	4.32972	14.0057	5.28023	15.4929	19.732	193.909	392.68	207.739	114.04	159.297	133.351	164.725	173.843	79.0359	78.1181	1.35954e-09	3.19492e-08	4.87297	up
hsa-miR-411-5p	65.2348	42.8536	36.9949	134.22	351.442	178.474	125.607	44.0045	170.266	71.6586	99.2949	125.709	93.7241	113.134	238.886	44.4374	2.41897	7.01012	14.9635	38.1826	60.9965	18.5411	76.2469	13.8733	84.6888	0.0128532	0.0375096	-1.40074	down
hsa-miR-7706	8.47205	30.3005	12.0917	50.62	18.8171	7.67143	22.9647	74.3525	17.05	15.7932	12.7005	28.3529	36.9616	16.9341	26.2015	156.685	171.142	139.86	109.506	152.73	109.373	227.09	110.202	45.4036	77.7531	1.40811e-07	2.13126e-06	3.10247	up
hsa-miR-335-5p	123.692	71.4226	52.3974	151.093	119.977	100.406	152.965	133.531	98.5628	126.581	144.901	118.877	132.006	128.267	112.408	15.2934	13.1028	9.23284	41.4898	28.6978	39.9632	39.2275	23.1791	100.476	43.4395	0.0311759	0.077549	-1.34168	down
novel_miR_1526	65.2348	78.7813	10.0764	39.8824	24.6179	6.31765	23.9631	81.9395	17.05	24.9862	5.77296	17.0801	38.2817	35.3094	51.1091	91.4719	120.142	252.364	111.773	126.951	138.189	90.7135	88.0397	56.3341	93.4497	0.000628834	0.00311972	2.53051	up
hsa-miR-32-5p	55.9155	66.2282	32.9643	71.3282	113.327	189.981	155.561	51.5915	134.298	49.0296	145.19	94.9652	137.286	220.503	234.519	29.144	6.65217	27.3566	30.8339	33.3186	40.8046	36.316	19.7225	47.0852	46.7248	0.0141153	0.0402715	-1.40119	down
hsa-miR-369-3p	55.9155	11.6873	40.8815	89.352	360.214	217.959	71.49	7.58699	127.991	55.394	489.259	110.337	195.368	130.789	149.931	8.65664	1.41107	0	1.36032	1.94561	9.46498	3.21788	10.1663	5.04484	10.2211	1.75112e-06	2.11318e-05	-4.45331	down
hsa-miR-92b-3p	32.1938	45.8836	16.6981	96.2547	50.6507	21.8861	47.7266	115.322	33.1657	57.2797	29.7308	53.6314	18.4808	33.5079	14.8799	103.014	29.0277	70.9561	55.5464	58.3683	84.7641	78.1485	46.5614	43.722	131.049	0.0363228	0.086728	1.29122	up
hsa-miR-2355-3p	61.846	72.2883	23.4637	92.8034	65.3648	55.0538	115.822	66.7655	93.4244	117.624	94.3879	118.877	92.404	57.2877	129.552	8.07953	12.498	2.05174	21.9918	17.0241	22.7159	17.162	11.3862	52.5504	21.1722	0.00806714	0.0256369	-1.74559	down
hsa-miR-889-3p	16.9441	5.62724	21.3045	100.09	249.716	98.8261	78.4792	36.4175	119.35	61.0512	91.7901	88.8164	79.2034	44.8573	74.2375	17.6018	2.41897	2.90663	5.668	9.24165	34.2842	8.12131	29.8888	5.46525	37.9639	0.00316006	0.0115181	-1.94485	down
hsa-miR-1255b-5p	4.23602	3.89578	2.30318	5.75227	2.82965	4.96387	8.38709	10.6218	1.86849	6.12869	5.19567	6.14883	2.64011	5.7648	3.55823	115.422	137.881	90.1057	58.9472	117.709	55.1072	106.803	107.356	55.4933	8.76091	2.71832e-11	8.66949e-10	4.81916	up
hsa-miR-1292-5p	34.7354	47.6151	6.18981	30.2953	18.8171	9.47647	17.1736	104.7	13.313	24.7505	12.4119	17.4217	44.8819	14.5921	14.3946	78.7754	101.194	64.8008	36.5019	56.4227	61.8378	71.8659	58.5576	36.1547	61.3264	0.000577662	0.00289804	1.91237	up
hsa-miR-574-5p	163.511	70.5569	63.3376	119.264	80.5034	122.969	70.6912	9.10439	96.9279	76.373	81.9761	44.0666	101.644	53.6847	64.695	4.32832	6.45059	1.36783	10.6558	8.02565	14.7233	8.42777	2.4399	13.4529	16.0617	6.73006e-05	0.000458774	-2.96517	down
hsa-miR-7976	3.38882	8.22442	5.03821	10.3541	10.0452	7.89706	11.9816	18.2088	14.7143	8.25017	12.4119	18.4465	2.64011	11.8899	17.4677	99.8399	138.285	86.3441	42.3967	65.6644	44.1699	104.658	62.6241	37.4159	37.2339	1.39283e-06	1.70384e-05	3.48575	up
novel_miR_1793	2.54161	8.22442	5.61401	9.58712	9.76228	5.41513	10.7834	13.6566	8.64176	9.66448	3.46378	17.4217	1.32006	10.4487	10.5129	83.9694	77.4071	103.784	51.4655	63.962	66.4652	42.5986	109.999	31.9507	67.532	4.21204e-07	5.87711e-06	3.74106	up
hsa-miR-18a-3p	6.77764	12.9859	4.60637	18.0238	11.1771	6.76891	8.98617	30.348	8.87532	8.25017	5.48431	8.88164	3.96017	13.1509	11.6451	89.1634	99.7826	80.8728	42.3967	71.0148	55.5279	85.8101	49.408	35.3139	62.4215	1.36209e-06	1.68937e-05	3.37694	up
hsa-miR-106a-5p	25.4161	11.6873	8.20509	13.8055	15.9875	15.3429	20.768	7.58699	17.2835	14.1431	50.2248	15.7137	30.3613	32.2468	18.2763	86.2779	70.5534	66.6816	38.9959	62.746	24.8193	63.4382	54.0845	53.8117	43.8045	0.00205218	0.00825493	2.11426	up
hsa-miR-184	2.54161	4.32864	0.287898	16.1064	2.68816	0.676891	2.19662	7.58699	1.86849	1.65003	0	3.07441	0	1.26105	3.8817	15.582	15.5217	5.47131	14.7368	40.1282	31.3396	9.19394	13.0128	497.337	79.2132	0.0448801	0.104642	4.93687	up
hsa-miR-660-5p	7.62484	16.016	8.78089	26.8439	16.129	19.1786	22.765	39.4523	21.9547	17.2075	29.4421	17.0801	23.761	17.1142	23.1285	65.2134	57.0474	69.5882	41.0363	56.4227	36.1772	84.431	43.7149	55.9137	38.694	0.00183586	0.00752027	2.11087	up
hsa-miR-487b-3p	20.3329	13.4188	17.8497	77.464	175.863	65.4328	37.9416	24.2784	60.9594	41.958	62.348	53.973	38.2817	42.5154	70.1941	28.5669	2.82213	2.3937	6.34816	10.4577	19.561	5.97606	22.5691	3.36323	30.6632	0.0119423	0.0356673	-1.57774	down
hsa-miR-576-5p	9.31925	17.3146	9.50063	19.9412	25.8913	34.0702	32.7496	18.2088	16.5828	20.2718	23.3805	20.4961	27.7212	28.2835	21.3494	57.7109	29.834	72.4949	33.5546	46.4515	21.0333	70.0271	38.4284	31.1099	41.9794	0.0195461	0.0538725	1.71508	up
hsa-miR-550a-5p	5.93043	9.95588	2.73503	18.4073	11.6016	6.09202	14.3779	21.2436	10.0431	9.42876	6.63891	19.4713	9.2404	9.90824	13.9094	111.382	83.8577	41.5478	38.089	39.6418	54.2659	56.6959	28.4655	26.065	63.8816	3.68476e-05	0.000283663	2.95747	up
hsa-miR-374a-3p	26.2634	30.3005	21.7363	33.7467	48.2455	87.5446	61.9047	21.2436	61.6601	35.3579	63.5026	57.389	80.5235	90.6154	90.573	7.79098	2.62055	6.3262	11.7894	10.4577	11.358	11.6457	13.4195	24.3834	14.2365	0.00690239	0.0225781	-1.82652	down
hsa-miR-502-3p	7.62484	15.1502	7.48535	20.7082	21.0809	12.6353	12.5806	10.6218	14.0137	10.6074	17.3189	23.2289	7.92034	17.4745	16.3355	56.5567	80.834	44.9673	32.1943	44.7491	33.2326	82.8987	34.5653	45.824	27.3778	0.000830293	0.00392302	2.41406	up
hsa-miR-452-5p	79.6373	38.0921	31.3809	31.8293	36.9269	24.8193	64.7004	28.8306	45.778	41.958	51.9567	47.4826	124.085	91.6963	48.1978	7.21387	6.24901	0.512935	36.2752	9.72806	6.09965	2.60495	8.9463	13.0325	7.30076	0.00622107	0.0207291	-2.12667	down
hsa-miR-1185-1-3p	15.2497	13.8517	15.6904	79.3814	152.235	49.1874	47.7266	36.4175	84.3156	52.8011	48.7815	57.7306	35.6415	32.2468	52.403	12.4079	2.21739	0.683914	6.57488	9.24165	15.775	5.97606	21.3491	1.68161	27.7429	0.00526908	0.0178908	-1.90437	down
hsa-miR-431-5p	14.4025	16.016	8.34904	55.6053	148.273	44.9004	44.7312	15.174	82.6806	39.1294	25.9783	54.6562	38.2817	24.8607	76.3401	17.0247	8.26482	2.3937	7.9352	12.4033	29.0259	6.43575	26.8389	3.36323	27.7429	0.0488232	0.111507	-1.2314	down
hsa-miR-92b-5p	13.5553	20.3446	3.45478	11.888	7.49856	3.15882	9.78494	28.8306	8.64176	10.3716	2.02054	9.22324	3.96017	6.30525	7.43993	62.6164	110.063	33.5118	23.1254	34.0482	62.6792	41.0662	37.6151	20.5998	67.897	8.08745e-06	7.76569e-05	2.98844	up
hsa-miR-146a-3p	0.847205	45.4507	19.4331	23.7761	0	32.7164	108.633	27.3132	97.1614	57.5154	106.8	78.5683	51.4822	36.3903	0	5.77109	11.2885	5.12935	29.2469	7.05284	7.78231	11.3392	6.09975	47.5056	0	0.04708	0.108637	-1.34979	down
hsa-miR-3120-3p	33.041	24.6733	10.7962	52.5374	56.4514	48.0593	77.2811	40.9697	49.515	72.13	50.5134	80.6179	10.5605	38.7322	51.9178	8.65664	5.84585	1.19685	21.3117	6.56644	14.0923	7.50838	7.92968	13.4529	23.7275	0.0155405	0.0433678	-1.68274	down
hsa-miR-93-3p	6.77764	12.5531	5.61401	23.7761	24.1935	15.3429	16.1751	18.2088	17.7506	21.4504	10.9686	23.2289	10.5605	14.2318	20.8641	60.3079	63.6996	42.2317	27.6599	39.885	27.7639	46.2761	25.2123	24.8038	21.5372	0.009901	0.0305937	1.96279	up
hsa-miR-1277-5p	39.8186	19.046	14.9707	29.5283	38.3417	56.4076	85.6682	15.174	42.2746	27.5791	52.8226	44.4082	63.3627	89.3543	90.0878	3.75121	0.201581	0.854892	7.02832	6.32324	6.09965	3.06465	2.4399	20.5998	6.20564	0.000101317	0.000665263	-2.75485	down
hsa-miR-550a-3-5p	5.08323	5.19437	3.16688	19.1742	12.1675	6.09202	13.7788	12.1392	10.0431	13.436	4.32972	15.0305	6.60029	4.86405	12.2921	70.6959	68.5376	39.496	36.0485	31.373	38.4909	48.4214	18.9092	16.8161	45.9948	0.000140588	0.000871841	2.82941	up
hsa-miR-1294	16.9441	18.1803	4.03057	18.0238	15.7045	8.57395	13.3794	10.6218	15.8822	11.3145	9.23674	20.4961	7.92034	9.00749	8.73383	52.8055	52.8142	18.6367	32.8744	27.725	33.2326	42.1389	37.0052	24.3834	29.5681	0.00221892	0.00876766	2.09693	up
hsa-miR-363-5p	9.31925	9.95588	1.00764	11.1211	5.65929	3.38446	7.18894	9.10439	7.70752	6.83585	4.32972	5.80722	5.28023	6.66555	7.92514	51.0742	51.8063	46.1642	22.8987	47.4243	33.0223	34.0176	46.9681	23.5426	35.0436	7.41597e-06	7.23542e-05	3.24806	up
hsa-miR-3656	5.08323	9.09015	1.87134	9.58712	15.2801	6.76891	13.7788	19.7262	10.5102	14.8503	5.19567	34.8433	0	5.58465	16.012	23.6615	71.3597	27.8695	39.2226	30.157	49.8489	18.8476	25.009	11.3509	43.0745	0.00168713	0.00704021	2.29495	up
novel_miR_1025	0.847205	3.03005	0	0.76697	0.424447	0.676891	0.599078	9.10439	1.40137	0.235719	0.288648	0.683203	0	1.4412	1.77911	64.0592	61.8854	47.532	33.5546	44.5059	50.4799	41.0662	37.2085	14.2937	34.3136	1.10525e-13	5.19465e-12	5.72285	up
hsa-let-7b-3p	7.62484	9.95588	6.62165	20.7082	12.8749	8.79958	14.3779	39.4523	9.80957	12.2574	6.35026	10.5896	5.28023	7.38615	6.95471	48.7658	20.3597	44.2834	26.2995	33.5618	32.8119	37.6951	19.3159	15.9753	37.5989	0.00206393	0.00826498	2.11367	up
hsa-miR-410-3p	15.2497	9.09015	9.21274	47.5521	102.858	33.1677	31.1521	50.0741	45.0773	37.715	46.761	36.2098	15.8407	17.1142	32.1858	8.07953	2.41897	2.22272	4.76112	9.48486	12.62	4.90343	15.4527	1.68161	19.347	0.0150677	0.0423127	-1.65652	down
hsa-miR-1285-3p	6.77764	12.1202	3.59872	8.43667	10.1867	9.02521	12.1813	4.55219	11.2109	9.42876	11.2573	18.1049	5.28023	12.07	13.4242	32.6067	55.0316	31.973	26.2995	31.373	25.6606	43.9777	34.3619	21.861	23.7275	0.0011087	0.00483763	2.38955	up
hsa-miR-939-5p	8.47205	9.09015	2.01529	6.90273	3.39558	0.451261	3.19508	18.2088	3.73698	3.7715	0.577296	5.12402	1.32006	1.0809	2.26433	47.0344	53.419	48.2159	22.2186	44.5059	40.3839	32.7917	34.7686	16.8161	20.0771	5.70989e-08	9.80564e-07	3.72891	up
novel_miR_126	23.7217	22.0761	5.75796	24.9265	9.6208	4.51261	16.9739	31.8654	12.3787	21.6862	5.77296	12.9809	7.92034	10.0884	8.24862	23.3729	27.415	15.3881	23.1254	21.8881	28.3949	22.6784	20.1292	16.3957	47.4549	0.0293583	0.073437	1.31211	up
hsa-miR-151b	12.7081	12.9859	8.63694	24.543	43.718	38.3572	40.3379	13.6566	45.3109	37.0079	20.2054	44.0666	11.8805	20.1768	36.5527	7.50242	5.24111	3.59055	11.336	8.51205	4.62732	4.59697	5.48978	14.7141	17.1568	0.0333394	0.0813446	-1.27513	down
hsa-miR-539-5p	41.513	6.92583	17.5618	45.6347	77.8153	41.0647	11.5822	0	37.8369	24.0433	31.7513	17.7633	22.441	10.9891	47.3891	6.3482	1.00791	0.170978	4.5344	3.89122	7.15132	2.60495	9.7596	3.36323	7.30076	0.00125347	0.00540746	-2.2981	down
hsa-miR-324-5p	7.62484	6.92583	2.73503	8.05318	9.6208	8.12269	9.18586	7.58699	11.2109	11.0788	11.8346	9.90644	13.2006	8.82734	15.8503	31.4525	35.0751	29.7503	15.417	26.0226	15.9853	36.4693	19.9259	17.2365	12.7763	0.00450621	0.015521	2.05354	up
novel_miR_1035	1.69441	4.32864	1.00764	1.91742	1.83927	2.2563	3.59447	18.2088	3.26986	0	0.577296	5.12402	1.32006	4.3236	2.5878	40.1091	46.9684	22.9111	26.0728	28.4546	22.0849	36.7757	33.5486	13.8733	24.0925	3.13478e-08	5.71298e-07	3.80916	up
hsa-miR-1306-3p	13.5553	21.2103	2.59108	13.8055	13.4408	4.96387	13.7788	22.761	14.0137	15.5575	2.88648	21.5209	7.92034	5.7648	8.57209	23.3729	34.4704	17.9527	15.8704	17.5105	17.2473	18.8476	15.2494	11.7713	24.4575	0.0359956	0.0864028	1.39246	up
hsa-miR-382-3p	8.47205	5.19437	6.62165	35.2806	74.9856	35.1983	19.5699	19.7262	23.3561	19.329	37.2356	35.8682	26.4011	13.5112	27.0102	6.92531	5.64427	2.56468	2.72064	4.13442	8.62365	3.98404	11.5895	2.52242	9.12595	0.0134265	0.038928	-1.63048	down
hsa-miR-5010-3p	5.93043	4.76151	2.15923	6.13576	5.09336	2.2563	4.19355	15.174	8.4082	5.65726	3.17513	3.75762	5.28023	6.4854	5.49908	31.1639	23.9881	33.1698	19.4979	31.373	16.8266	32.1788	21.1458	8.82847	30.2981	3.45259e-05	0.000270453	2.85413	up
hsa-miR-150-3p	1.69441	16.4488	2.15923	9.20364	4.8104	1.80504	4.99232	77.3873	1.86849	5.42154	2.59783	7.85683	6.60029	1.0809	2.5878	14.4277	32.8577	14.8751	12.4696	43.2899	31.1293	15.3232	9.55628	11.7713	17.1568	0.000260213	0.0014707	1.81883	up
hsa-miR-301a-5p	11.8609	22.9418	7.91719	26.077	24.9009	32.942	35.9447	7.58699	26.8595	19.8004	23.6691	28.6945	19.8009	26.1217	38.1701	3.1741	2.01581	2.05174	8.16192	7.53924	5.04799	5.05666	4.67648	14.7141	6.93572	0.014768	0.0416019	-1.56784	down
novel_miR_651	1.69441	3.89578	2.01529	1.53394	2.12223	0.451261	1.99693	36.4175	2.33561	1.88575	0	4.09922	3.96017	1.26105	2.42606	25.9699	28.0198	18.1237	15.417	26.509	42.6976	18.8476	14.4361	13.0325	43.8045	6.84744e-08	1.15373e-06	3.14903	up
hsa-miR-181c-3p	7.62484	16.016	5.47006	18.4073	39.615	29.7832	22.5653	9.10439	29.6623	23.1005	33.4832	44.7498	13.2006	11.7097	43.0222	2.30844	7.05534	2.22272	8.16192	4.62083	3.57566	4.59697	4.0665	10.5101	10.9511	0.0144079	0.0407161	-1.52776	down
novel_miR_858	5.08323	11.6873	1.15159	7.6697	4.95188	1.12815	4.19355	22.761	3.26986	6.60013	2.88648	4.44082	1.32006	3.06255	4.20518	25.6814	19.1502	22.7401	12.0162	28.2114	34.7049	25.1301	18.9092	15.1345	30.2981	1.9434e-05	0.000165282	2.74477	up
hsa-miR-556-5p	11.0137	18.6132	7.48535	13.0385	38.9076	28.4294	31.7511	9.10439	39.4718	19.5647	21.6486	36.893	22.441	18.5554	28.4658	1.73133	1.00791	0.683914	8.61536	2.18881	5.25832	2.29848	2.64323	7.98767	13.1414	0.00241332	0.00928919	-2.06011	down
novel_miR_282	0	0.865729	0	0.76697	0.141482	0.676891	1.59754	0	0.700683	0	0.288648	0.341601	0	1.0809	0.64695	31.1639	42.1304	38.8121	19.2712	22.8609	29.0259	25.4366	25.619	11.7713	20.0771	1.75868e-14	8.72503e-13	6.54078	up
hsa-miR-136-3p	8.47205	5.62724	3.59872	28.3779	57.5833	33.3933	15.9754	9.10439	29.6623	15.086	21.36	20.8377	21.1209	13.6914	43.8309	4.32832	3.2253	0.170978	1.1336	6.56644	4.62732	2.29848	15.4527	2.52242	8.76091	0.00825844	0.0260593	-1.68489	down
hsa-miR-296-5p	0	8.22442	0.287898	4.60182	7.78153	3.38446	2.59601	10.6218	1.63493	5.65726	7.50485	6.83203	6.60029	1.62135	6.63124	31.4525	41.7273	28.3824	11.5627	17.7537	11.1476	25.5898	20.3325	12.1917	8.03083	3.95228e-05	0.000294115	2.9056	up
hsa-miR-320d	5.08323	16.4488	4.75032	8.43667	8.34746	4.06135	6.39017	33.3827	8.64176	10.1359	2.59783	12.2977	1.32006	4.14345	8.57209	14.1392	26.6087	15.3881	16.3238	12.8897	25.4503	10.1133	16.266	9.66928	20.8072	0.0105029	0.0321201	1.54525	up
hsa-miR-3605-5p	12.7081	11.2545	2.59108	18.4073	7.35708	3.38446	7.38863	7.58699	5.13834	10.8431	7.50485	11.9561	2.64011	5.58465	6.4695	24.5272	22.7787	10.9426	13.1498	22.8609	14.9336	17.4685	19.3159	14.7141	11.6812	0.00725209	0.0235495	1.74143	up
hsa-miR-548e-3p	26.2634	11.2545	8.34904	8.43667	17.1194	32.2651	26.9585	1.5174	19.3856	9.42876	34.0605	30.4025	26.4011	24.5004	35.097	3.75121	2.62055	1.53881	5.21456	4.62083	2.10333	3.21788	6.5064	5.88565	3.28534	0.00354105	0.0125982	-1.97997	down
hsa-miR-628-5p	16.0969	19.9118	5.75796	13.0385	23.2031	22.7887	16.9739	6.06959	22.1883	19.8004	23.0918	24.2537	27.7212	29.0041	27.8189	3.75121	1.81423	0.854892	6.12144	3.89122	4.62732	5.51636	2.03325	8.40807	1.09511	0.00425341	0.0147794	-1.92765	down
hsa-miR-5010-5p	5.08323	6.92583	1.15159	3.83485	3.11261	1.57941	4.79263	15.174	6.53971	7.77873	3.75243	5.12402	3.96017	4.14345	2.42606	19.9103	33.2609	14.0202	11.5627	17.5105	11.358	22.5251	17.2826	15.1345	22.6323	4.72061e-05	0.00033996	2.56235	up
hsa-miR-6842-5p	3.38882	9.52301	1.58344	18.0238	9.90376	4.06135	9.18586	25.7958	9.80957	11.786	4.90702	10.9312	9.2404	4.86405	5.98429	15.8705	19.9565	7.69403	14.7368	10.7009	17.037	8.88747	12.4028	8.82847	15.6966	0.0479639	0.110391	1.15814	up
hsa-miR-29b-3p	5.08323	4.32864	2.44713	5.75227	7.49856	9.92774	6.78955	3.0348	7.47396	4.47866	7.50485	9.22324	13.2006	12.07	15.2033	15.582	10.4822	15.901	15.417	20.1857	9.04431	17.4685	18.2993	16.3957	8.03083	0.0252116	0.0656383	1.55455	up
hsa-miR-1284	5.93043	3.03005	1.87134	9.20364	6.50819	2.70756	5.19201	16.6914	5.13834	11.5502	3.46378	5.46562	9.2404	9.36779	3.71996	16.4476	9.87747	20.6884	15.1902	16.2945	14.9336	15.7829	11.1829	13.0325	22.9974	0.00256037	0.0097294	1.90744	up
hsa-miR-1303	1.69441	1.73146	37.5707	0.76697	2.97113	1.12815	3.19508	1.5174	1.86849	2.59291	0.577296	2.73281	0	2.5221	1.94085	48.4772	8.66798	13.6783	6.12144	11.1873	17.668	37.5419	9.7596	3.78363	22.6323	0.0390299	0.0924501	1.89247	up
hsa-miR-379-3p	2.54161	6.0601	3.16688	12.2715	58.4322	24.3681	14.7773	10.6218	23.1225	14.6146	14.7211	15.3721	13.2006	15.1326	17.7911	6.63676	2.21739	0.512935	0.45344	7.53924	9.67531	1.68555	8.9463	2.52242	10.9511	0.0265583	0.0681512	-1.25875	down
hsa-miR-96-5p	1.69441	1.29859	1.72739	0	1.98075	3.61009	2.99539	9.10439	3.73698	0.235719	1.15459	1.36641	1.32006	7.38615	8.73383	19.9103	9.67589	23.766	18.3643	26.2658	10.5166	19.3073	10.7762	26.065	15.3316	9.85523e-06	9.07291e-05	3.14531	up
hsa-miR-337-3p	5.93043	3.46291	3.16688	19.5577	41.5958	20.3067	16.9739	4.55219	21.2541	15.3217	20.494	16.0553	21.1209	14.0517	17.7911	6.3482	1.20949	1.53881	2.72064	6.08004	4.41699	3.06465	11.7929	0	11.3162	0.0340459	0.082393	-1.26022	down
hsa-miR-1304-5p	3.38882	8.65729	2.15923	5.36879	5.23485	4.96387	15.7757	3.0348	7.70752	5.65726	7.2162	5.12402	0	5.0442	4.69039	19.3332	26.004	10.4297	13.1498	14.1057	10.096	16.0894	17.0793	13.8733	9.49098	0.00333517	0.0119611	2.04293	up
novel_miR_660	13.5553	8.65729	3.16688	5.75227	7.92301	4.73824	7.18894	4.55219	11.9116	8.48588	4.90702	2.04961	10.5605	6.1251	6.95471	15.582	28.0198	9.74577	13.6032	7.53924	10.5166	12.565	6.09975	9.24888	17.5218	0.0196824	0.0540812	1.4301	up
hsa-miR-532-3p	2.54161	3.03005	0.863694	8.05318	6.79115	5.1895	5.99078	9.10439	3.73698	3.53579	1.73189	6.14883	2.64011	2.8824	7.27819	20.1988	29.2293	19.3206	6.12144	10.9441	13.251	29.1141	9.96293	8.40807	5.84061	0.000206879	0.00123162	2.53596	up
hsa-miR-1250-5p	8.47205	9.95588	3.74267	16.8733	14.7142	14.2147	10.384	9.10439	14.4808	12.9645	30.3081	24.9369	22.441	12.9708	32.024	1.44277	1.61265	1.19685	4.98784	2.18881	3.78599	1.22586	1.82993	13.8733	0.730076	0.00235166	0.00917047	-1.85605	down
hsa-miR-32-3p	11.0137	4.76151	7.0535	11.1211	15.1386	22.7887	21.3671	1.5174	14.2472	16.0289	23.3805	11.2728	19.8009	23.0592	18.1146	3.1741	1.20949	2.3937	3.4008	3.89122	2.73433	3.67757	4.0665	7.14686	2.19023	0.0066909	0.0220479	-1.6472	down
novel_miR_1093	0	0.865729	0	0.383485	0.141482	0.22563	0.399385	0	0.467122	0	0.288648	0.341601	0	0.7206	0.64695	20.4874	26.4071	23.2531	13.1498	16.0513	19.561	17.162	16.6727	7.14686	13.8714	2.68382e-16	2.17943e-14	6.57724	up
novel_miR_1359	0	0.865729	0	0.383485	0.141482	0.22563	0.399385	0	0.467122	0	0.288648	0.341601	0	0.7206	0.64695	20.4874	26.4071	23.2531	13.1498	16.0513	19.561	17.162	16.6727	7.14686	13.8714	2.68382e-16	2.17943e-14	6.57724	up
novel_miR_424	0	0.865729	0	0.383485	0.141482	0.22563	0.399385	0	0.467122	0	0.288648	0.341601	0	0.7206	0.64695	20.4874	26.4071	23.2531	13.1498	16.0513	19.561	17.162	16.6727	7.14686	13.8714	2.68382e-16	2.17943e-14	6.57724	up
hsa-miR-206	0	8.65729	0.287898	5.36879	1.83927	0.22563	4.99232	42.4871	2.33561	6.12869	0.288648	2.73281	0	2.34195	1.2939	5.77109	11.2885	17.9527	22.2186	6.32324	13.251	3.67757	11.1829	15.5549	9.85602	0.000403246	0.00210584	1.99084	up
hsa-miR-3173-5p	6.77764	6.49296	2.87898	9.20364	3.25409	1.80504	3.99385	33.3827	2.33561	5.65726	2.02054	4.09922	6.60029	4.14345	6.14603	11.8307	9.47431	6.3262	7.70848	18.9697	9.67531	9.34717	7.52303	6.30605	15.6966	0.00830908	0.0261268	1.26195	up
hsa-miR-636	0.847205	0.865729	0.287898	2.30091	0.282965	0.22563	0.399385	13.6566	0.934244	0.235719	0.288648	2.73281	0	0.3603	1.61738	21.6416	29.0277	19.8335	7.9352	18.9697	13.882	11.9521	9.55628	6.72646	9.12595	6.01342e-10	1.49166e-08	4.07861	up
hsa-miR-4755-5p	3.38882	6.92583	0.863694	7.28621	3.25409	3.15882	6.39017	13.6566	3.73698	4.9501	1.15459	4.78242	2.64011	4.14345	5.1756	14.1392	12.0949	14.5332	9.29552	13.1329	12.8303	12.7183	10.7762	5.88565	9.85602	0.000865137	0.00404486	2.02365	up
hsa-miR-548q	6.77764	2.59719	1.58344	3.83485	3.11261	3.15882	2.39631	9.10439	6.30615	2.82863	1.73189	3.07441	1.32006	2.70225	3.07301	16.1591	11.6917	10.7716	8.84208	15.8081	11.5683	15.6297	17.0793	8.82847	10.5861	3.81021e-05	0.000288349	2.45558	up
hsa-miR-374b-3p	12.7081	5.62724	7.0535	6.13576	17.9683	29.7832	15.1766	9.10439	14.7143	10.8431	28.2875	10.5896	17.1607	17.6547	16.3355	2.01988	0.201581	0.341957	4.08096	0	0.420666	2.29848	1.01663	3.78363	2.19023	2.57019e-05	0.000203497	-2.83252	down
hsa-miR-6855-5p	0.847205	3.03005	1.58344	2.68439	0.424447	0.902521	0.798771	1.5174	1.63493	1.1786	1.44324	2.04961	1.32006	2.70225	1.2939	25.3928	21.9723	18.4657	7.25504	19.2129	11.358	11.6457	15.2494	6.30605	9.49098	7.97959e-09	1.69661e-07	3.84745	up
hsa-miR-548j-3p	36.4298	6.0601	4.60637	5.36879	4.95188	14.4403	7.98771	9.10439	24.0568	8.95732	26.267	9.90644	38.2817	6.8457	9.21904	0.577109	0.201581	0.341957	1.36032	1.45921	3.78599	1.22586	0.8133	8.82847	0.730076	0.000782302	0.00377619	-2.60091	down
hsa-miR-4742-3p	0.847205	4.32864	1.29554	1.53394	2.82965	2.70756	4.19355	12.1392	1.86849	4.24294	2.59783	3.07441	0	2.1618	3.39649	18.7561	11.6917	18.8076	8.16192	16.7809	9.88564	14.5571	11.3862	8.40807	10.9511	1.51637e-05	0.000131467	2.7983	up
hsa-miR-4659a-3p	3.38882	2.59719	0.863694	5.36879	6.08374	4.51261	10.7834	6.06959	3.03629	4.9501	8.08215	7.51523	11.8805	7.02585	7.27819	16.4476	7.05534	12.4814	7.9352	10.7009	6.73065	15.17	8.33633	10.9305	4.38045	0.0256413	0.0661784	1.45357	up
hsa-miR-450b-5p	5.93043	8.65729	4.46242	9.97061	5.94226	18.9529	23.5637	16.6914	7.47396	7.77873	22.5146	17.0801	11.8805	13.1509	20.8641	1.73133	2.41897	1.19685	3.17408	2.67522	2.31366	4.2905	2.84655	4.20404	4.01542	0.00817359	0.025883	-1.68494	down
hsa-miR-3605-3p	5.93043	4.32864	2.73503	11.888	4.95188	1.35378	4.59293	15.174	3.26986	5.18582	2.30918	1.70801	1.32006	5.4045	0.970425	16.7362	10.2806	8.03599	11.7894	12.8897	16.8266	7.50838	6.70973	6.72646	13.8714	0.00130701	0.00558449	1.81048	up
hsa-miR-1260b	7.62484	3.89578	3.74267	32.5962	31.2676	10.8303	14.3779	7.58699	13.313	20.2718	5.19567	26.3033	0	9.18764	21.0259	0.865664	0.604743	1.02587	1.81376	1.45921	3.36532	1.22586	1.42328	2.10202	6.57068	0.000138159	0.000862769	-2.31512	down
hsa-miR-3909	0.847205	5.19437	5.90191	10.7376	3.39558	2.48193	7.38863	15.174	3.73698	5.18582	2.88648	4.09922	2.64011	4.3236	4.36691	17.8904	7.4585	10.6007	7.48176	7.78245	9.88564	15.7829	6.09975	6.30605	13.5064	0.00793657	0.0253576	1.57502	up
hsa-miR-1306-5p	9.31925	4.76151	1.58344	11.5045	7.64005	4.06135	5.79109	27.3132	4.2041	5.65726	2.59783	7.51523	1.32006	3.2427	4.20518	8.65664	5.84585	8.89088	6.57488	4.37763	13.0406	9.9601	6.09975	4.62444	18.982	0.0430966	0.101011	1.01864	up
novel_miR_1647	9.31925	9.52301	8.20509	12.655	13.4408	9.47647	14.5776	13.6566	15.415	14.6146	11.8346	14.0057	18.4808	6.1251	10.0277	2.88555	2.01581	0.512935	4.76112	1.45921	5.46865	3.37111	2.23658	5.46525	4.74549	0.0241546	0.0638167	-1.50727	down
hsa-miR-6747-3p	0.847205	3.46291	0.719745	4.9853	2.97113	1.57941	3.59447	12.1392	4.2041	5.89298	1.15459	6.14883	7.92034	1.8015	3.55823	10.6765	10.4822	9.40382	11.7894	13.1329	14.7233	10.1133	7.72635	6.30605	16.0617	0.000176021	0.00107662	2.09983	up
hsa-miR-324-3p	0.847205	2.16432	0.863694	2.30091	3.82002	2.48193	5.19201	3.0348	7.47396	5.18582	5.19567	5.12402	0	1.98165	3.8817	16.4476	23.1818	14.1912	7.02832	9.72806	10.727	14.0974	6.91305	6.30605	7.30076	0.000192661	0.00116247	2.56578	up
hsa-miR-4467	0	0.865729	0	0	0.848894	1.80504	0	9.10439	0.467122	0	1.44324	0.341601	0	2.70225	1.45564	19.6217	23.3834	26.5017	0	9.24165	16.8266	18.5411	1.82993	0	20.0771	1.51258e-05	0.000131467	4.28012	up
hsa-miR-1228-5p	1.69441	8.22442	2.30318	6.13576	3.39558	0.451261	0.599078	30.348	3.03629	1.65003	0	4.44082	0	0	0.161738	4.61688	18.3439	5.81327	8.84208	10.4577	23.3469	5.66959	5.6931	6.30605	16.7917	1.6757e-05	0.000143885	1.97484	up
novel_miR_1250	0	0.865729	0	1.15045	0.141482	0.902521	0.399385	1.5174	0.233561	0	0	0.341601	0	0.18015	0.485213	13.5621	27.2134	19.1496	9.0688	12.1601	10.3063	13.7909	11.3862	5.88565	17.5218	1.79793e-13	7.6455e-12	5.8848	up
hsa-miR-127-5p	2.54161	3.46291	2.73503	17.6403	30.7017	13.0866	6.58986	1.5174	12.6123	8.7216	11.2573	12.2977	11.8805	4.14345	22.3198	3.46266	2.41897	0.512935	3.4008	3.64802	3.78599	1.07263	7.72635	1.68161	6.57068	0.0270965	0.0693212	-1.19787	down
hsa-miR-1277-3p	15.2497	2.16432	4.03057	5.36879	9.33783	14.666	14.7773	6.06959	13.5465	6.60013	26.267	6.14883	13.2006	17.8348	29.4362	1.44277	0.604743	2.05174	2.49392	2.67522	0.420666	1.53232	0.40665	4.20404	1.46015	0.000113381	0.000728411	-2.3079	down
hsa-miR-501-5p	7.62484	5.62724	3.02293	6.51924	3.25409	2.93319	3.59447	7.58699	2.10205	2.82863	6.35026	4.44082	2.64011	3.06255	6.79298	13.8506	12.0949	10.7716	4.5344	7.29604	6.52032	15.7829	5.28645	5.04484	13.1414	0.00379573	0.0133976	1.67861	up
hsa-miR-539-3p	5.93043	4.32864	2.87898	10.7376	28.5794	22.3374	8.38709	7.58699	9.34244	11.0788	17.3189	4.44082	14.5206	10.809	9.70425	1.15422	0	0	2.04048	3.40482	1.68266	1.53232	3.86318	1.68161	4.01542	0.000489079	0.0024957	-2.18544	down
hsa-miR-3913-5p	3.38882	4.76151	1.43949	1.91742	3.39558	3.61009	5.19201	3.0348	6.30615	4.24294	3.75243	4.09922	5.28023	3.78315	5.01386	8.07953	12.6996	10.7716	11.5627	9.24165	6.52032	7.04868	13.8261	7.14686	3.65038	0.00263431	0.00992591	1.84562	up
novel_miR_417	0	0.865729	0	0.383485	0	0	0.399385	0	0	0	0	0	0	1.0809	0.161738	19.3332	16.3281	15.559	9.0688	9.24165	10.5166	20.0734	12.6062	2.52242	10.9511	2.68463e-16	2.17943e-14	6.7201	up
hsa-miR-3200-5p	0	0	0	0	0.424447	0	0.599078	0	0	0	0	0.341601	0	0.7206	0.161738	16.7362	20.9644	13.6783	6.8016	18.7265	8.62365	13.3312	11.7929	6.30605	2.55526	9.05603e-16	5.77645e-14	7.06665	up
hsa-miR-590-3p	14.4025	4.32864	2.30318	5.36879	9.6208	20.5324	13.1797	0	10.5102	4.47866	26.5556	6.83203	10.5605	18.9157	14.2329	0	0.201581	0.341957	0.45344	1.45921	2.10333	0.919394	0.8133	5.04484	1.46015	1.01579e-05	9.19118e-05	-2.79668	down
hsa-let-7i-3p	0	2.16432	1.29554	3.83485	5.23485	5.64076	2.19662	4.55219	4.90478	3.30007	2.30918	5.46562	0	2.5221	10.0277	7.79098	9.07115	10.7716	7.48176	11.9169	5.46865	11.4924	4.8798	9.24888	2.55526	0.00672367	0.0220744	1.91212	up
hsa-miR-136-5p	4.23602	1.29859	1.87134	6.13576	19.8075	10.8303	6.19047	3.0348	16.1157	3.30007	9.23674	6.83203	7.92034	7.5663	33.1562	2.59699	0.806324	0.512935	0.68016	1.45921	3.99632	0.919394	5.48978	0	5.84061	0.00445814	0.0154307	-1.62612	down
hsa-miR-548ag	7.62484	11.6873	3.16688	6.51924	7.2156	8.57395	12.1813	7.58699	7.47396	9.42876	9.52539	7.17363	13.2006	10.0884	11.3216	1.73133	1.00791	0.170978	4.08096	0.729604	1.05166	1.83879	3.45653	7.56726	3.65038	0.0138367	0.0397304	-1.46458	down
novel_miR_248	0.847205	0.865729	0	1.91742	3.53706	1.80504	4.19355	0	1.63493	2.12147	0.865944	7.17363	1.32006	1.62135	3.55823	16.4476	16.9328	20.3464	6.34816	3.16162	8.41331	4.59697	3.2532	1.68161	9.12595	0.00850875	0.0266607	3.00205	up
hsa-miR-190a-5p	22.0273	1.29859	2.59108	7.28621	7.78153	6.54328	3.39478	1.5174	9.10888	2.59291	16.4529	9.22324	15.8407	13.1509	12.1303	2.59699	4.83794	0.512935	2.49392	0.486403	1.68266	1.99202	0.8133	5.88565	0.365038	0.0119092	0.0356673	-1.5512	down
novel_miR_291	3.38882	2.59719	1.15159	8.05318	5.37633	3.61009	0.998464	1.5174	2.10205	5.18582	1.44324	4.44082	3.96017	1.26105	4.85213	8.9452	10.4822	7.69403	1.81376	4.86403	8.20298	9.5004	6.91305	7.14686	8.03083	0.00304207	0.0112395	1.81801	up
hsa-miR-656-3p	4.23602	2.16432	0.863694	9.97061	29.7113	11.9584	9.78494	9.10439	9.80957	5.89298	17.0302	6.14883	10.5605	8.46705	8.73383	1.44277	0	0	0.45344	1.94561	0.210333	0.766161	2.64323	0.420404	1.46015	3.45521e-06	3.67322e-05	-2.87086	down
hsa-miR-26a-1-3p	14.4025	4.76151	1.58344	8.05318	9.05487	7.4458	9.98464	6.06959	7.47396	7.54301	11.8346	6.83203	6.60029	8.82734	7.27819	0.577109	1.41107	0.170978	4.30768	0.972806	1.262	2.14525	0.40665	7.98767	5.84061	0.019866	0.0544182	-1.35727	down
hsa-miR-6734-5p	5.08323	5.62724	0.287898	3.83485	2.82965	0.676891	1.99693	7.58699	3.03629	3.7715	1.44324	4.44082	0	0.900749	4.52865	8.65664	10.6838	2.3937	4.98784	8.02565	7.99265	7.50838	4.0665	8.82847	8.39587	0.000821391	0.00390161	1.84975	up
hsa-miR-4662a-5p	4.23602	2.16432	4.03057	9.58712	16.4119	11.0559	7.38863	15.174	5.60547	4.71438	9.52539	3.07441	9.2404	8.2869	5.1756	1.15422	1.41107	0.854892	2.72064	2.18881	2.31366	1.83879	3.45653	3.36323	2.9203	0.0221196	0.0594632	-1.36508	down
hsa-miR-3143	2.54161	3.89578	1.00764	6.90273	3.82002	5.41513	3.59447	0	4.67122	2.35719	6.35026	2.04961	5.28023	5.58465	3.39649	7.79098	5.44269	7.35207	2.72064	7.29604	2.73433	10.1133	6.91305	6.72646	4.01542	0.0307277	0.0766475	1.33963	up
novel_miR_781	5.93043	7.35869	3.45478	7.6697	7.49856	8.12269	16.7742	4.55219	7.94108	8.7216	6.35026	11.2728	0	8.64719	7.92514	0.865664	1.81423	1.36783	4.5344	1.70241	2.52399	1.07263	2.03325	3.78363	4.01542	0.0232315	0.0617433	-1.22657	down
hsa-miR-129-5p	2.54161	6.49296	1.15159	3.45136	0.848894	1.12815	1.99693	21.2436	0.467122	3.53579	1.15459	6.49043	2.64011	0.900749	1.61738	4.03977	8.26482	4.27446	6.34816	5.59363	9.46498	2.75818	5.28645	5.46525	9.49098	0.00108403	0.00479229	1.35158	up
hsa-miR-376c-3p	3.38882	0.432864	0.431847	13.0385	15.5631	4.96387	5.99078	9.10439	15.8822	6.83585	12.9892	6.14883	9.2404	6.1251	13.2625	0.865664	0	0.170978	0.22672	1.21601	1.05166	1.22586	2.84655	2.10202	4.01542	0.000216434	0.00127997	-2.16307	down
hsa-miR-1270	4.23602	2.59719	1.00764	0.76697	2.4052	4.51261	2.39631	0	1.63493	3.06435	2.30918	3.75762	2.64011	1.4412	1.94085	9.23375	12.2964	4.44544	5.44128	7.29604	6.09965	9.65363	5.89643	5.88565	6.57068	0.000120004	0.000762023	2.19272	up
hsa-miR-4685-3p	0.847205	0.432864	0.287898	0.383485	2.54668	0	0.998464	1.5174	1.40137	0.471438	0	1.0248	0	0.3603	0.808688	7.50242	10.6838	9.5748	6.34816	7.53924	11.358	9.65363	7.3197	2.10202	16.4267	1.42288e-10	3.8504e-09	4.2497	up
hsa-miR-487a-3p	2.54161	2.16432	3.31083	7.6697	25.0424	6.76891	6.58986	18.2088	11.9116	3.30007	7.50485	11.6144	6.60029	2.70225	6.14603	0.865664	0.604743	0.170978	0.90688	0.486403	0.210333	1.83879	2.64323	1.68161	4.38045	0.000318318	0.00172278	-2.13079	down
novel_miR_402	0	0.865729	0.287898	0	0.565929	0	0.798771	0	0	0.235719	0	0	0	0.18015	0	13.8506	10.8854	11.7975	5.89472	9.48486	8.83398	8.88747	6.30308	9.24888	7.66579	3.12021e-16	2.32196e-14	6.11637	up
hsa-miR-4508	0	0.432864	0.287898	0.76697	2.26372	1.35378	2.59601	4.55219	1.40137	2.12147	0	1.70801	0	0.3603	1.77911	15.2934	18.3439	8.7199	3.4008	8.51205	9.25464	5.51636	1.82993	0.420404	8.76091	3.62557e-05	0.000281533	3.41482	up
hsa-miR-1976	1.69441	0.865729	0.575796	2.68439	1.41482	0.902521	0.798771	4.55219	2.33561	0.942876	0.865944	1.70801	1.32006	0.18015	0	12.6964	3.62846	8.20697	8.16192	8.99845	8.83398	8.12131	6.09975	3.36323	9.85602	1.88292e-08	3.65532e-07	3.149	up
hsa-miR-610	2.54161	1.29859	0.287898	1.91742	2.12223	0.451261	0.798771	3.0348	1.86849	1.88575	0.865944	0	1.32006	2.70225	1.77911	10.9651	9.87747	5.47131	7.70848	7.29604	7.78231	8.88747	9.55628	4.20404	4.74549	4.2828e-07	5.88391e-06	2.96322	up
novel_miR_149	0	2.59719	1.00764	3.06788	2.26372	0.451261	3.79416	7.58699	4.2041	3.7715	0.865944	4.78242	1.32006	1.98165	4.36691	10.0994	11.4901	5.81327	2.94736	9.24165	5.04799	5.82283	5.28645	0.840807	5.47557	0.00171698	0.00712796	1.9153	up
hsa-miR-6513-3p	3.38882	3.46291	0.287898	2.30091	2.54668	4.73824	3.99385	4.55219	3.73698	4.47866	2.02054	4.78242	1.32006	2.70225	3.8817	10.9651	3.62846	7.35207	3.62752	3.89122	6.94098	5.97606	2.64323	3.36323	9.49098	0.0143457	0.0406689	1.51635	up
novel_miR_1668	0	0	0	0.76697	0.424447	0	0.599078	0	0	0	0	0	0	0.3603	0.161738	15.0048	10.0791	11.4556	4.5344	10.9441	9.04431	6.28252	9.14963	3.36323	7.66579	2.68345e-15	1.59755e-13	6.63329	up
hsa-miR-548am-3p	11.0137	9.52301	5.32611	3.06788	4.66892	7.67143	6.19047	4.55219	5.83903	6.12869	10.1027	5.12402	5.28023	6.4854	8.73383	1.73133	1.81423	0.683914	1.58704	1.94561	1.893	2.91141	2.03325	3.78363	3.28534	0.0427158	0.100382	-1.24148	down
hsa-miR-301b-3p	1.69441	4.32864	1.15159	8.43667	4.10299	4.51261	8.78648	13.6566	6.77327	4.24294	9.81404	10.248	6.60029	7.206	10.0277	0.865664	0.403162	0.683914	3.62752	0.972806	2.52399	0.919394	1.6266	6.72646	1.09511	0.0169366	0.0468247	-1.35607	down
hsa-miR-5009-5p	0.847205	3.03005	0.719745	0.76697	0.707412	0.902521	0.399385	4.55219	0.934244	0.707157	2.02054	2.04961	0	2.34195	0.485213	8.9452	4.43478	4.95838	6.8016	8.99845	7.15132	9.19394	13.6228	3.78363	5.11053	4.42802e-08	7.75338e-07	3.00993	up
hsa-miR-615-3p	1.69441	7.35869	2.15923	4.21833	2.26372	2.03067	2.59601	13.6566	4.43766	3.30007	0.865944	6.14883	0	0.18015	1.94085	4.61688	4.43478	2.3937	4.08096	1.70241	12.1993	1.37909	4.26983	5.88565	9.85602	0.0244614	0.0644366	1.0101	up
hsa-miR-4677-3p	6.77764	3.89578	1.43949	5.75227	6.64967	8.12269	10.384	3.0348	7.94108	5.89298	8.3708	9.22324	1.32006	7.38615	12.4538	1.44277	2.21739	0.854892	4.30768	1.45921	2.31366	1.83879	1.82993	2.52242	1.46015	0.027888	0.0703503	-1.198	down
hsa-miR-542-3p	2.54161	5.62724	2.30318	6.13576	2.82965	8.34832	14.977	3.0348	4.90478	5.42154	4.61837	11.6144	6.60029	5.58465	19.085	0.288555	1.20949	0.683914	0.45344	1.70241	4.62732	0.919394	2.4399	2.94282	1.09511	0.00476936	0.0163182	-1.6113	down
novel_miR_684	0	1.73146	0.287898	1.53394	4.24447	0.676891	2.59601	0	1.40137	2.35719	0.865944	0.683203	3.96017	1.4412	0.970425	10.0994	3.62846	9.40382	6.34816	11.1873	7.36165	9.19394	4.8798	0.840807	6.93572	3.99733e-06	4.15072e-05	2.90014	up
novel_miR_1122	0	0.432864	0	0	0	0	0.399385	0	0	0.235719	0	0	0	0.900749	0.485213	14.7163	9.07115	9.23284	4.98784	9.48486	6.09965	9.9601	5.6931	2.94282	8.76091	5.55033e-16	3.81265e-14	6.28556	up
hsa-miR-4504	0.847205	2.16432	0.431847	1.53394	2.54668	3.38446	0.798771	0	0.700683	1.41431	1.44324	2.04961	1.32006	1.98165	1.94085	6.05965	11.4901	3.93251	6.12144	9.72806	6.73065	5.2099	7.11638	7.14686	3.28534	8.37303e-06	7.87065e-05	2.7	up
novel_miR_481	0.847205	4.32864	0.431847	1.53394	0.848894	0.676891	1.39785	3.0348	0.700683	2.59291	1.44324	1.70801	2.64011	0.54045	1.45564	3.46266	10.0791	7.35207	4.98784	5.59363	8.41331	7.20192	8.74298	2.52242	6.57068	5.25935e-07	7.00985e-06	2.69832	up
hsa-miR-605-3p	3.38882	10.3887	2.87898	5.36879	9.05487	11.9584	8.38709	6.06959	3.50342	6.60013	7.7935	5.80722	2.64011	11.5296	6.30776	0.577109	2.41897	0	2.49392	0.243201	0.630998	0.153232	1.42328	2.10202	2.55526	0.000357326	0.00187701	-2.10386	down
hsa-miR-490-3p	2.54161	4.76151	1.58344	2.30091	10.1867	0.22563	12.98	10.6218	5.60547	3.30007	16.1643	3.41601	0	5.4045	11.4834	0.577109	2.21739	0.854892	4.76112	0.243201	2.73433	0.612929	1.42328	2.10202	4.01542	0.0254187	0.0659853	-1.21357	down
novel_miR_304	3.38882	5.62724	2.15923	9.20364	6.22522	4.28698	6.39017	4.55219	6.07259	11.0788	9.81404	7.51523	6.60029	6.4854	3.71996	1.15422	0	0.170978	2.49392	0.729604	1.893	0.919394	3.2532	5.04484	1.46015	0.0106059	0.0323245	-1.4775	down
hsa-miR-6735-5p	0.847205	5.62724	2.15923	2.68439	3.11261	0.676891	3.79416	9.10439	3.03629	3.7715	2.59783	1.36641	5.28023	3.78315	1.13216	7.21387	4.43478	4.27446	2.72064	7.05284	4.62732	6.43575	4.0665	1.68161	4.01542	0.0222405	0.0594632	1.14577	up
hsa-miR-377-3p	2.54161	2.59719	0.719745	6.51924	10.6112	6.09202	4.19355	21.2436	7.94108	4.9501	5.48431	6.83203	2.64011	4.14345	9.0573	1.15422	0.806324	0.170978	1.36032	2.67522	1.47233	0.306465	2.23658	1.68161	1.82519	0.00327277	0.0118323	-1.70007	down
hsa-miR-3135a	0	0	0	1.91742	1.83927	0.676891	0.599078	0	2.56917	1.65003	1.15459	1.0248	2.64011	0.3603	0.485213	6.05965	9.87747	13.5073	5.668	8.75525	4.20666	11.4924	2.64323	1.26121	3.65038	0.000120319	0.000762023	3.62454	up
hsa-miR-744-3p	0.847205	4.76151	1.58344	8.82015	10.6112	6.99454	9.98464	6.06959	6.53971	7.07157	7.50485	6.49043	2.64011	5.58465	6.63124	1.15422	0.604743	0.170978	1.36032	1.21601	2.31366	1.99202	2.03325	0.420404	3.28534	0.00496798	0.0169329	-1.62867	down
novel_miR_145	7.62484	6.0601	3.16688	4.60182	5.80078	4.73824	7.78802	3.0348	7.24039	5.65726	6.92755	4.78242	0	6.8457	7.7634	0.577109	0.806324	0.170978	1.81376	0.972806	3.57566	0.153232	1.6266	5.04484	5.11053	0.0214054	0.0579242	-1.24947	down
novel_miR_513	0	3.03005	0.143949	0	5.65929	0.22563	5.79109	1.5174	3.26986	3.06435	0	8.54004	0	0.3603	0	6.05965	7.4585	7.1811	7.02832	5.10723	4.83765	2.45172	2.23658	5.04484	5.11053	0.00226964	0.00892507	2.11923	up
hsa-miR-4286	3.38882	0.432864	0.719745	6.51924	14.5727	5.86639	12.1813	6.06959	11.9116	4.9501	3.75243	6.83203	0	2.1618	12.7773	0.865664	2.82213	0.683914	1.58704	0.729604	0.841331	1.22586	0.609975	0.840807	1.82519	0.000876636	0.00407727	-1.71226	down
novel_miR_1138	1.69441	1.29859	2.01529	5.36879	8.34746	4.96387	9.38556	1.5174	5.83903	9.42876	8.65944	6.83203	10.5605	5.4045	4.85213	0.865664	1.41107	0	2.2672	1.21601	2.10333	1.07263	1.01663	3.36323	2.55526	0.00782516	0.0251362	-1.5056	down
hsa-miR-219a-1-3p	0	3.46291	1.72739	1.15045	1.69779	0.22563	2.19662	4.55219	3.03629	4.47866	0.288648	4.09922	1.32006	1.8015	2.91128	6.3482	5.84585	4.61642	2.94736	6.08004	5.04799	4.90343	4.0665	5.46525	4.74549	0.00211209	0.00838265	1.8263	up
novel_miR_151	0	1.29859	0	0	0	0	0.199693	3.0348	0.233561	0	0	0	0	0.54045	0	7.21387	8.26482	5.81327	7.70848	8.02565	6.09965	6.28252	13.2161	0.840807	3.28534	4.50909e-17	6.71103e-15	5.04961	up
novel_miR_265	1.69441	4.76151	0.863694	7.6697	2.54668	5.64076	8.58679	6.06959	4.43766	13.2003	4.32972	5.12402	2.64011	5.4045	6.4695	0.288555	0.806324	0.170978	1.81376	1.94561	2.52399	1.37909	1.21995	3.78363	3.28534	0.0277449	0.0703503	-1.21318	down
novel_miR_790	0	1.29859	0.143949	0.383485	0.141482	0.451261	0.798771	3.0348	0.467122	0.707157	0	1.0248	0	0.54045	0	6.3482	7.05534	6.49718	6.12144	8.75525	3.57566	12.1053	6.70973	4.20404	2.19023	1.19904e-12	4.46144e-11	4.22031	up
hsa-miR-33a-5p	3.38882	5.19437	0.575796	6.51924	7.07412	9.47647	6.19047	3.0348	9.34244	3.06435	4.32972	9.56484	3.96017	5.22435	16.8207	0.288555	0.806324	0.170978	0.90688	0.243201	1.05166	0.766161	0	0.420404	1.09511	1.97332e-06	2.34387e-05	-2.9688	down
novel_miR_78	0	2.16432	0.575796	6.51924	2.26372	0.451261	2.7957	3.0348	3.26986	3.06435	0.288648	3.41601	1.32006	1.98165	2.74954	6.3482	6.45059	2.56468	3.62752	5.35043	4.41699	5.05666	4.67648	1.26121	5.47557	0.00379344	0.0133976	1.69694	up
hsa-miR-642a-3p	0	3.89578	0	4.21833	1.98075	0.676891	1.99693	19.7262	1.16781	0.942876	0.288648	1.0248	0	0.18015	0.323475	1.44277	7.4585	2.56468	4.08096	4.37763	6.73065	5.05666	5.6931	0.840807	4.74549	0.000409772	0.00212748	1.62712	up
hsa-miR-3157-3p	0	1.73146	0.287898	5.36879	1.98075	2.2563	2.59601	1.5174	2.56917	2.82863	1.44324	4.44082	3.96017	4.6839	1.45564	4.03977	8.06324	4.27446	5.44128	7.05284	2.73433	3.52434	3.45653	3.36323	0.365038	0.0110531	0.0334589	1.49551	up
hsa-miR-579-5p	2.54161	0	0.863694	2.68439	1.83927	1.35378	3.39478	1.5174	3.26986	4.9501	1.44324	3.75762	0	2.1618	4.04344	2.88555	6.85376	4.61642	4.98784	3.40482	1.05166	6.89545	3.86318	5.04484	3.28534	0.0104376	0.0320302	1.63085	up
hsa-miR-7-1-3p	5.08323	2.59719	0.719745	6.51924	5.37633	8.34832	6.98924	10.6218	5.60547	4.24294	4.32972	6.49043	1.32006	3.9633	5.82255	2.59699	0.806324	1.19685	1.1336	0.972806	1.05166	0.919394	1.6266	0.840807	1.46015	0.0093598	0.029123	-1.396	down
novel_miR_1369	0	0.432864	0	0.76697	1.83927	0.902521	0.998464	0	0.700683	1.41431	0.288648	1.70801	0	0.54045	1.94085	6.05965	6.24901	12.3105	4.5344	1.45921	8.83398	4.13727	3.45653	0.420404	9.12595	0.000991689	0.00445014	3.70719	up
hsa-miR-4306	0	1.29859	0.431847	0.76697	0.990376	1.35378	1.99693	0	1.86849	0.942876	0.288648	4.09922	1.32006	3.603	3.39649	3.1741	7.66008	3.59055	2.72064	3.40482	3.78599	4.44374	4.47315	4.20404	11.3162	0.000305407	0.00167318	2.24874	up
novel_miR_916	0	1.29859	0.143949	2.68439	0	0.676891	0.399385	0	0.467122	0.235719	0.577296	1.0248	1.32006	0.54045	1.77911	3.1741	12.498	11.4556	2.49392	6.80964	1.68266	9.34717	5.48978	1.68161	1.46015	0.000175375	0.00107662	3.81231	up
hsa-miR-154-5p	0.847205	1.29859	0.431847	3.83485	14.8556	4.96387	6.58986	4.55219	6.30615	3.7715	7.2162	5.80722	2.64011	2.70225	4.04344	1.15422	0.201581	0.170978	1.36032	3.16162	2.10333	1.07263	3.45653	0.420404	2.55526	0.0328857	0.0804573	-1.08763	down
hsa-miR-3691-5p	2.54161	3.03005	1.72739	3.45136	2.12223	1.35378	1.79723	1.5174	3.03629	1.1786	2.02054	3.75762	0	0.900749	0.808688	5.77109	10.6838	5.98425	4.08096	1.45921	2.94466	3.98404	2.03325	2.10202	3.65038	0.0038704	0.0136074	1.80743	up
hsa-miR-4511	0	2.16432	0.863694	2.30091	0.848894	0.902521	1.39785	0	0.700683	2.82863	1.44324	1.70801	0	0.18015	0.485213	2.88555	6.85376	4.10348	2.2672	10.2145	2.73433	7.35515	6.09975	1.26121	5.84061	1.01552e-06	1.3143e-05	2.86751	up
novel_miR_1442	2.54161	3.46291	0.719745	1.53394	0.707412	0.676891	1.39785	1.5174	1.40137	1.41431	0.865944	1.0248	0	1.0809	0.808688	5.48254	4.83794	5.81327	2.72064	5.10723	7.15132	4.59697	6.70973	2.10202	2.55526	3.29893e-06	3.54933e-05	2.52591	up
novel_miR_1479	2.54161	3.46291	0.719745	1.53394	0.707412	0.676891	1.39785	1.5174	1.40137	1.41431	0.865944	1.0248	0	1.0809	0.808688	5.48254	4.83794	5.81327	2.72064	5.10723	7.15132	4.59697	6.70973	2.10202	2.55526	3.29893e-06	3.54933e-05	2.52591	up
hsa-miR-6780a-5p	0	0.865729	0.143949	0.383485	0.707412	0.22563	0.399385	0	1.40137	1.1786	0.288648	1.0248	2.64011	1.0809	0.485213	6.92531	8.26482	2.22272	4.5344	7.29604	3.57566	4.44374	4.8798	5.46525	4.74549	4.71212e-09	1.05198e-07	3.42191	up
hsa-miR-6501-5p	0	0.865729	0.575796	0.383485	0.565929	0.22563	0.599078	1.5174	0.467122	1.1786	0	0.341601	1.32006	0.18015	0.161738	5.19399	6.24901	5.12935	6.12144	7.29604	4.20666	5.2099	6.70973	4.20404	2.9203	3.60847e-11	1.11116e-09	3.85255	up
novel_miR_629	2.54161	0.432864	0	1.15045	0	0.22563	0.599078	0	0.233561	0.471438	0.288648	0.683203	1.32006	0.54045	1.61738	3.1741	12.498	10.9426	2.2672	6.08004	0.841331	9.19394	3.86318	1.26121	1.09511	0.000255202	0.00145157	3.7983	up
hsa-miR-1185-2-3p	4.23602	0.865729	1.15159	7.28621	14.7142	4.28698	3.99385	4.55219	4.2041	3.53579	8.65944	4.78242	6.60029	1.98165	2.91128	1.44277	0	0	1.36032	0.972806	0.841331	0	2.4399	0.840807	0.365038	0.000285872	0.00159553	-2.11822	down
novel_miR_917	0	1.73146	0.863694	1.15045	1.69779	0.676891	1.19816	3.0348	0.467122	0	2.02054	0.683203	0	0.7206	1.94085	6.3482	8.06324	3.59055	5.44128	4.62083	4.83765	4.7502	4.26983	1.26121	3.28534	2.38103e-06	2.72597e-05	2.71122	up
hsa-miR-6884-5p	0.847205	2.16432	0.431847	0	0.282965	0	0.798771	1.5174	0.934244	0.707157	0	0	0	0.3603	1.45564	6.05965	10.4822	2.22272	2.04048	5.59363	5.67899	5.51636	6.30308	3.78363	2.55526	8.09983e-10	1.9549e-08	3.59152	up
hsa-miR-6767-5p	0	2.59719	0.287898	2.30091	2.68816	2.48193	2.39631	4.55219	2.33561	0.942876	3.17513	3.41601	1.32006	1.8015	2.74954	2.59699	5.44269	2.05174	1.1336	5.35043	4.62732	6.74222	2.03325	2.10202	2.19023	0.0143457	0.0406689	1.32248	up
hsa-miR-3940-3p	0.847205	0.865729	0.431847	1.53394	0.707412	0.902521	0.599078	0	1.86849	0	0.577296	1.0248	0	0.3603	1.2939	5.77109	8.86957	3.59055	2.72064	4.62083	7.15132	5.51636	4.67648	1.26121	4.74549	2.28394e-08	4.33949e-07	3.32603	up
novel_miR_332	0.847205	1.73146	0.863694	0.76697	2.4052	1.80504	1.99693	0	1.16781	2.59291	1.73189	2.39121	1.32006	1.4412	2.74954	7.21387	4.63636	5.98425	5.21456	4.37763	1.893	2.14525	3.65985	2.10202	2.55526	0.00227874	0.00892507	1.99566	up
novel_miR_1150	0	0	0	0	0	0	0.199693	0	0	0	0	0	0	0	0.323475	8.36809	8.86957	6.49718	4.30768	4.62083	5.25832	6.28252	4.26983	1.26121	4.74549	3.04189e-17	5.43281e-15	8.09298	up
novel_miR_639	0	0	0	0	0	0	0.199693	0	0	0	0	0	0	0	0.323475	8.36809	8.86957	6.49718	4.30768	4.62083	5.25832	6.28252	4.26983	1.26121	4.74549	3.04189e-17	5.43281e-15	8.09298	up
novel_miR_994	4.23602	0.865729	0.287898	4.21833	1.13186	0	1.19816	1.5174	4.90478	0.942876	0.577296	0.341601	2.64011	2.34195	0.485213	8.07953	4.43478	4.61642	5.44128	2.43201	4.20666	3.83081	1.6266	1.26121	1.46015	0.000440554	0.00226101	1.82497	up
hsa-miR-5695	0	0	0.287898	3.06788	0.424447	0.451261	1.19816	0	0.467122	0	0.288648	0.341601	0	0.3603	0.485213	3.46266	7.86166	4.27446	2.94736	5.83683	3.99632	7.81485	9.35295	2.10202	1.82519	4.50569e-10	1.1496e-08	4.06361	up
novel_miR_782	0	0	0	3.06788	0.707412	0	0.599078	0	0	0.235719	0	0	0	0.3603	1.13216	3.75121	4.2332	10.6007	2.49392	6.56644	3.36532	9.65363	3.65985	3.78363	1.46015	5.9756e-05	0.000416892	4.61892	up
hsa-miR-548ad-5p	3.38882	1.29859	1.43949	1.15045	0.707412	2.03067	0.798771	1.5174	0.700683	0.942876	3.17513	0.683203	3.96017	2.70225	1.45564	3.75121	4.43478	1.70978	3.4008	4.86403	1.47233	5.82283	2.84655	4.62444	2.9203	0.00153731	0.00653724	1.48132	up
novel_miR_51	0.847205	1.29859	0.431847	4.9853	3.82002	0.451261	3.99385	0	2.10205	1.65003	0.577296	0.683203	1.32006	1.8015	2.42606	3.1741	3.2253	1.19685	4.5344	5.35043	2.94466	2.60495	3.86318	4.20404	4.38045	0.0152373	0.0426548	1.55948	up
hsa-miR-338-3p	0	4.32864	1.43949	5.75227	3.39558	4.06135	6.19047	0	6.30615	3.7715	2.59783	4.78242	1.32006	4.50375	10.3512	0.577109	2.01581	0.683914	1.36032	0.486403	3.36532	0.612929	1.6266	2.52242	0.365038	0.0360899	0.0864028	-1.01334	down
hsa-miR-3679-5p	0.847205	2.59719	3.02293	7.6697	4.10299	0.22563	3.39478	1.5174	10.2767	10.6074	4.90702	9.56484	2.64011	2.70225	0	0	1.20949	0	3.62752	0.243201	0.420666	0.612929	1.82993	0.420404	0	0.00327109	0.0118323	-1.88066	down
hsa-miR-548p	1.69441	3.46291	6.90955	1.91742	3.11261	5.64076	2.39631	4.55219	2.80273	1.88575	8.08215	2.39121	5.28023	2.5221	4.69039	0.288555	1.00791	0.512935	0.68016	1.45921	1.05166	1.22586	1.6266	3.36323	0	0.0248811	0.0651578	-1.45838	down
hsa-miR-548ah-3p	1.69441	3.46291	7.0535	1.91742	3.11261	5.64076	2.39631	4.55219	2.56917	1.88575	8.08215	2.39121	5.28023	2.5221	4.36691	0.288555	1.00791	0.341957	0.68016	1.45921	1.05166	1.07263	1.6266	3.36323	0	0.0247612	0.0650346	-1.52213	down
hsa-miR-6815-5p	0	1.29859	1.15159	1.15045	0.282965	0.22563	0.798771	0	0	0.235719	0	0	0	0	0	5.19399	5.24111	5.30033	5.89472	3.40482	6.94098	4.7502	2.84655	2.10202	3.28534	1.45027e-11	4.98112e-10	4.03687	up
hsa-miR-3164	0.847205	1.29859	0.287898	0.76697	0.282965	0.451261	1.59754	1.5174	1.63493	0.707157	0.865944	1.70801	0	0.18015	0.485213	3.75121	1.81423	6.66816	3.17408	3.64802	3.57566	4.2905	5.48978	5.46525	1.82519	4.28309e-06	4.39632e-05	2.99239	up
hsa-miR-3127-5p	0	3.89578	0	4.60182	1.27334	0.22563	0.399385	9.10439	0.700683	2.12147	0.865944	1.0248	0	0.3603	1.45564	4.32832	2.62055	3.76153	1.58704	4.37763	3.57566	3.06465	2.4399	2.52242	2.19023	0.000738713	0.00360476	1.67883	up
novel_miR_853	0	0	0.431847	1.91742	0.707412	0	0.399385	0	0.467122	0.471438	1.15459	0.683203	1.32006	0.3603	0.970425	4.32832	11.6917	3.24859	2.2672	4.13442	2.31366	5.66959	4.47315	1.26121	2.19023	9.40157e-06	8.74542e-05	3.48771	up
novel_miR_524	0	2.16432	0.287898	1.91742	0.424447	0.451261	0.798771	3.0348	0.467122	0.471438	0	1.0248	0	0.54045	0.970425	2.01988	4.63636	4.61642	5.21456	5.10723	6.73065	1.99202	2.4399	2.10202	4.01542	9.60065e-08	1.5041e-06	2.91937	up
hsa-miR-1224-5p	0	0	0.431847	0.76697	0.424447	0	0.399385	0	0.233561	0.471438	0	2.39121	0	0.7206	0.808688	4.32832	11.087	2.56468	3.85424	2.67522	7.36165	2.91141	3.2532	2.10202	2.55526	5.45639e-07	7.16552e-06	3.89049	up
novel_miR_993	0	0	0.143949	1.15045	0.990376	0.22563	0.399385	0	0	2.59291	0.577296	0.341601	0	0.3603	0.970425	5.77109	0.403162	1.19685	2.2672	5.10723	9.04431	6.58899	7.52303	2.10202	1.09511	1.06963e-06	1.36454e-05	3.62879	up
novel_miR_1574	0	0.865729	0.719745	1.15045	0.707412	1.35378	0.599078	0	0.934244	0	3.46378	0	3.96017	0.7206	0.64695	1.73133	6.04743	3.76153	3.17408	5.83683	3.36532	5.82283	4.47315	1.26121	0.365038	2.74914e-06	3.03084e-05	2.37993	up
hsa-miR-1285-5p	0	0.865729	0.575796	5.36879	1.55631	0.902521	1.79723	3.0348	0.467122	2.59291	3.17513	2.39121	0	2.1618	1.45564	3.75121	3.2253	3.07761	2.49392	2.43201	1.05166	3.98404	2.03325	3.36323	2.19023	0.0234297	0.0620853	1.38675	up
hsa-miR-6806-3p	0	1.73146	0.431847	0.383485	1.83927	0.676891	1.79723	3.0348	0	1.1786	1.15459	1.36641	0	0.900749	0.970425	2.30844	5.03953	4.7874	1.81376	5.59363	3.15499	5.82283	2.4399	2.10202	1.09511	4.69655e-05	0.00033996	2.51326	up
novel_miR_686	5.93043	2.16432	0.575796	1.91742	3.39558	4.28698	2.59601	3.0348	3.97054	3.53579	5.48431	3.41601	3.96017	1.8015	2.91128	1.44277	0	0	1.58704	0.729604	0.420666	0.612929	1.42328	3.36323	1.46015	0.0313705	0.0776712	-1.21967	down
hsa-miR-320e	0	1.29859	0.143949	0.76697	1.27334	0.676891	1.39785	6.06959	1.16781	3.06435	0	1.36641	1.32006	0.54045	1.77911	1.44277	3.42688	7.35207	1.58704	2.43201	3.78599	1.37909	2.03325	0.840807	5.47557	0.0264858	0.0681512	1.98812	up
novel_miR_327	0.847205	1.29859	2.01529	4.9853	1.98075	4.51261	2.59601	3.0348	2.33561	10.3716	1.15459	2.39121	10.5605	3.9633	5.1756	0.288555	0.403162	0.170978	2.94736	0	0	0	0.40665	0.420404	0.730076	0.000303453	0.00167274	-2.4997	down
hsa-miR-548a-3p	2.54161	3.03005	0.863694	1.53394	1.98075	3.61009	5.5914	1.5174	7.24039	3.30007	3.17513	2.73281	3.96017	4.6839	6.63124	0.577109	0.201581	0	1.81376	0.243201	0.630998	0.919394	0.40665	2.10202	1.46015	0.00195225	0.0078885	-1.74558	down
novel_miR_19	0	0.432864	0	0	0	0	0	0	0.233561	0	0	0	0	0.18015	0.323475	7.21387	7.4585	5.47131	2.49392	3.89122	3.15499	3.98404	3.86318	1.68161	2.9203	1.0951e-12	4.25183e-11	6.49463	up
novel_miR_1530	0	0.432864	0	0	0	0	0	0	0.233561	0	0	0	0	0.18015	0.323475	7.21387	7.4585	5.30033	2.49392	3.89122	2.94466	3.98404	3.86318	1.68161	2.9203	9.19629e-13	3.73286e-11	6.47961	up
hsa-miR-3613-3p	0	2.59719	0.287898	3.45136	1.98075	2.03067	0.798771	0	3.03629	1.88575	0.577296	3.07441	2.64011	1.0809	2.10259	5.77109	2.62055	1.70978	0.90688	0.972806	1.05166	5.36313	2.4399	2.52242	1.82519	0.0345824	0.0832402	1.27416	up
hsa-miR-624-5p	0	0.432864	0	0	2.68816	1.35378	1.79723	0	3.03629	1.88575	1.15459	1.36641	0	3.42285	1.61738	5.77109	2.01581	3.93251	1.58704	2.43201	3.57566	4.7502	1.21995	1.68161	2.55526	0.00708899	0.0231039	1.94812	up
hsa-miR-5584-5p	2.54161	2.16432	2.59108	5.75227	4.38595	2.2563	3.79416	6.06959	5.60547	2.12147	2.30918	1.0248	5.28023	1.98165	1.61738	0	0.403162	0.341957	1.58704	0	0	0.306465	1.42328	2.94282	1.82519	0.00662621	0.021921	-1.5867	down
hsa-miR-4781-3p	1.69441	0.432864	0.143949	2.30091	0.707412	1.57941	0.599078	0	1.40137	1.1786	1.73189	0.683203	2.64011	1.0809	1.13216	3.46266	4.03162	4.7874	1.1336	4.13442	0.630998	3.98404	3.2532	2.10202	2.55526	0.000179188	0.00108853	2.10185	up
hsa-miR-548u	4.23602	1.73146	1.58344	4.9853	3.53706	3.38446	2.39631	1.5174	3.97054	4.00722	5.19567	2.73281	1.32006	3.2427	4.69039	0.577109	0	0.170978	1.36032	1.45921	0.420666	0.153232	1.21995	1.68161	1.82519	0.00451899	0.015521	-1.54563	down
novel_miR_1075	2.54161	0.865729	0	1.15045	0.424447	0	0.399385	1.5174	0.233561	0.235719	0	0.341601	0	0.18015	0.970425	4.61688	4.83794	7.01012	2.49392	3.16162	2.52399	3.67757	2.23658	0.840807	3.65038	2.08793e-05	0.000172641	3.41115	up
novel_miR_803	0	0.865729	0.143949	1.91742	0.990376	0.451261	2.7957	3.0348	0.233561	1.41431	0	3.41601	0	0.18015	1.45564	2.59699	3.83004	6.66816	2.49392	2.67522	2.73433	1.83879	2.03325	0.420404	3.28534	0.0124898	0.0366889	2.30082	up
hsa-miR-942-3p	0	3.03005	1.00764	1.53394	1.55631	0.22563	1.19816	3.0348	1.86849	1.65003	1.44324	3.07441	1.32006	0.54045	1.94085	4.61688	2.21739	1.53881	2.2672	0.972806	2.94466	2.60495	1.21995	1.68161	2.9203	0.0323151	0.0792786	1.15284	up
novel_miR_296	0	0	0	0	0	0	0.199693	0	0	0	0	0.341601	0	0	0.161738	6.63676	5.03953	4.27446	2.49392	3.64802	2.52399	4.2905	5.28645	1.68161	2.19023	1.30519e-16	1.66505e-14	7.2437	up
hsa-miR-152-5p	0.847205	3.03005	0.575796	2.30091	4.8104	2.2563	0.998464	0	3.50342	4.24294	8.3708	4.09922	1.32006	4.86405	3.07301	1.44277	0.201581	0	0.90688	0	0.630998	0.153232	0.8133	1.26121	2.9203	0.00240463	0.00928919	-1.56109	down
hsa-miR-548n	1.69441	0.432864	1.72739	1.53394	2.12223	3.38446	2.19662	0	4.67122	3.53579	7.2162	3.75762	3.96017	4.6839	2.5878	0.288555	1.61265	0.341957	0.68016	0.486403	1.262	0.459697	0.609975	1.26121	1.46015	0.012728	0.037266	-1.40578	down
hsa-miR-3065-5p	5.08323	1.73146	3.88662	3.45136	4.38595	1.57941	1.59754	1.5174	1.40137	2.35719	3.17513	1.36641	5.28023	3.2427	2.5878	1.44277	1.81423	0	2.04048	0	0.630998	0.612929	0.8133	0.420404	1.09511	0.0320285	0.078792	-1.3758	down
novel_miR_438	0.847205	1.29859	0	1.53394	0.990376	0.451261	1.19816	3.0348	1.63493	1.1786	0	4.78242	1.32006	0.7206	1.13216	2.88555	5.03953	1.70978	1.1336	1.21601	4.41699	0.459697	2.23658	0.420404	3.65038	0.00335832	0.0119959	1.49435	up
hsa-miR-6516-3p	2.54161	2.59719	0.719745	2.68439	2.82965	3.15882	3.59447	6.06959	2.56917	2.35719	3.46378	2.73281	3.96017	4.86405	3.07301	0	0.201581	0.854892	0.22672	2.18881	0	0.153232	0.609975	0.840807	0	0.000607779	0.0030321	-1.91066	down
novel_miR_380	0.847205	2.59719	1.00764	1.91742	0.848894	1.12815	0.798771	0	1.16781	2.35719	2.02054	0.683203	1.32006	0.7206	1.61738	2.30844	1.61265	3.41957	1.81376	4.13442	1.893	3.06465	3.04988	2.10202	0.365038	0.00561942	0.0187945	1.54876	up
hsa-miR-1197	0.847205	1.29859	0	4.9853	11.6016	4.51261	3.19508	0	2.80273	2.12147	5.77296	3.75762	2.64011	0.900749	4.20518	0	0	0	0	1.45921	0.210333	0	1.01663	0	1.09511	0.000223053	0.00129342	-2.68137	down
hsa-miR-4489	0	0.432864	0	0.76697	0	0.22563	0.199693	0	0	0.235719	0	0	1.32006	0	0.485213	1.44277	6.45059	3.41957	1.81376	1.94561	4.62732	5.97606	3.04988	1.68161	3.28534	8.33053e-11	2.32474e-09	4.47635	up
hsa-miR-6750-5p	0	0	0	0.383485	0	0.451261	0.199693	0	0.233561	0	0.288648	0	0	0	0	1.73133	9.67589	2.73566	3.17408	3.64802	3.57566	2.45172	4.67648	2.10202	1.09511	3.88177e-09	8.88825e-08	5.69447	up
hsa-miR-4647	0	2.59719	0.287898	2.30091	0.424447	0.451261	0.798771	1.5174	0.934244	1.1786	0	1.70801	0	0.54045	0	5.19399	4.03162	1.70978	1.36032	3.40482	2.94466	1.53232	1.42328	0.840807	4.38045	2.02786e-05	0.000170225	2.33273	up
hsa-miR-627-3p	1.69441	0	0.431847	1.15045	3.67854	4.73824	5.19201	0	1.40137	1.41431	8.3708	2.39121	0	3.42285	5.98429	0.865664	0.201581	0.683914	2.04048	0.972806	0.630998	0.153232	1.01663	0.840807	0.730076	0.0289218	0.0725481	-1.23908	down
novel_miR_791	0	0.432864	0.431847	0	0	1.12815	0	1.5174	0	2.82863	0	2.73281	0	0.3603	4.85213	2.88555	3.42688	2.73566	5.21456	0	0	0	5.48978	1.68161	3.65038	0.0123497	0.036397	2.05765	up
novel_miR_797	0	0.432864	0.431847	0	0	1.12815	0	1.5174	0	2.82863	0	2.73281	0	0.3603	4.85213	2.88555	3.42688	2.73566	5.21456	0	0	0	5.48978	1.68161	3.65038	0.0123497	0.036397	2.05765	up
novel_miR_834	0	0.432864	0.431847	0	0	1.12815	0	1.5174	0	2.82863	0	2.73281	0	0.3603	4.85213	2.88555	3.42688	2.73566	5.21456	0	0	0	5.48978	1.68161	3.65038	0.0123497	0.036397	2.05765	up
novel_miR_840	0	0.432864	0.431847	0	0	1.12815	0	1.5174	0	2.82863	0	2.73281	0	0.3603	4.85213	2.88555	3.42688	2.73566	5.21456	0	0	0	5.48978	1.68161	3.65038	0.0123497	0.036397	2.05765	up
hsa-miR-4750-5p	0.847205	1.29859	3.74267	4.60182	1.41482	2.2563	2.19662	6.06959	4.2041	3.7715	1.15459	1.36641	3.96017	0.54045	2.26433	0.288555	0.806324	0.170978	1.1336	0.972806	1.262	0	0.40665	1.26121	1.82519	0.0227084	0.0605332	-1.4521	down
hsa-miR-34a-5p	2.54161	3.89578	2.87898	1.15045	1.27334	1.35378	3.59447	3.0348	2.33561	3.06435	2.88648	0.341601	5.28023	3.06255	6.4695	0.577109	0	0.170978	3.17408	0.243201	0.630998	0.766161	0.203325	0	0	0.00314776	0.0115181	-1.982	down
hsa-miR-3620-5p	5.08323	0.865729	1.72739	1.91742	3.53706	4.51261	1.99693	1.5174	3.26986	0.942876	0	7.51523	2.64011	3.42285	3.8817	0.577109	0.604743	1.02587	0.90688	0.486403	0	0.459697	1.42328	0.420404	0	0.00395591	0.0138534	-1.57109	down
hsa-miR-6850-5p	0	0.432864	0	0.383485	0	0	0	6.06959	0.233561	0.707157	0	0.341601	2.64011	0	0.161738	2.01988	9.47431	1.53881	1.1336	3.40482	2.73433	2.91141	1.42328	1.68161	0.730076	6.98121e-05	0.000472289	2.73784	up
novel_miR_1232	0	0.432864	0	0.383485	0	0	0.199693	0	0.233561	0	0	0	0	0.18015	0.161738	2.30844	7.25692	2.05174	1.81376	3.64802	4.20666	5.97606	2.4399	1.68161	1.82519	1.81725e-11	6.01037e-10	5.70475	up
hsa-miR-655-3p	1.69441	0	0.431847	3.83485	5.94226	3.38446	1.79723	0	4.90478	1.65003	8.3708	0.683203	5.28023	2.70225	6.63124	0	0.806324	0	0	0.486403	0	0.153232	0.40665	0.420404	0.365038	2.12091e-05	0.000173759	-3.08151	down
hsa-miR-376a-3p	0.847205	0.432864	0.287898	1.91742	6.64967	4.28698	2.39631	3.0348	5.37191	2.82863	6.06161	3.41601	2.64011	1.8015	3.07301	0.865664	0	0.341957	0.22672	0.243201	1.05166	0.306465	0.8133	0	0	6.31744e-05	0.000437323	-2.32838	down
hsa-miR-6818-3p	0	0.865729	0.143949	0.383485	0.707412	0.451261	0.998464	3.0348	1.40137	0.942876	0	0.683203	1.32006	3.06255	0.970425	2.01988	3.42688	2.05174	2.94736	1.21601	2.52399	2.75818	2.23658	2.10202	2.55526	0.000430976	0.00222463	1.88522	up
novel_miR_1694	6.77764	3.03005	0.863694	1.15045	2.54668	1.80504	0.998464	3.0348	2.33561	3.06435	3.46378	0	0	3.42285	4.04344	0.288555	0.806324	0	0	0.729604	0.210333	0.919394	0.609975	4.62444	0.730076	0.0344389	0.0831188	-1.09883	down
hsa-miR-6786-3p	0	0	0	0.76697	0.707412	0.676891	2.19662	1.5174	0	1.41431	0.577296	1.36641	0	1.62135	0.64695	2.59699	4.43478	1.36783	1.1336	2.18881	4.41699	2.75818	1.42328	0	4.38045	4.89383e-05	0.000348677	2.33497	up
hsa-miR-4755-3p	0.847205	0.432864	0.287898	0	0.848894	0.676891	0.199693	0	0.467122	0.942876	0	1.70801	0	0.18015	0.323475	3.1741	3.83004	1.70978	1.58704	0.972806	4.20666	2.14525	2.64323	1.26121	6.20564	9.39806e-08	1.49866e-06	3.0782	up
hsa-miR-3115	3.38882	3.03005	1.43949	3.06788	1.98075	2.48193	3.79416	0	3.97054	4.00722	4.61837	2.39121	1.32006	1.98165	4.04344	0	0	0	1.1336	0.972806	1.05166	0.153232	0.609975	0	0.730076	0.000327165	0.00175999	-2.294	down
hsa-miR-497-5p	0	3.46291	1.58344	0.76697	1.98075	1.35378	4.19355	1.5174	0.700683	0.471438	3.46378	2.39121	3.96017	1.8015	7.92514	0	0.806324	0.341957	2.04048	2.18881	0.841331	0	0.203325	1.26121	0.730076	0.0317651	0.0783598	-1.11054	down
novel_miR_24	0.847205	0.865729	0	0.76697	4.52743	2.03067	2.99539	0	3.97054	6.36441	0.577296	8.54004	1.32006	2.5221	5.1756	0	0.806324	2.05174	0	0	1.05166	0.306465	0.40665	0	0.365038	0.0109863	0.03337	-1.36346	down
hsa-miR-6783-3p	1.69441	0.865729	0.143949	1.15045	0.707412	0.451261	1.99693	0	0.233561	0.942876	0.288648	0	0	0.18015	0.808688	3.75121	3.62846	2.56468	1.58704	1.70241	2.73433	3.67757	2.64323	0.420404	2.9203	2.53995e-06	2.87111e-05	2.69283	up
novel_miR_76	1.69441	1.73146	1.15159	4.21833	2.68816	2.03067	2.19662	1.5174	3.26986	3.53579	3.46378	3.75762	2.64011	2.8824	3.55823	0.288555	0.403162	0	1.58704	0	0.841331	0.459697	0.609975	0.420404	0.365038	0.00107779	0.00478841	-2.04781	down
hsa-miR-548aq-3p	3.38882	1.73146	2.44713	0.76697	2.12223	2.03067	1.59754	1.5174	2.56917	1.41431	3.46378	1.70801	7.92034	2.8824	3.55823	0	0.201581	0.170978	0	0.243201	0.841331	0.459697	0.40665	2.52242	0.730076	0.00118055	0.00511764	-2.00011	down
novel_miR_1374	0	0.865729	0	1.53394	0.141482	0.22563	0.399385	0	0.700683	0	0	0	0	0	0	4.90543	7.05534	2.22272	1.36032	2.91842	1.68266	1.68555	2.84655	1.26121	2.9203	8.55602e-08	1.38919e-06	4.27334	up
hsa-miR-552-3p	0	3.03005	1.72739	7.28621	1.13186	0	4.99232	0	6.30615	1.65003	4.04107	8.88164	0	0.900749	0.64695	0	1.00791	0	0.68016	0	0	0	0.609975	1.26121	0.730076	0.0033255	0.0119611	-2.22726	down
hsa-miR-9-3p	1.69441	1.29859	0.863694	2.30091	2.54668	2.70756	2.39631	3.0348	2.33561	2.59291	3.46378	3.41601	2.64011	1.26105	2.42606	0.288555	0.403162	0	0.68016	0.243201	1.47233	0.459697	0.609975	1.26121	2.55526	0.0339152	0.0822996	-1.287	down
novel_miR_203	0	0	0.719745	0	1.27334	0.22563	0.998464	0	0.700683	2.59291	0	0.683203	1.32006	0.18015	0	2.30844	1.20949	2.22272	1.1336	1.45921	3.78599	2.91141	4.8798	2.94282	2.19023	5.4388e-06	5.51914e-05	2.62424	up
novel_miR_942	0	0	0.143949	1.91742	0.565929	0	0.998464	9.10439	0	0.707157	0.288648	1.0248	0	0.54045	0.161738	2.88555	1.81423	1.36783	2.2672	3.89122	1.262	1.07263	0.609975	1.26121	4.01542	0.000722433	0.00354469	1.74874	up
hsa-miR-3614-5p	0.847205	0.865729	0.719745	1.91742	1.13186	0.22563	1.99693	3.0348	0.467122	0.235719	1.73189	1.36641	0	0	0.808688	2.01988	1.81423	0.512935	5.668	1.21601	1.68266	1.22586	1.21995	0.420404	4.38045	0.00236433	0.00917975	1.40941	up
hsa-miR-6857-3p	0	0.432864	0.287898	0.383485	0.141482	0	0	0	0.467122	0.235719	0	0	0	0.3603	0.808688	1.73133	5.84585	2.3937	1.36032	3.64802	2.73433	1.22586	1.21995	2.10202	5.84061	4.86404e-09	1.05941e-07	4.21253	up
hsa-miR-337-5p	2.54161	0	0.143949	3.83485	7.07412	1.35378	1.39785	0	1.40137	2.59291	3.75243	3.41601	3.96017	0.900749	5.49908	0.288555	0.806324	0	0	0	0	0.919394	0.8133	0.420404	0.730076	0.000523143	0.00265436	-2.07041	down
novel_miR_999	0	1.29859	0.431847	0.76697	0.424447	0	1.19816	0	0.233561	0.707157	0	0	0	0.7206	0.323475	2.59699	5.64427	2.90663	0.45344	4.86403	1.68266	3.83081	1.42328	1.26121	0	6.46361e-05	0.000444001	3.30412	up
hsa-miR-3939	0.847205	0.432864	0.143949	1.15045	1.13186	0.451261	0.798771	3.0348	0.467122	0.707157	1.44324	2.04961	0	0.54045	0.323475	1.73133	1.00791	2.22272	0.90688	2.67522	0.420666	2.91141	3.86318	0.420404	2.9203	0.000336159	0.00179754	1.8387	up
novel_miR_1809	0	0	0	0	0	0	0.199693	0	0	0	0	0	0	0.18015	0	4.03977	4.2332	4.27446	1.36032	1.70241	2.10333	2.91141	3.04988	1.26121	2.55526	1.16878e-11	4.17488e-10	7.44716	up
hsa-miR-147b	0	0.432864	0	0.76697	1.13186	0.676891	0.199693	3.0348	0.467122	0.235719	0.577296	3.41601	1.32006	0.3603	0.970425	0.865664	4.83794	0.683914	2.2672	1.70241	1.262	2.60495	1.42328	0.840807	1.46015	0.00126595	0.00543506	1.72728	up
novel_miR_12	0.847205	3.46291	0.863694	3.45136	3.11261	2.70756	1.79723	6.06959	1.40137	1.1786	1.15459	1.0248	1.32006	1.4412	1.94085	0.288555	0.403162	0	0.90688	0	1.68266	0.766161	0.40665	0.840807	0.365038	0.0272268	0.0693212	-1.48704	down
novel_miR_244	0.847205	0	0.431847	2.68439	1.69779	1.12815	1.19816	0	1.40137	1.41431	1.44324	2.39121	0	0	1.13216	1.73133	1.81423	1.02587	1.36032	1.70241	1.05166	2.75818	0.8133	0.420404	3.28534	0.0417298	0.0985839	1.21068	up
novel_miR_1454	0	0.432864	0.143949	0.76697	1.41482	0.451261	0.199693	0	0.233561	0.235719	0	0.683203	0	0.3603	0.64695	4.90543	3.62846	2.3937	2.49392	1.94561	1.893	1.53232	1.01663	0.420404	2.19023	7.45419e-06	7.23542e-05	3.29551	up
novel_miR_186	2.54161	0.865729	0.719745	1.15045	0.424447	0.676891	0.399385	0	0	2.12147	0.288648	0.341601	0	1.4412	0.808688	1.15422	3.83004	0.512935	1.36032	1.45921	0.841331	2.29848	3.2532	1.68161	1.82519	0.000812144	0.00387831	1.66624	up
hsa-miR-6804-5p	0.847205	0.865729	0.287898	0.383485	0.282965	0.451261	0.399385	0	0	0.471438	0.577296	1.0248	1.32006	0.3603	0.808688	0.865664	1.81423	1.19685	3.62752	2.67522	2.31366	1.53232	2.64323	1.68161	2.19023	1.28545e-06	1.61677e-05	2.37579	up
novel_miR_690	1.69441	2.16432	0	0.76697	1.69779	0	0.199693	1.5174	0.700683	3.30007	3.17513	0.341601	0	0	1.2939	2.01988	3.02372	1.53881	0.90688	1.70241	1.262	1.53232	1.01663	0	1.46015	0.0447695	0.104642	1.11567	up
hsa-miR-1273d	2.54161	1.73146	0.287898	0.76697	1.13186	1.35378	0.798771	0	0.467122	2.12147	0.577296	0.341601	0	1.62135	0	1.44277	3.42688	0.512935	2.49392	1.45921	3.36532	0.612929	1.21995	0.840807	0.730076	0.00795088	0.0253576	1.26977	up
hsa-miR-3179	0.847205	0.865729	0.287898	1.53394	0.424447	0.451261	0.199693	0	0.467122	0.471438	0.577296	0	0	0.3603	0	1.73133	1.20949	2.05174	1.1336	3.16162	2.10333	2.14525	1.6266	2.94282	2.19023	4.39206e-07	5.94259e-06	2.76465	up
novel_miR_1240	1.69441	1.29859	0.287898	0.383485	1.55631	0.676891	1.39785	3.0348	2.80273	1.41431	1.15459	5.12402	1.32006	0.900749	5.66081	0.288555	0	0.341957	1.1336	0	0.210333	0.153232	1.6266	0.840807	0.365038	0.00973696	0.0301913	-1.3769	down
novel_miR_1585	0.847205	1.73146	0.143949	3.06788	3.11261	1.35378	2.39631	1.5174	1.16781	0.942876	2.30918	1.36641	6.60029	0.900749	1.2939	0	0.201581	0	1.36032	0.972806	1.05166	0.306465	0.203325	0.420404	0.365038	0.0419809	0.0989155	-1.59771	down
hsa-miR-4660	2.54161	0	0	0.76697	0.424447	0	0	0	0	0.235719	0	0	0	0.18015	0.323475	2.88555	2.62055	1.53881	1.1336	1.45921	3.99632	3.37111	1.42328	1.26121	1.09511	5.71053e-11	1.645e-09	3.38013	up
hsa-miR-6505-3p	0	0	0.575796	0.76697	0.424447	0	1.19816	0	1.16781	0.707157	0	0	0	1.0809	1.2939	1.73133	4.2332	1.88076	1.36032	1.70241	0.210333	2.45172	1.01663	4.20404	0	0.00110581	0.00483763	2.57909	up
hsa-miR-2355-5p	0	1.29859	0.143949	0.76697	2.68816	3.61009	2.7957	1.5174	2.33561	1.88575	2.59783	2.73281	0	1.0809	3.55823	0.288555	0	0	0.68016	0	0.420666	0.459697	0.40665	1.68161	1.46015	0.00269688	0.010119	-1.43811	down
novel_miR_1589	0	0.865729	0	1.15045	0.141482	0.902521	0.798771	0	1.16781	1.88575	0	0.341601	2.64011	1.62135	0.970425	1.73133	1.41107	2.73566	0.22672	0.729604	3.36532	0.459697	1.01663	1.26121	1.82519	0.0278501	0.0703503	1.50997	up
hsa-miR-1289	0	0	0	0	0	0	0	1.5174	0	0	0.577296	0	0	0	0	3.75121	1.20949	1.53881	1.1336	4.13442	1.68266	2.60495	1.01663	3.78363	0.730076	1.72929e-13	7.6455e-12	4.73396	up
novel_miR_1781	3.38882	0.432864	0.431847	0	1.41482	0.22563	0.798771	0	0.233561	0.235719	0.865944	0	0	1.0809	1.61738	2.59699	1.41107	0.341957	1.81376	3.89122	1.05166	1.37909	0.8133	1.68161	0.730076	0.00738939	0.0239084	1.54659	up
novel_miR_956	0	0.865729	0.431847	0.76697	1.83927	0.676891	0.199693	1.5174	0.233561	0.471438	0.577296	1.36641	0	0.54045	0.808688	1.44277	1.81423	1.19685	1.81376	1.70241	3.15499	1.37909	1.21995	0.420404	1.82519	0.00093423	0.00425647	1.78987	up
novel_miR_960	0	0.865729	0.431847	0.76697	1.83927	0.676891	0.199693	1.5174	0.233561	0.471438	0.577296	1.36641	0	0.54045	0.808688	1.44277	1.81423	1.19685	1.81376	1.70241	3.15499	1.37909	1.21995	0.420404	1.82519	0.00093423	0.00425647	1.78987	up
novel_miR_964	0	0.865729	0.431847	0.76697	1.83927	0.676891	0.199693	1.5174	0.233561	0.471438	0.577296	1.36641	0	0.54045	0.808688	1.44277	1.81423	1.19685	1.81376	1.70241	3.15499	1.37909	1.21995	0.420404	1.82519	0.00093423	0.00425647	1.78987	up
novel_miR_967	0	0.865729	0.431847	0.76697	1.83927	0.676891	0.199693	1.5174	0.233561	0.471438	0.577296	1.36641	0	0.54045	0.808688	1.44277	1.81423	1.19685	1.81376	1.70241	3.15499	1.37909	1.21995	0.420404	1.82519	0.00093423	0.00425647	1.78987	up
novel_miR_69	0	0	0.287898	0.76697	0.282965	0.22563	0.798771	0	1.40137	1.41431	0	1.0248	1.32006	0.54045	0.485213	2.01988	3.42688	0.683914	1.36032	2.67522	0.841331	2.45172	2.03325	0	1.46015	3.72948e-05	0.000284652	2.21779	up
novel_miR_230	1.69441	0.432864	0.287898	0.383485	0.848894	0.676891	0.399385	0	0.700683	1.88575	0.577296	1.0248	0	0.3603	0.161738	1.15422	2.82213	1.36783	1.36032	2.43201	2.73433	0.919394	1.6266	0	1.46015	0.000222816	0.00129342	1.91265	up
hsa-miR-20b-3p	0	0.432864	0.287898	0.76697	0.282965	0	0.798771	0	1.40137	0.942876	0	2.39121	1.32006	1.0809	0.64695	1.73133	1.41107	1.70978	1.58704	2.18881	1.05166	0.766161	1.42328	1.68161	1.46015	0.00209918	0.00836859	1.7783	up
novel_miR_272	0	2.16432	0	1.15045	0.707412	0	0.798771	6.06959	0.233561	0.471438	0	1.70801	1.32006	0	0	0.577109	2.01581	1.88076	0.22672	2.43201	1.68266	0.459697	0.8133	0.420404	1.46015	0.0202783	0.0553778	1.18346	up
hsa-miR-18b-5p	0	0.432864	0.143949	0.383485	0.707412	0	1.19816	0	0.233561	1.41431	0.577296	1.70801	0	0.900749	1.13216	2.30844	0.201581	1.88076	1.58704	3.16162	1.05166	1.83879	1.42328	1.26121	0.730076	0.000965162	0.00435298	2.13396	up
novel_miR_1547	0.847205	1.29859	0.287898	0.76697	2.26372	2.93319	3.99385	0	1.16781	2.35719	1.15459	3.07441	0	1.62135	5.01386	0	0	0.170978	1.1336	0	0.210333	0.306465	0.203325	0.420404	0.730076	0.000218377	0.00128297	-2.10886	down
novel_miR_262	0	1.73146	1.43949	0.383485	0.424447	0	0.798771	1.5174	0.467122	1.1786	0.865944	0	0	0.18015	0.161738	0.865664	1.61265	1.36783	1.58704	1.45921	2.31366	0.766161	2.03325	1.26121	1.46015	0.00064651	0.00318969	1.63618	up
hsa-miR-3920	0.847205	2.16432	0	1.53394	1.13186	3.15882	0.798771	4.55219	1.63493	0.707157	3.17513	0.341601	0	1.8015	4.36691	0	0.201581	0.854892	0.22672	1.21601	0	0.153232	0	0	0.365038	0.00529765	0.0179197	-1.66728	down
novel_miR_326	0	1.73146	0.719745	1.53394	1.69779	3.15882	1.19816	0	1.16781	1.88575	2.88648	3.07441	3.96017	2.70225	0.808688	0	0.201581	0	0	0.243201	0.210333	0	0.203325	0.840807	1.09511	3.93004e-05	0.000294115	-2.50918	down
novel_miR_736	0.847205	0.432864	0.431847	0.76697	0.565929	0.451261	0.399385	1.5174	0.934244	0.942876	0	1.36641	0	0.18015	0.808688	2.30844	2.41897	1.02587	0.68016	1.21601	0	1.37909	1.6266	1.68161	1.09511	0.00157566	0.00666855	1.74695	up
novel_miR_712	0	0	0	1.15045	0.424447	0	0.798771	0	0.233561	1.41431	0	0.683203	0	0.54045	0.64695	1.15422	3.2253	2.22272	2.04048	1.21601	1.262	2.14525	0.203325	0.420404	1.82519	0.000238698	0.00137521	2.86276	up
hsa-miR-5585-3p	0.847205	0.432864	0.719745	1.53394	1.55631	1.35378	2.19662	3.0348	2.10205	2.59291	0.577296	1.0248	1.32006	0.7206	3.39649	0	0	0	0	0	0.420666	0.459697	0.609975	0.840807	1.46015	0.00165763	0.00694958	-1.75404	down
hsa-miR-197-5p	0	0	0	0.76697	1.41482	0.22563	0.399385	3.0348	0	2.12147	0.577296	0.341601	1.32006	0.54045	0.64695	1.44277	2.21739	1.36783	0.90688	1.21601	0.841331	1.68555	0.203325	1.26121	0.365038	0.00662784	0.021921	1.4456	up
hsa-miR-380-5p	2.54161	0.432864	0.431847	0.76697	3.9615	2.70756	1.59754	3.0348	1.63493	1.41431	1.15459	0	0	0.54045	2.42606	0	1.00791	0	0.22672	0	1.47233	0	0.8133	0	0.365038	0.0137618	0.0396428	-1.53864	down
novel_miR_1148	1.69441	3.46291	0.719745	1.15045	1.98075	0.902521	1.19816	3.0348	2.10205	0.942876	0.577296	0.683203	1.32006	1.62135	1.45564	0	0.201581	0	0.68016	0	0.210333	0.153232	0.40665	1.26121	0.730076	0.00283008	0.0105743	-1.79703	down
novel_miR_822	2.54161	1.29859	0.143949	1.15045	0.141482	1.35378	0.199693	0	0.233561	0.471438	0	1.36641	0	0	0.323475	1.73133	1.00791	1.19685	1.58704	0.486403	0.630998	1.22586	2.23658	0.840807	1.46015	0.000315879	0.00172	1.58909	up
novel_miR_66	0	1.29859	0	0	0.141482	0.22563	0.798771	0	0	0.235719	0	1.36641	0	1.0809	1.45564	2.01988	1.00791	2.22272	1.36032	2.18881	0.420666	0.919394	0.8133	2.10202	0.730076	0.00172412	0.00712796	2.41225	up
hsa-miR-188-5p	1.69441	0	0	0.383485	1.13186	0	0.399385	0	0.467122	0.235719	0.865944	1.0248	2.64011	0.3603	0.323475	1.15422	1.20949	1.19685	2.04048	0.243201	1.05166	1.53232	0.203325	0.840807	1.82519	0.000998343	0.0044576	1.3903	up
novel_miR_711	0	2.59719	0.431847	0.383485	1.55631	1.57941	0.798771	0	1.86849	0.707157	1.44324	2.73281	0	1.98165	1.45564	0.288555	0.403162	0	1.36032	0	0.210333	0.153232	0.609975	0	1.09511	0.0215229	0.0580663	-1.19771	down
novel_miR_111	1.69441	1.73146	0.143949	1.91742	1.83927	2.03067	0.599078	0	1.86849	0.471438	2.02054	1.0248	2.64011	0.900749	0.970425	0	0	0	0	0	0.210333	0	0	0	1.09511	2.67469e-06	2.98562e-05	-3.42539	down
novel_miR_1071	1.69441	0.865729	1.29554	1.91742	1.69779	1.57941	0.798771	0	2.33561	1.65003	0.577296	1.70801	1.32006	0.3603	2.26433	0	0	0	0	0.243201	0.210333	0	0	0	0	1.5892e-08	3.15367e-07	-4.56051	down
hsa-miR-4777-3p	0	0	0.143949	1.15045	1.27334	0.902521	1.39785	0	1.16781	1.65003	1.15459	1.36641	2.64011	1.0809	2.74954	0.288555	0	0	0.45344	0	0	0.153232	0	0	0	8.18785e-06	7.77846e-05	-3.1111	down
