# Supplementary material for: Long-Term Exercise Alters the Profiles of Circulating Micro-RNAs in the Plasma of Young Women
Source: Front Physiol. 2020 May 8;11:372. doi: 10.3389/fphys.2020.00372 (PMC7233279; doi:10.3389/fphys.2020.00372)
Supplement: Supplementary file 3 [file Table_3.XLSX]

## Sheet: Sheet1
MiRNA target gene information
Note: miRNA: miRNA number; Target gene: predicted Target gene ID; Novel_miRNA: the newly predicted miRNA There are 3013 miRNAs with target gene.
miRNA	Target gene
hsa-let-7a-2-3p	ENSG00000147548;ENSG00000126003;ENSG00000119471;ENSG00000164253;ENSG00000155974;ENSG00000042832;ENSG00000076321;ENSG00000168517;ENSG00000171864;ENSG00000137076;ENSG00000115850;ENSG00000184343;ENSG00000169213;ENSG00000150401;ENSG00000183087;ENSG00000134531;ENSG00000004139;ENSG00000189060;ENSG00000114745;ENSG00000105556;ENSG00000129911;ENSG00000136878;ENSG00000162241;ENSG00000107099;ENSG00000170619…
hsa-let-7a-5p	ENSG00000205060
hsa-let-7b-5p	ENSG00000113328;ENSG00000227124;ENSG00000166341;ENSG00000099308;ENSG00000137393;ENSG00000135966;ENSG00000168528;ENSG00000224952;ENSG00000236353;ENSG00000134532;ENSG00000148482;ENSG00000177697;ENSG00000141431;ENSG00000184486;ENSG00000133805;ENSG00000100697;ENSG00000165152;ENSG00000174600;ENSG00000113161;ENSG00000232005;ENSG00000164604;ENSG00000170113;ENSG00000083444;ENSG00000101493;ENSG00000144230…
hsa-let-7c-3p	ENSG00000183773
hsa-let-7c-5p	ENSG00000184486;ENSG00000205572;ENSG00000143740;ENSG00000183914;ENSG00000172058;ENSG00000100697;ENSG00000174600;ENSG00000135829;ENSG00000108784;ENSG00000160767;ENSG00000158571;ENSG00000134463
hsa-let-7d-3p	ENSG00000147316;ENSG00000155640;ENSG00000118004
hsa-let-7d-5p	ENSG00000114349;ENSG00000011243;ENSG00000204936
hsa-let-7e-3p	ENSG00000163792;ENSG00000269404;ENSG00000214193;ENSG00000148408;ENSG00000131323;ENSG00000138029;ENSG00000100003
hsa-let-7e-5p	ENSG00000204936;ENSG00000162878;ENSG00000178607;ENSG00000205060;ENSG00000166748;ENSG00000145384;ENSG00000099381;ENSG00000059145;ENSG00000067798;ENSG00000145545;ENSG00000182224;ENSG00000125657;ENSG00000203995;ENSG00000105185;ENSG00000101417;ENSG00000188687;ENSG00000124440;ENSG00000096093;ENSG00000164061;ENSG00000159387;ENSG00000101400;ENSG00000158555;ENSG00000142149;ENSG00000147874;ENSG00000189298…
hsa-let-7g-3p	ENSG00000158865;ENSG00000155066;ENSG00000268187;ENSG00000131018;ENSG00000120800;ENSG00000272674;ENSG00000081818;ENSG00000088543;ENSG00000177839;ENSG00000186281;ENSG00000167193;ENSG00000030582;ENSG00000162241;ENSG00000260596;ENSG00000196187;ENSG00000112852;ENSG00000160208;ENSG00000149970;ENSG00000006740;ENSG00000235173;ENSG00000139410;ENSG00000172349;ENSG00000168874;ENSG00000275217;ENSG00000186300…
hsa-let-7g-5p	ENSG00000136536
hsa-let-7i-3p	ENSG00000120733;ENSG00000228582;ENSG00000279282;ENSG00000158079;ENSG00000204267;ENSG00000223481;ENSG00000183287;ENSG00000237599;ENSG00000232326;ENSG00000166987;ENSG00000241043;ENSG00000160323;ENSG00000254087;ENSG00000156162;ENSG00000137877;ENSG00000206299;ENSG00000135622;ENSG00000225967;ENSG00000058453;ENSG00000198919;ENSG00000206235
hsa-let-7i-5p	ENSG00000125734;ENSG00000170322;ENSG00000171094;ENSG00000116981;ENSG00000106648
hsa-miR-100-5p	ENSG00000187954;ENSG00000071205;ENSG00000145740;ENSG00000137547;ENSG00000106018;ENSG00000162600;ENSG00000160190
hsa-miR-101-5p	ENSG00000188827
hsa-miR-103a-2-5p	ENSG00000162897;ENSG00000100226;ENSG00000277494;ENSG00000160294;ENSG00000159479;ENSG00000100888;ENSG00000165271;ENSG00000106443;ENSG00000160712;ENSG00000152580;ENSG00000127951;ENSG00000258227;ENSG00000047617;ENSG00000073803;ENSG00000170759;ENSG00000178965;ENSG00000154165;ENSG00000149970;ENSG00000148362;ENSG00000197953;ENSG00000198822;ENSG00000155621;ENSG00000127081;ENSG00000126106
hsa-miR-103a-3p	ENSG00000126895;ENSG00000178028;ENSG00000130821;ENSG00000103111;ENSG00000152127;ENSG00000144852;ENSG00000095397;ENSG00000163444;ENSG00000168924;ENSG00000170185;ENSG00000135632;ENSG00000004838;ENSG00000113119;ENSG00000175646;ENSG00000100239;ENSG00000132740;ENSG00000197226;ENSG00000102226;ENSG00000165282;ENSG00000242802;ENSG00000060642;ENSG00000103335;ENSG00000029534;ENSG00000180475;ENSG00000064419…
hsa-miR-106a-5p	ENSG00000239697
hsa-miR-106b-3p	ENSG00000196476;ENSG00000186951;ENSG00000240204;ENSG00000156011;ENSG00000167419;ENSG00000171681;ENSG00000161036;ENSG00000185513;ENSG00000105991;ENSG00000142544;ENSG00000170500;ENSG00000275606;ENSG00000132793;ENSG00000065978;ENSG00000142549;ENSG00000218336;ENSG00000143322;ENSG00000105647;ENSG00000132681;ENSG00000160293;ENSG00000146839;ENSG00000179912;ENSG00000157613;ENSG00000143878;ENSG00000081985…
hsa-miR-106b-5p	ENSG00000153246;ENSG00000163933
hsa-miR-107	ENSG00000151612;ENSG00000136014;ENSG00000131061;ENSG00000214706;ENSG00000007944;ENSG00000168924;ENSG00000163913;ENSG00000169710;ENSG00000095397;ENSG00000160972;ENSG00000151025;ENSG00000100239;ENSG00000115380;ENSG00000104332;ENSG00000231002;ENSG00000134216;ENSG00000125107;ENSG00000065029;ENSG00000206199;ENSG00000163349;ENSG00000004838;ENSG00000183844;ENSG00000158125;ENSG00000137313;ENSG00000114124…
hsa-miR-10a-5p	ENSG00000262180;ENSG00000125249;ENSG00000151327;ENSG00000131263;ENSG00000073910;ENSG00000181143
hsa-miR-1178-3p	ENSG00000090565;ENSG00000181577;ENSG00000137440;ENSG00000100605;ENSG00000185963;ENSG00000166266;ENSG00000239389;ENSG00000058668;ENSG00000075275;ENSG00000143224;ENSG00000168490;ENSG00000142207;ENSG00000158882;ENSG00000065357
hsa-miR-1180-3p	ENSG00000160282;ENSG00000212866;ENSG00000106400;ENSG00000054598;ENSG00000149927;ENSG00000130787;ENSG00000165131;ENSG00000083520;ENSG00000078902;ENSG00000163632;ENSG00000137204;ENSG00000213316;ENSG00000179698;ENSG00000154764;ENSG00000188290;ENSG00000173334;ENSG00000006283;ENSG00000141434;ENSG00000206384;ENSG00000185920;ENSG00000176769;ENSG00000181450;ENSG00000110318;ENSG00000177875;ENSG00000197323…
hsa-miR-1185-2-3p	ENSG00000113838;ENSG00000162738;ENSG00000178568
hsa-miR-1185-5p	ENSG00000087365
hsa-miR-1193	ENSG00000111432;ENSG00000164076;ENSG00000160145;ENSG00000231825;ENSG00000182177;ENSG00000113369;ENSG00000083067;ENSG00000101076;ENSG00000205726;ENSG00000120696;ENSG00000120942;ENSG00000168016;ENSG00000185924;ENSG00000105939;ENSG00000006744;ENSG00000106341;ENSG00000163814;ENSG00000189375;ENSG00000157765;ENSG00000165914;ENSG00000268861;ENSG00000109689;ENSG00000146166;ENSG00000203857;ENSG00000026652…
hsa-miR-1197	ENSG00000173757;ENSG00000101811;ENSG00000136950
hsa-miR-122-5p	ENSG00000103150;ENSG00000137944;ENSG00000187080;ENSG00000131899;ENSG00000167657;ENSG00000157107;ENSG00000088876;ENSG00000153283;ENSG00000116539;ENSG00000116783;ENSG00000172613;ENSG00000259030;ENSG00000133056
hsa-miR-1224-5p	ENSG00000198752;ENSG00000165804;ENSG00000159556;ENSG00000143921;ENSG00000103184;ENSG00000135776;ENSG00000157368;ENSG00000188886;ENSG00000185864;ENSG00000167972;ENSG00000126562;ENSG00000183873;ENSG00000196155;ENSG00000100234;ENSG00000138083;ENSG00000170522;ENSG00000117362;ENSG00000182768;ENSG00000099985;ENSG00000113761;ENSG00000186654;ENSG00000160050;ENSG00000164040;ENSG00000162572;ENSG00000137218…
hsa-miR-1225-5p	ENSG00000172301;ENSG00000119509;ENSG00000151364;ENSG00000136213;ENSG00000129749;ENSG00000142910;ENSG00000026025;ENSG00000212866;ENSG00000091010;ENSG00000187144;ENSG00000183508;ENSG00000138757;ENSG00000105467;ENSG00000198125;ENSG00000197408;ENSG00000167633;ENSG00000235941;ENSG00000146555;ENSG00000169896;ENSG00000104897;ENSG00000175294;ENSG00000160299;ENSG00000181143;ENSG00000145016;ENSG00000173588…
hsa-miR-1226-3p	ENSG00000104522;ENSG00000206190;ENSG00000197991;ENSG00000184677;ENSG00000136869;ENSG00000196576;ENSG00000132466;ENSG00000130787;ENSG00000196092;ENSG00000143869;ENSG00000159618;ENSG00000100593;ENSG00000170128;ENSG00000261408;ENSG00000197355;ENSG00000165566;ENSG00000172508;ENSG00000114982;ENSG00000215193;ENSG00000162139;ENSG00000103326;ENSG00000172932;ENSG00000123219;ENSG00000010165;ENSG00000026652…
hsa-miR-1226-5p	ENSG00000076555;ENSG00000125775;ENSG00000151952;ENSG00000213937;ENSG00000165566;ENSG00000127311;ENSG00000186153;ENSG00000085552;ENSG00000105650;ENSG00000167476;ENSG00000167491;ENSG00000164946;ENSG00000076924;ENSG00000173714;ENSG00000122778;ENSG00000153823;ENSG00000114353;ENSG00000055609;ENSG00000168993;ENSG00000188820;ENSG00000143674;ENSG00000196419;ENSG00000206284;ENSG00000183111;ENSG00000274523…
hsa-miR-1227-3p	ENSG00000173065;ENSG00000166402;ENSG00000167118;ENSG00000237114;ENSG00000100577;ENSG00000171303;ENSG00000008196;ENSG00000176973;ENSG00000162522;ENSG00000102385;ENSG00000065621;ENSG00000125266;ENSG00000213445;ENSG00000125944;ENSG00000171115;ENSG00000062524;ENSG00000075275;ENSG00000264364;ENSG00000166159;ENSG00000205022;ENSG00000130844;ENSG00000169851;ENSG00000127831;ENSG00000064703;ENSG00000206460…
hsa-miR-1227-5p	ENSG00000231377;ENSG00000198799;ENSG00000099797;ENSG00000158748;ENSG00000185000;ENSG00000019186;ENSG00000115241;ENSG00000167535;ENSG00000198759;ENSG00000153404;ENSG00000097021;ENSG00000172731;ENSG00000163346;ENSG00000225748;ENSG00000115590;ENSG00000155034;ENSG00000101216;ENSG00000125652;ENSG00000144134;ENSG00000165632;ENSG00000164877;ENSG00000196422;ENSG00000160991;ENSG00000206486;ENSG00000124140…
hsa-miR-1228-3p	ENSG00000198356;ENSG00000206342;ENSG00000230141;ENSG00000105227;ENSG00000184507;ENSG00000232541;ENSG00000123999;ENSG00000213901;ENSG00000235708;ENSG00000236250;ENSG00000171132;ENSG00000135744;ENSG00000178096;ENSG00000127152;ENSG00000126705;ENSG00000184007;ENSG00000108861;ENSG00000101282;ENSG00000065923;ENSG00000102225;ENSG00000206292;ENSG00000153294;ENSG00000162510;ENSG00000204252;ENSG00000142871…
hsa-miR-1228-5p	ENSG00000111581;ENSG00000188833;ENSG00000158290;ENSG00000197943;ENSG00000121653;ENSG00000152767;ENSG00000185052;ENSG00000148180;ENSG00000050344;ENSG00000078328;ENSG00000228849;ENSG00000156486;ENSG00000172382;ENSG00000183632;ENSG00000188095;ENSG00000146755;ENSG00000205457;ENSG00000100263;ENSG00000130294;ENSG00000056277;ENSG00000150687;ENSG00000184489;ENSG00000099625;ENSG00000258311;ENSG00000100365…
hsa-miR-1229-3p	ENSG00000167965;ENSG00000184261;ENSG00000001167;ENSG00000001460;ENSG00000163026;ENSG00000159788;ENSG00000078295;ENSG00000185926;ENSG00000020577;ENSG00000100441;ENSG00000119547;ENSG00000105723;ENSG00000204278;ENSG00000236759;ENSG00000160293;ENSG00000143315;ENSG00000176381;ENSG00000149305;ENSG00000123453;ENSG00000168813;ENSG00000146049;ENSG00000137809;ENSG00000149115;ENSG00000140718;ENSG00000064042…
hsa-miR-1229-5p	ENSG00000153406;ENSG00000188833;ENSG00000197943;ENSG00000204577;ENSG00000189377;ENSG00000135439;ENSG00000169515;ENSG00000223858;ENSG00000079974;ENSG00000223496;ENSG00000198889;ENSG00000137364;ENSG00000174938;ENSG00000157985;ENSG00000166750;ENSG00000178772;ENSG00000130656;ENSG00000132911;ENSG00000141905;ENSG00000128512;ENSG00000226685;ENSG00000133800;ENSG00000130164;ENSG00000130363;ENSG00000142279…
hsa-miR-1233-3p	ENSG00000237825;ENSG00000130702;ENSG00000151812;ENSG00000196739;ENSG00000169962;ENSG00000103742;ENSG00000273777;ENSG00000158321;ENSG00000167157;ENSG00000159267;ENSG00000224501;ENSG00000070031;ENSG00000104899;ENSG00000181222;ENSG00000227124;ENSG00000126705;ENSG00000187244;ENSG00000100241;ENSG00000148158;ENSG00000070882;ENSG00000231274;ENSG00000237441;ENSG00000224841;ENSG00000164308;ENSG00000148655…
hsa-miR-1233-5p	ENSG00000187109;ENSG00000188338;ENSG00000162746;ENSG00000233599;ENSG00000157087;ENSG00000175324;ENSG00000115194;ENSG00000140807;ENSG00000125508;ENSG00000182749;ENSG00000203995;ENSG00000237333;ENSG00000181830;ENSG00000131037;ENSG00000239754;ENSG00000179943;ENSG00000121905;ENSG00000101596;ENSG00000141664;ENSG00000101445;ENSG00000014164;ENSG00000157005;ENSG00000197172;ENSG00000197111;ENSG00000157470…
hsa-miR-1234-3p	ENSG00000135097;ENSG00000136695;ENSG00000158815;ENSG00000183770;ENSG00000164638;ENSG00000138771;ENSG00000159873;ENSG00000033627;ENSG00000184730;ENSG00000189056;ENSG00000229074;ENSG00000108788;ENSG00000146216;ENSG00000188986;ENSG00000071894;ENSG00000134109;ENSG00000112576;ENSG00000206418;ENSG00000133661;ENSG00000198502;ENSG00000261408;ENSG00000105509;ENSG00000197982;ENSG00000143674;ENSG00000010318…
hsa-miR-1236-5p	ENSG00000124374;ENSG00000146205;ENSG00000185024;ENSG00000176595;ENSG00000134955;ENSG00000173456;ENSG00000185818;ENSG00000125089;ENSG00000054523;ENSG00000096080;ENSG00000171791;ENSG00000140398;ENSG00000186517;ENSG00000121753;ENSG00000105516;ENSG00000116396;ENSG00000183090;ENSG00000132763;ENSG00000143847;ENSG00000172824;ENSG00000134716;ENSG00000123407;ENSG00000157404;ENSG00000162572;ENSG00000162896…
hsa-miR-1237-3p	ENSG00000107185;ENSG00000135446;ENSG00000186716;ENSG00000161835;ENSG00000172315;ENSG00000118193;ENSG00000145920;ENSG00000165462;ENSG00000213066;ENSG00000198089;ENSG00000120322;ENSG00000160007;ENSG00000228333;ENSG00000060491;ENSG00000167625;ENSG00000172939;ENSG00000196646;ENSG00000162398;ENSG00000115042;ENSG00000135709;ENSG00000161956;ENSG00000225141;ENSG00000186908;ENSG00000184524;ENSG00000133612…
hsa-miR-1238-3p	ENSG00000114030;ENSG00000020129;ENSG00000109685;ENSG00000129625;ENSG00000175550;ENSG00000170004;ENSG00000112319;ENSG00000136848;ENSG00000122728;ENSG00000163599;ENSG00000152556;ENSG00000116521;ENSG00000103326;ENSG00000136527;ENSG00000124181;ENSG00000137090;ENSG00000188070;ENSG00000205922;ENSG00000173926;ENSG00000141933;ENSG00000172986;ENSG00000184730;ENSG00000196218;ENSG00000146216;ENSG00000187024…
hsa-miR-124-3p	ENSG00000165424;ENSG00000174136;ENSG00000176435
hsa-miR-1244	ENSG00000104067;ENSG00000169733;ENSG00000154473;ENSG00000107779;ENSG00000130513
hsa-miR-1247-3p	ENSG00000135476;ENSG00000168994;ENSG00000128482;ENSG00000148408;ENSG00000013364;ENSG00000010319;ENSG00000132405;ENSG00000100934;ENSG00000170293;ENSG00000173113;ENSG00000128298;ENSG00000182379;ENSG00000138326;ENSG00000231321;ENSG00000143443;ENSG00000181856;ENSG00000183876;ENSG00000079101;ENSG00000262576;ENSG00000005882;ENSG00000157600;ENSG00000182534;ENSG00000181938;ENSG00000110048;ENSG00000177721…
hsa-miR-1247-5p	ENSG00000104731;ENSG00000158545;ENSG00000183798;ENSG00000123352;ENSG00000172426;ENSG00000130826;ENSG00000172667;ENSG00000164283;ENSG00000155850;ENSG00000132000;ENSG00000130821;ENSG00000274211;ENSG00000279487;ENSG00000277494;ENSG00000188343;ENSG00000173898;ENSG00000103742;ENSG00000222047;ENSG00000006062;ENSG00000224552;ENSG00000164040;ENSG00000106346;ENSG00000154945;ENSG00000266338;ENSG00000131626…
hsa-miR-1249-3p	ENSG00000152208;ENSG00000141552;ENSG00000189143;ENSG00000135624;ENSG00000137936;ENSG00000156017;ENSG00000015133;ENSG00000122756;ENSG00000184923;ENSG00000158711;ENSG00000120992;ENSG00000136213;ENSG00000087245;ENSG00000103994;ENSG00000124215;ENSG00000185105;ENSG00000213145;ENSG00000184557;ENSG00000165102;ENSG00000161791;ENSG00000100379;ENSG00000182095;ENSG00000166289;ENSG00000205212;ENSG00000182103…
hsa-miR-1249-5p	ENSG00000141568;ENSG00000231488;ENSG00000112280;ENSG00000101197;ENSG00000073282;ENSG00000099769;ENSG00000078898;ENSG00000197465;ENSG00000166006;ENSG00000090776;ENSG00000148400;ENSG00000186049;ENSG00000103150;ENSG00000132026;ENSG00000227642;ENSG00000140199;ENSG00000075340;ENSG00000153551;ENSG00000197756;ENSG00000184154;ENSG00000243156;ENSG00000204539;ENSG00000081026;ENSG00000111684;ENSG00000172057…
hsa-miR-1250-5p	ENSG00000236625;ENSG00000142619;ENSG00000198626;ENSG00000124226;ENSG00000074590;ENSG00000013288;ENSG00000162572;ENSG00000267978;ENSG00000237172;ENSG00000189420;ENSG00000177663;ENSG00000173253;ENSG00000159346;ENSG00000182095;ENSG00000139718;ENSG00000133250;ENSG00000108932;ENSG00000198650;ENSG00000170786;ENSG00000135049;ENSG00000105479;ENSG00000261150;ENSG00000206340;ENSG00000170921;ENSG00000214324…
hsa-miR-1254	ENSG00000067840;ENSG00000111424;ENSG00000180730;ENSG00000144712;ENSG00000277258;ENSG00000159753;ENSG00000206053;ENSG00000138709;ENSG00000124749;ENSG00000130038;ENSG00000080802;ENSG00000163156;ENSG00000100319;ENSG00000256269;ENSG00000198003;ENSG00000177354;ENSG00000172578;ENSG00000109685;ENSG00000173227;ENSG00000163590;ENSG00000205593;ENSG00000159307;ENSG00000165124;ENSG00000112130;ENSG00000075043…
hsa-miR-1255a	ENSG00000221900
hsa-miR-1255b-2-3p	ENSG00000130940;ENSG00000078589;ENSG00000140022;ENSG00000221944;ENSG00000241043
hsa-miR-1256	ENSG00000204576;ENSG00000221944;ENSG00000229202;ENSG00000206491;ENSG00000233564;ENSG00000228186;ENSG00000223887;ENSG00000089154;ENSG00000107872;ENSG00000223766;ENSG00000188827
hsa-miR-125a-3p	ENSG00000144648;ENSG00000130383;ENSG00000168389;ENSG00000235291;ENSG00000177169;ENSG00000084628;ENSG00000165698;ENSG00000096996;ENSG00000214706;ENSG00000142449;ENSG00000196535;ENSG00000064687;ENSG00000172478;ENSG00000154262;ENSG00000121064;ENSG00000206489;ENSG00000169242;ENSG00000160551;ENSG00000239974;ENSG00000109956;ENSG00000172936;ENSG00000244444;ENSG00000178033;ENSG00000100154;ENSG00000214414…
hsa-miR-125a-5p	ENSG00000136807;ENSG00000214732;ENSG00000178217;ENSG00000204160;ENSG00000132854;ENSG00000204262;ENSG00000250317;ENSG00000242852;ENSG00000110400;ENSG00000054803;ENSG00000196843;ENSG00000165966;ENSG00000151117;ENSG00000185627;ENSG00000173442;ENSG00000127377;ENSG00000137571;ENSG00000100427;ENSG00000197816;ENSG00000108021;ENSG00000215612;ENSG00000065618;ENSG00000120251;ENSG00000203623;ENSG00000183783…
hsa-miR-125b-1-3p	ENSG00000161011;ENSG00000004399;ENSG00000089116;ENSG00000212122;ENSG00000255251;ENSG00000103091;ENSG00000253767;ENSG00000166828;ENSG00000139352;ENSG00000170860;ENSG00000188730;ENSG00000099994;ENSG00000235608;ENSG00000115540;ENSG00000149823;ENSG00000101489;ENSG00000133424;ENSG00000071889;ENSG00000008118;ENSG00000197417;ENSG00000177683;ENSG00000103489;ENSG00000172890;ENSG00000103343;ENSG00000205060…
hsa-miR-125b-2-3p	ENSG00000135709;ENSG00000233564;ENSG00000145920;ENSG00000156398;ENSG00000186862;ENSG00000131069;ENSG00000228186;ENSG00000198933;ENSG00000173250;ENSG00000143257;ENSG00000186281;ENSG00000223887;ENSG00000116095;ENSG00000069275;ENSG00000160856;ENSG00000223766;ENSG00000205903;ENSG00000166105;ENSG00000169750;ENSG00000167491;ENSG00000085552;ENSG00000047936;ENSG00000136367;ENSG00000184984;ENSG00000145545…
hsa-miR-125b-5p	ENSG00000125826;ENSG00000106351;ENSG00000197893;ENSG00000161021;ENSG00000166676;ENSG00000104689;ENSG00000146858;ENSG00000214357;ENSG00000177483;ENSG00000149257;ENSG00000141219;ENSG00000123836;ENSG00000130177;ENSG00000125503;ENSG00000021762;ENSG00000198952;ENSG00000128342;ENSG00000172379;ENSG00000185070;ENSG00000198720;ENSG00000124222;ENSG00000101109;ENSG00000106266;ENSG00000176095;ENSG00000156521…
hsa-miR-1260a	ENSG00000152291;ENSG00000135870;ENSG00000112599;ENSG00000189306;ENSG00000010803;ENSG00000163449;ENSG00000164366;ENSG00000196468;ENSG00000114416;ENSG00000156110;ENSG00000130818;ENSG00000119669;ENSG00000110075;ENSG00000179528;ENSG00000234495;ENSG00000188833;ENSG00000116771;ENSG00000148339;ENSG00000150627;ENSG00000111676;ENSG00000109534;ENSG00000141867;ENSG00000135473;ENSG00000162923;ENSG00000165553…
hsa-miR-1260b	ENSG00000166783;ENSG00000161533;ENSG00000162613;ENSG00000183307;ENSG00000110025;ENSG00000184985;ENSG00000142684;ENSG00000072315;ENSG00000206104;ENSG00000162367;ENSG00000073803;ENSG00000134109;ENSG00000105650;ENSG00000125454;ENSG00000084731;ENSG00000204099;ENSG00000116017;ENSG00000080298;ENSG00000062524;ENSG00000186575;ENSG00000171169;ENSG00000171316;ENSG00000173227;ENSG00000125388;ENSG00000152689…
hsa-miR-1266-5p	ENSG00000166349;ENSG00000117262;ENSG00000173230;ENSG00000102145;ENSG00000254466;ENSG00000173349;ENSG00000171303;ENSG00000256269;ENSG00000157514;ENSG00000182544;ENSG00000161328;ENSG00000092978;ENSG00000196358;ENSG00000163590;ENSG00000177666;ENSG00000279813;ENSG00000109685;ENSG00000129625;ENSG00000171954;ENSG00000172578;ENSG00000167103;ENSG00000173065;ENSG00000120332;ENSG00000198752;ENSG00000132693…
hsa-miR-1267	ENSG00000162769;ENSG00000188827;ENSG00000185019;ENSG00000151576;ENSG00000185958;ENSG00000186185;ENSG00000160973;ENSG00000170162;ENSG00000128052;ENSG00000109189
hsa-miR-1268a	ENSG00000136504;ENSG00000162373;ENSG00000142599;ENSG00000138600;ENSG00000142182;ENSG00000116198;ENSG00000241978;ENSG00000101210;ENSG00000116254;ENSG00000007866;ENSG00000073417;ENSG00000072062;ENSG00000169410;ENSG00000124164;ENSG00000143190;ENSG00000189319;ENSG00000240694;ENSG00000163655;ENSG00000185800;ENSG00000167965;ENSG00000068831;ENSG00000101825;ENSG00000145428;ENSG00000181896;ENSG00000130943…
hsa-miR-1268b	ENSG00000073067;ENSG00000172366;ENSG00000115756;ENSG00000183496;ENSG00000154493;ENSG00000121743;ENSG00000012048;ENSG00000090006;ENSG00000177606;ENSG00000002822;ENSG00000185585;ENSG00000125744;ENSG00000186575;ENSG00000170906;ENSG00000172889;ENSG00000125966;ENSG00000204052;ENSG00000161405;ENSG00000183128;ENSG00000185760;ENSG00000121753;ENSG00000261150;ENSG00000166090;ENSG00000258890;ENSG00000166426…
hsa-miR-1269a	ENSG00000079557;ENSG00000167566;ENSG00000118292;ENSG00000040933;ENSG00000257594;ENSG00000185684;ENSG00000171962;ENSG00000170027;ENSG00000181610;ENSG00000234032;ENSG00000186081;ENSG00000113430;ENSG00000134352;ENSG00000197256;ENSG00000042317;ENSG00000137460;ENSG00000162910;ENSG00000148600;ENSG00000065150;ENSG00000150967;ENSG00000125037;ENSG00000102977;ENSG00000143473;ENSG00000106617;ENSG00000250305…
hsa-miR-1269b	ENSG00000197756;ENSG00000154277;ENSG00000177733;ENSG00000039523;ENSG00000164855;ENSG00000182634;ENSG00000100346;ENSG00000259075;ENSG00000149428;ENSG00000172009;ENSG00000184545;ENSG00000118257;ENSG00000173826;ENSG00000160959;ENSG00000182405;ENSG00000175602;ENSG00000138623;ENSG00000167972;ENSG00000136709;ENSG00000139767;ENSG00000172023;ENSG00000110455;ENSG00000115386;ENSG00000127311;ENSG00000164061…
hsa-miR-127-3p	ENSG00000170310;ENSG00000125652;ENSG00000067365;ENSG00000177669;ENSG00000129083;ENSG00000103266;ENSG00000152402;ENSG00000250644;ENSG00000163166;ENSG00000198010;ENSG00000254656;ENSG00000143375;ENSG00000169297;ENSG00000118194;ENSG00000225362;ENSG00000007516;ENSG00000189241;ENSG00000172216;ENSG00000185313;ENSG00000183091;ENSG00000141316;ENSG00000081052;ENSG00000135100;ENSG00000137766;ENSG00000132688…
hsa-miR-127-5p	ENSG00000054938;ENSG00000279767;ENSG00000188878;ENSG00000145990;ENSG00000050030;ENSG00000147121;ENSG00000175513;ENSG00000143799;ENSG00000156453;ENSG00000131196;ENSG00000198812;ENSG00000101445;ENSG00000169604;ENSG00000139269;ENSG00000136535;ENSG00000148848;ENSG00000122304;ENSG00000133124;ENSG00000158748;ENSG00000187726;ENSG00000171786;ENSG00000186834;ENSG00000100731;ENSG00000228672;ENSG00000143382…
hsa-miR-1270	ENSG00000144647;ENSG00000108349;ENSG00000170374;ENSG00000151615;ENSG00000148671;ENSG00000151229;ENSG00000133065;ENSG00000020577;ENSG00000188056;ENSG00000275066;ENSG00000226430;ENSG00000152254;ENSG00000143995;ENSG00000154978;ENSG00000115956;ENSG00000182752;ENSG00000236125;ENSG00000124507;ENSG00000137040;ENSG00000132704;ENSG00000144029;ENSG00000141027;ENSG00000221882;ENSG00000124151;ENSG00000112592…
hsa-miR-1271-3p	ENSG00000187800;ENSG00000183246;ENSG00000163900;ENSG00000247596;ENSG00000101850;ENSG00000143179;ENSG00000111249;ENSG00000101290;ENSG00000178971;ENSG00000168303;ENSG00000139874;ENSG00000180929;ENSG00000206290;ENSG00000116604;ENSG00000132744;ENSG00000156521;ENSG00000179627;ENSG00000114439;ENSG00000170088;ENSG00000168505;ENSG00000156042;ENSG00000064201;ENSG00000133030;ENSG00000169129;ENSG00000165917…
hsa-miR-1271-5p	ENSG00000078018;ENSG00000173714;ENSG00000087152;ENSG00000130700;ENSG00000196440;ENSG00000173894;ENSG00000196345;ENSG00000008128;ENSG00000182170;ENSG00000153404;ENSG00000135457;ENSG00000155093;ENSG00000057757;ENSG00000094916;ENSG00000137877;ENSG00000232616;ENSG00000132330;ENSG00000148400;ENSG00000135596;ENSG00000072195;ENSG00000116396;ENSG00000158427;ENSG00000123064;ENSG00000204351;ENSG00000228896…
hsa-miR-1273a	ENSG00000135709;ENSG00000145287;ENSG00000135077;ENSG00000019505;ENSG00000197728;ENSG00000178229;ENSG00000092439;ENSG00000197471;ENSG00000188177;ENSG00000090615;ENSG00000162378;ENSG00000159259;ENSG00000165300;ENSG00000175387;ENSG00000103522;ENSG00000167196;ENSG00000014138;ENSG00000144730;ENSG00000172000;ENSG00000135956;ENSG00000183161;ENSG00000001630;ENSG00000166326;ENSG00000087502;ENSG00000206527…
hsa-miR-1273c	ENSG00000113522;ENSG00000076067;ENSG00000118596;ENSG00000074356;ENSG00000165410;ENSG00000180730;ENSG00000117620;ENSG00000014824;ENSG00000179284;ENSG00000053524;ENSG00000230060;ENSG00000205476;ENSG00000151882;ENSG00000196236;ENSG00000115641;ENSG00000177464;ENSG00000170006;ENSG00000185585;ENSG00000186575;ENSG00000170906;ENSG00000251192;ENSG00000177839;ENSG00000132793;ENSG00000134070;ENSG00000167178…
hsa-miR-1273d	ENSG00000174165;ENSG00000165685;ENSG00000119820;ENSG00000230060;ENSG00000131153;ENSG00000187098;ENSG00000143458;ENSG00000081148;ENSG00000213741;ENSG00000177464;ENSG00000133935;ENSG00000214324;ENSG00000101842;ENSG00000147160;ENSG00000261371;ENSG00000130772;ENSG00000100625;ENSG00000101882;ENSG00000168924;ENSG00000274180;ENSG00000185585;ENSG00000119760;ENSG00000092978;ENSG00000173660;ENSG00000185436…
hsa-miR-1273e	ENSG00000160588;ENSG00000250021;ENSG00000235307;ENSG00000140030;ENSG00000135870;ENSG00000170584;ENSG00000129566;ENSG00000100129;ENSG00000166432;ENSG00000119711;ENSG00000279968;ENSG00000122692;ENSG00000163449;ENSG00000254415;ENSG00000139233;ENSG00000175548;ENSG00000170075;ENSG00000277758;ENSG00000164366;ENSG00000163840;ENSG00000136273;ENSG00000151366;ENSG00000197496;ENSG00000231256;ENSG00000100243…
hsa-miR-1273f	ENSG00000171815;ENSG00000206292;ENSG00000165389;ENSG00000205085;ENSG00000077157;ENSG00000140471;ENSG00000090382;ENSG00000163362;ENSG00000110025;ENSG00000139160;ENSG00000099810;ENSG00000197822;ENSG00000233345;ENSG00000160049;ENSG00000180592;ENSG00000133256;ENSG00000135900;ENSG00000152049;ENSG00000164070;ENSG00000182446;ENSG00000159111;ENSG00000184743;ENSG00000130640;ENSG00000136213;ENSG00000083844…
hsa-miR-1273g-3p	ENSG00000197077;ENSG00000134070;ENSG00000049239;ENSG00000133466;ENSG00000279335;ENSG00000154124;ENSG00000243317;ENSG00000167178;ENSG00000158234;ENSG00000129673;ENSG00000250305;ENSG00000167613;ENSG00000187116;ENSG00000182578;ENSG00000186205;ENSG00000119661;ENSG00000103319;ENSG00000112365;ENSG00000185900;ENSG00000251192;ENSG00000015479;ENSG00000177839;ENSG00000180011;ENSG00000170500;ENSG00000124374…
hsa-miR-1273h-3p	ENSG00000167754;ENSG00000133028;ENSG00000165733;ENSG00000137507;ENSG00000149599;ENSG00000233418;ENSG00000138622;ENSG00000174945;ENSG00000140795;ENSG00000196666;ENSG00000123836;ENSG00000168806;ENSG00000101363;ENSG00000104643;ENSG00000183578;ENSG00000164896;ENSG00000185252;ENSG00000176953;ENSG00000213066;ENSG00000105357;ENSG00000160957;ENSG00000156381;ENSG00000121289;ENSG00000147526;ENSG00000137877…
hsa-miR-1273h-5p	ENSG00000125740;ENSG00000165091;ENSG00000126461;ENSG00000231618;ENSG00000170145;ENSG00000174839;ENSG00000102878;ENSG00000182256;ENSG00000134490;ENSG00000132849;ENSG00000161609;ENSG00000172007;ENSG00000162944;ENSG00000196505;ENSG00000116199;ENSG00000135766;ENSG00000174749;ENSG00000116871;ENSG00000256162;ENSG00000198168;ENSG00000137815;ENSG00000177150;ENSG00000077232;ENSG00000135127;ENSG00000145495…
hsa-miR-1275	ENSG00000076201;ENSG00000087085;ENSG00000149451;ENSG00000101654;ENSG00000188869;ENSG00000092068;ENSG00000178462;ENSG00000175274;ENSG00000204396;ENSG00000178078;ENSG00000146426;ENSG00000143147;ENSG00000129933;ENSG00000255819;ENSG00000241839;ENSG00000188770;ENSG00000166016;ENSG00000043355;ENSG00000066933;ENSG00000197653;ENSG00000139116;ENSG00000064393;ENSG00000198113;ENSG00000188937;ENSG00000144560…
hsa-miR-1276	ENSG00000153563;ENSG00000047662;ENSG00000182670;ENSG00000124225
hsa-miR-128-1-5p	ENSG00000101188;ENSG00000254122;ENSG00000228594;ENSG00000206312;ENSG00000163633;ENSG00000185112;ENSG00000143727;ENSG00000008128;ENSG00000206258;ENSG00000100027;ENSG00000142197;ENSG00000104983;ENSG00000064545;ENSG00000135960;ENSG00000143850;ENSG00000108344;ENSG00000063245;ENSG00000018280;ENSG00000109501;ENSG00000132622;ENSG00000117394;ENSG00000103313;ENSG00000166676;ENSG00000133134;ENSG00000078804…
hsa-miR-128-3p	ENSG00000106410;ENSG00000215217;ENSG00000158125;ENSG00000090316;ENSG00000188846;ENSG00000163956;ENSG00000198538;ENSG00000172817;ENSG00000141337;ENSG00000136630;ENSG00000088888;ENSG00000182103;ENSG00000103174;ENSG00000138798;ENSG00000169926;ENSG00000110046;ENSG00000101680;ENSG00000165478;ENSG00000258839;ENSG00000198211;ENSG00000153246;ENSG00000102921
hsa-miR-1282	ENSG00000140264
hsa-miR-1284	ENSG00000156239
hsa-miR-1285-3p	ENSG00000164609;ENSG00000224393;ENSG00000168806;ENSG00000171357;ENSG00000081665;ENSG00000116062;ENSG00000165934;ENSG00000181031;ENSG00000121940;ENSG00000185019;ENSG00000140795;ENSG00000105171;ENSG00000105778;ENSG00000068654;ENSG00000105583;ENSG00000105366;ENSG00000132915;ENSG00000137574;ENSG00000281584;ENSG00000055332;ENSG00000255112;ENSG00000205269;ENSG00000111224;ENSG00000170915;ENSG00000227642…
hsa-miR-1285-5p	ENSG00000240682;ENSG00000111877;ENSG00000215193;ENSG00000158859;ENSG00000050393;ENSG00000111412;ENSG00000164106;ENSG00000121289;ENSG00000125868;ENSG00000092439;ENSG00000197471;ENSG00000162378;ENSG00000175387;ENSG00000138286;ENSG00000172000;ENSG00000162739;ENSG00000141655;ENSG00000213064;ENSG00000174282;ENSG00000214367;ENSG00000160712;ENSG00000115112;ENSG00000130827;ENSG00000111962;ENSG00000180773…
hsa-miR-1287-3p	ENSG00000145708;ENSG00000151693;ENSG00000139985;ENSG00000143473;ENSG00000183389;ENSG00000184675;ENSG00000237765;ENSG00000158517;ENSG00000266200;ENSG00000215788;ENSG00000182752;ENSG00000175426;ENSG00000054267;ENSG00000169087;ENSG00000105738;ENSG00000005884;ENSG00000077463;ENSG00000135414;ENSG00000205213;ENSG00000134668;ENSG00000111832;ENSG00000088543;ENSG00000182685;ENSG00000278259;ENSG00000141338…
hsa-miR-1287-5p	ENSG00000077279;ENSG00000161509;ENSG00000113758;ENSG00000111331;ENSG00000010322;ENSG00000108666;ENSG00000197943;ENSG00000174898;ENSG00000130005;ENSG00000145198;ENSG00000159314;ENSG00000088899;ENSG00000133401;ENSG00000044574;ENSG00000165914;ENSG00000162402;ENSG00000161609;ENSG00000112234;ENSG00000163517;ENSG00000023697;ENSG00000141858;ENSG00000112667;ENSG00000167613;ENSG00000130766;ENSG00000146090…
hsa-miR-1288-3p	ENSG00000114650;ENSG00000143520;ENSG00000232641;ENSG00000121413;ENSG00000225550;ENSG00000172752;ENSG00000186185;ENSG00000008300;ENSG00000173826;ENSG00000196878;ENSG00000172878;ENSG00000104885;ENSG00000272333;ENSG00000026036;ENSG00000124587;ENSG00000164142;ENSG00000081479;ENSG00000176619;ENSG00000155008;ENSG00000171617;ENSG00000080511;ENSG00000020181;ENSG00000152359;ENSG00000226651;ENSG00000173821…
hsa-miR-1289	ENSG00000182795;ENSG00000215397;ENSG00000084636;ENSG00000184985;ENSG00000135480;ENSG00000145703;ENSG00000101298;ENSG00000149639;ENSG00000277737;ENSG00000123500;ENSG00000162728;ENSG00000204961;ENSG00000166167;ENSG00000223501;ENSG00000188921;ENSG00000206026;ENSG00000171811;ENSG00000206286;ENSG00000187266;ENSG00000144857;ENSG00000188997;ENSG00000178209;ENSG00000178585;ENSG00000131746;ENSG00000197410…
hsa-miR-129-2-3p	ENSG00000111266;ENSG00000161640;ENSG00000182700
hsa-miR-129-5p	ENSG00000161021;ENSG00000125755;ENSG00000148200;ENSG00000080503;ENSG00000184678;ENSG00000119242;ENSG00000105364;ENSG00000110756;ENSG00000011114;ENSG00000274641;ENSG00000113558;ENSG00000146776;ENSG00000189325;ENSG00000164438;ENSG00000138650;ENSG00000152672;ENSG00000114349
hsa-miR-1290	ENSG00000179222
hsa-miR-1291	ENSG00000184347;ENSG00000025708;ENSG00000175893;ENSG00000278882;ENSG00000249240;ENSG00000197746;ENSG00000204347;ENSG00000184602;ENSG00000274070;ENSG00000158813;ENSG00000129214;ENSG00000204356;ENSG00000170412;ENSG00000189269;ENSG00000253958;ENSG00000168939;ENSG00000105131;ENSG00000100116;ENSG00000154917;ENSG00000158292;ENSG00000067334;ENSG00000149499;ENSG00000103197;ENSG00000162430;ENSG00000156510…
hsa-miR-1292-3p	ENSG00000087157;ENSG00000138463;ENSG00000160216;ENSG00000138030;ENSG00000185621;ENSG00000153404;ENSG00000173200;ENSG00000105737;ENSG00000008405;ENSG00000261456;ENSG00000231377;ENSG00000075426;ENSG00000167461;ENSG00000198826;ENSG00000103512;ENSG00000174032;ENSG00000154330;ENSG00000198648;ENSG00000111707;ENSG00000162676;ENSG00000182218;ENSG00000206235;ENSG00000108576;ENSG00000126351;ENSG00000272333…
hsa-miR-1292-5p	ENSG00000070413;ENSG00000169180;ENSG00000173349;ENSG00000197969;ENSG00000138100;ENSG00000049618;ENSG00000166387;ENSG00000177666;ENSG00000109685;ENSG00000172578;ENSG00000161547;ENSG00000088833;ENSG00000112837;ENSG00000132693;ENSG00000197136;ENSG00000244038;ENSG00000175550;ENSG00000076928;ENSG00000114923;ENSG00000051523;ENSG00000156687;ENSG00000206476;ENSG00000076344;ENSG00000149596;ENSG00000173124…
hsa-miR-1293	ENSG00000189139;ENSG00000095319;ENSG00000007314;ENSG00000103855;ENSG00000184486;ENSG00000149564;ENSG00000244274;ENSG00000198768;ENSG00000235658;ENSG00000058866;ENSG00000118557;ENSG00000173442;ENSG00000204394;ENSG00000157423;ENSG00000141385;ENSG00000088367;ENSG00000164742;ENSG00000141639;ENSG00000096171;ENSG00000127084;ENSG00000123384;ENSG00000172073;ENSG00000142166;ENSG00000009694;ENSG00000229061…
hsa-miR-1294	ENSG00000153317;ENSG00000144040;ENSG00000101216;ENSG00000198920;ENSG00000277363;ENSG00000165124;ENSG00000145113;ENSG00000138771;ENSG00000075073;ENSG00000105204;ENSG00000102466;ENSG00000072201;ENSG00000069943;ENSG00000084652;ENSG00000119865;ENSG00000174640;ENSG00000146872;ENSG00000166341;ENSG00000116871;ENSG00000131864;ENSG00000114993;ENSG00000113569;ENSG00000104738;ENSG00000187908;ENSG00000122965…
hsa-miR-1295a	ENSG00000177989;ENSG00000101605;ENSG00000164855;ENSG00000110844;ENSG00000255346;ENSG00000169635;ENSG00000174990;ENSG00000159023;ENSG00000088538;ENSG00000006283;ENSG00000177875;ENSG00000135100;ENSG00000165985;ENSG00000185313;ENSG00000196547;ENSG00000254245;ENSG00000105323;ENSG00000020256;ENSG00000103056;ENSG00000103150;ENSG00000105679;ENSG00000244207;ENSG00000186862;ENSG00000174358;ENSG00000087903…
hsa-miR-1295b-3p	ENSG00000188171;ENSG00000164073;ENSG00000197008;ENSG00000154814;ENSG00000171606;ENSG00000124608;ENSG00000182141;ENSG00000213462;ENSG00000213096;ENSG00000128342;ENSG00000100154;ENSG00000135406;ENSG00000185963;ENSG00000196547;ENSG00000127399;ENSG00000167608;ENSG00000070731;ENSG00000159173;ENSG00000067113;ENSG00000009724;ENSG00000177989;ENSG00000135409;ENSG00000074964;ENSG00000183826;ENSG00000171720…
hsa-miR-1295b-5p	ENSG00000089154;ENSG00000125877;ENSG00000182512;ENSG00000198796;ENSG00000228691;ENSG00000186510;ENSG00000128268;ENSG00000123360;ENSG00000141401;ENSG00000112659;ENSG00000227129;ENSG00000223957;ENSG00000197406;ENSG00000234846;ENSG00000116478;ENSG00000184494;ENSG00000227315;ENSG00000119402;ENSG00000177383;ENSG00000135148;ENSG00000114446;ENSG00000070915;ENSG00000184908;ENSG00000186583;ENSG00000164091…
hsa-miR-1296-5p	ENSG00000272886;ENSG00000163464;ENSG00000130202;ENSG00000118058;ENSG00000177181;ENSG00000173818;ENSG00000229859;ENSG00000236221;ENSG00000182742;ENSG00000234096;ENSG00000187545;ENSG00000135052;ENSG00000186160;ENSG00000141985;ENSG00000144589;ENSG00000197110;ENSG00000115211;ENSG00000135835;ENSG00000122778;ENSG00000197982;ENSG00000261408;ENSG00000162062;ENSG00000155275;ENSG00000226600;ENSG00000204480…
hsa-miR-1298-5p	ENSG00000068400;ENSG00000163539;ENSG00000145919;ENSG00000139719;ENSG00000166965;ENSG00000228075;ENSG00000198756;ENSG00000096384;ENSG00000166128;ENSG00000069188
hsa-miR-1299	ENSG00000161509;ENSG00000105607;ENSG00000184602;ENSG00000179869;ENSG00000187801;ENSG00000198315;ENSG00000104047;ENSG00000143418;ENSG00000141401;ENSG00000103023;ENSG00000188848;ENSG00000110844;ENSG00000198569;ENSG00000272333;ENSG00000126822;ENSG00000173137;ENSG00000176230;ENSG00000186174;ENSG00000000003;ENSG00000100100;ENSG00000022556;ENSG00000083457;ENSG00000186575;ENSG00000160360;ENSG00000158623…
hsa-miR-1301-3p	ENSG00000173465;ENSG00000108852;ENSG00000179134;ENSG00000089012;ENSG00000151623;ENSG00000115266;ENSG00000089820;ENSG00000166948;ENSG00000186666;ENSG00000160951;ENSG00000126903;ENSG00000156050;ENSG00000165471;ENSG00000148848;ENSG00000224608;ENSG00000069869;ENSG00000136535;ENSG00000143869;ENSG00000139517;ENSG00000185475;ENSG00000103549;ENSG00000141258;ENSG00000159496;ENSG00000102144;ENSG00000164076…
hsa-miR-1303	ENSG00000082482;ENSG00000150764;ENSG00000137992;ENSG00000003989;ENSG00000272047;ENSG00000165996;ENSG00000230141;ENSG00000213918;ENSG00000015568;ENSG00000145555;ENSG00000122591;ENSG00000100478;ENSG00000106546;ENSG00000109576;ENSG00000185104;ENSG00000072657;ENSG00000101892;ENSG00000148584;ENSG00000137824;ENSG00000114503;ENSG00000151116;ENSG00000115687;ENSG00000105141;ENSG00000273274;ENSG00000197417…
hsa-miR-1304-5p	ENSG00000165983;ENSG00000185024;ENSG00000039068;ENSG00000155744;ENSG00000133935;ENSG00000127838;ENSG00000131153;ENSG00000168256;ENSG00000179240;ENSG00000152443;ENSG00000130311;ENSG00000156017;ENSG00000103199;ENSG00000155886;ENSG00000203666;ENSG00000171435;ENSG00000145384;ENSG00000152527;ENSG00000168137;ENSG00000167208;ENSG00000177324;ENSG00000161905;ENSG00000185278;ENSG00000171612;ENSG00000057657…
hsa-miR-1306-3p	ENSG00000240505;ENSG00000138759;ENSG00000161180;ENSG00000138162;ENSG00000267740;ENSG00000135521;ENSG00000138092;ENSG00000145536;ENSG00000174059;ENSG00000143365;ENSG00000198719;ENSG00000124227;ENSG00000149418;ENSG00000157514;ENSG00000184574;ENSG00000170613;ENSG00000061936;ENSG00000174886;ENSG00000008710;ENSG00000175556;ENSG00000161526;ENSG00000153404;ENSG00000058335;ENSG00000137497;ENSG00000167395…
hsa-miR-1306-5p	ENSG00000018236;ENSG00000070614;ENSG00000010671;ENSG00000232569;ENSG00000160013;ENSG00000050820;ENSG00000127954;ENSG00000063601;ENSG00000187323;ENSG00000212719;ENSG00000145217;ENSG00000185219;ENSG00000158321;ENSG00000106459;ENSG00000163743;ENSG00000205085;ENSG00000140534;ENSG00000103510;ENSG00000102882;ENSG00000166444;ENSG00000198917;ENSG00000143845;ENSG00000133119;ENSG00000205978;ENSG00000149639…
hsa-miR-1307-3p	ENSG00000125912;ENSG00000140105;ENSG00000126561;ENSG00000143552;ENSG00000140323;ENSG00000103199;ENSG00000169006;ENSG00000173226;ENSG00000047644;ENSG00000179862;ENSG00000151135;ENSG00000256463;ENSG00000154122;ENSG00000231825;ENSG00000132326;ENSG00000179364;ENSG00000183020;ENSG00000186603;ENSG00000109158;ENSG00000183090;ENSG00000141314;ENSG00000166289;ENSG00000146926;ENSG00000146477;ENSG00000166484…
hsa-miR-1307-5p	ENSG00000129757;ENSG00000168159;ENSG00000204128;ENSG00000172748;ENSG00000092148;ENSG00000214753;ENSG00000163975;ENSG00000006016;ENSG00000186897;ENSG00000106635;ENSG00000146918;ENSG00000164690;ENSG00000143398;ENSG00000105289;ENSG00000020633;ENSG00000136816;ENSG00000261609;ENSG00000153317;ENSG00000163956;ENSG00000206287;ENSG00000162520;ENSG00000160299;ENSG00000145675;ENSG00000164296;ENSG00000148053…
hsa-miR-130b-3p	ENSG00000138594
hsa-miR-132-3p	ENSG00000259075;ENSG00000159184;ENSG00000136295;ENSG00000137941;ENSG00000215845;ENSG00000151778;ENSG00000163913;ENSG00000257594
hsa-miR-132-5p	ENSG00000084710;ENSG00000166592;ENSG00000182103;ENSG00000148835;ENSG00000102878;ENSG00000163673;ENSG00000166111
hsa-miR-133a-3p	ENSG00000186193;ENSG00000147955;ENSG00000196993;ENSG00000111275;ENSG00000163904;ENSG00000005810;ENSG00000173641;ENSG00000171680;ENSG00000132361;ENSG00000072110;ENSG00000142698;ENSG00000274211;ENSG00000022277;ENSG00000157240;ENSG00000276644;ENSG00000123643;ENSG00000104903;ENSG00000129673;ENSG00000233232;ENSG00000228321;ENSG00000126259;ENSG00000027847;ENSG00000169710;ENSG00000140688;ENSG00000125354…
hsa-miR-133b	ENSG00000130948;ENSG00000075407;ENSG00000223952;ENSG00000140829;ENSG00000228978;ENSG00000142552;ENSG00000070159;ENSG00000140688;ENSG00000206439;ENSG00000027847;ENSG00000159251;ENSG00000228321;ENSG00000233232;ENSG00000126259;ENSG00000022277;ENSG00000104903;ENSG00000123643;ENSG00000276644;ENSG00000129673;ENSG00000180357;ENSG00000132361;ENSG00000274211;ENSG00000005810;ENSG00000163904;ENSG00000196993…
hsa-miR-134-3p	ENSG00000175189;ENSG00000100077;ENSG00000184208;ENSG00000105122;ENSG00000188735;ENSG00000176715;ENSG00000157106;ENSG00000105671;ENSG00000124875;ENSG00000187862;ENSG00000184497;ENSG00000101680;ENSG00000182175;ENSG00000079931;ENSG00000180921;ENSG00000164713;ENSG00000259316;ENSG00000138002;ENSG00000110046;ENSG00000268861;ENSG00000186564;ENSG00000085741;ENSG00000196090;ENSG00000197558;ENSG00000085872…
hsa-miR-134-5p	ENSG00000188177;ENSG00000196428;ENSG00000166326;ENSG00000159733;ENSG00000204464;ENSG00000099974;ENSG00000138760;ENSG00000113761;ENSG00000215218;ENSG00000108262;ENSG00000182197;ENSG00000065268;ENSG00000151005;ENSG00000185324;ENSG00000125686;ENSG00000168454;ENSG00000221900;ENSG00000164756;ENSG00000141867;ENSG00000042832;ENSG00000196361;ENSG00000130635;ENSG00000168268;ENSG00000188211;ENSG00000196539…
hsa-miR-1343-3p	ENSG00000169946;ENSG00000019169;ENSG00000006451;ENSG00000077044;ENSG00000084652;ENSG00000103496;ENSG00000113108;ENSG00000113742;ENSG00000134444;ENSG00000188191;ENSG00000181264;ENSG00000138760;ENSG00000109118;ENSG00000162989;ENSG00000130032;ENSG00000236311;ENSG00000105619;ENSG00000141837;ENSG00000009724;ENSG00000153789;ENSG00000243137;ENSG00000148341;ENSG00000197177;ENSG00000160469;ENSG00000154133…
hsa-miR-135a-3p	ENSG00000165370;ENSG00000160439;ENSG00000242950;ENSG00000257923;ENSG00000137204;ENSG00000165821;ENSG00000185842;ENSG00000163346;ENSG00000218891;ENSG00000187191;ENSG00000130287;ENSG00000147119;ENSG00000074755;ENSG00000166889;ENSG00000222047;ENSG00000160688;ENSG00000205916;ENSG00000130643;ENSG00000131480;ENSG00000181026;ENSG00000166578;ENSG00000206203;ENSG00000205944;ENSG00000164941;ENSG00000174516…
hsa-miR-135a-5p	ENSG00000147454
hsa-miR-135b-5p	ENSG00000158246;ENSG00000159885;ENSG00000164077;ENSG00000162702;ENSG00000196586;ENSG00000147454
hsa-miR-136-3p	ENSG00000130699;ENSG00000254656
hsa-miR-136-5p	ENSG00000254656;ENSG00000171056;ENSG00000126457;ENSG00000258724
hsa-miR-138-1-3p	ENSG00000236561;ENSG00000128607;ENSG00000119402;ENSG00000234096;ENSG00000125875;ENSG00000029534;ENSG00000130755;ENSG00000189350;ENSG00000113716;ENSG00000166189;ENSG00000172932;ENSG00000127580;ENSG00000187994;ENSG00000234623;ENSG00000063322;ENSG00000130590;ENSG00000137345;ENSG00000160111;ENSG00000168385;ENSG00000230885;ENSG00000237834;ENSG00000204655;ENSG00000145911;ENSG00000232641;ENSG00000154447…
hsa-miR-138-5p	ENSG00000115507;ENSG00000183742;ENSG00000274600;ENSG00000007520;ENSG00000229474;ENSG00000259159;ENSG00000204624;ENSG00000066827;ENSG00000126016;ENSG00000161647;ENSG00000005102;ENSG00000160209;ENSG00000162377;ENSG00000064225;ENSG00000230930;ENSG00000137210;ENSG00000215612;ENSG00000225060;ENSG00000033100;ENSG00000231247;ENSG00000106331;ENSG00000177000;ENSG00000171298;ENSG00000224051;ENSG00000184486…
hsa-miR-139-3p	ENSG00000134686;ENSG00000162105;ENSG00000136327;ENSG00000109323;ENSG00000264424;ENSG00000109758;ENSG00000155304;ENSG00000140983;ENSG00000066422;ENSG00000124160;ENSG00000135299;ENSG00000073350;ENSG00000228856;ENSG00000198889;ENSG00000187535;ENSG00000070985;ENSG00000075142;ENSG00000105447;ENSG00000145414;ENSG00000162542;ENSG00000168140;ENSG00000166398;ENSG00000178814;ENSG00000165886;ENSG00000198169…
hsa-miR-139-5p	ENSG00000109047;ENSG00000158792;ENSG00000123810;ENSG00000128510;ENSG00000228581;ENSG00000205643;ENSG00000076555;ENSG00000258839;ENSG00000198211;ENSG00000105696;ENSG00000137266;ENSG00000233348;ENSG00000204501;ENSG00000065183;ENSG00000099956;ENSG00000226882;ENSG00000228760;ENSG00000090539;ENSG00000106785;ENSG00000229470;ENSG00000136931;ENSG00000010322;ENSG00000175662;ENSG00000188897;ENSG00000232143…
hsa-miR-140-3p	ENSG00000138411;ENSG00000160305;ENSG00000146021;ENSG00000117266;ENSG00000197753;ENSG00000061273;ENSG00000065526;ENSG00000075218;ENSG00000169826;ENSG00000081692;ENSG00000158555;ENSG00000058866;ENSG00000145041;ENSG00000189067;ENSG00000125650;ENSG00000124702;ENSG00000123374;ENSG00000066230;ENSG00000244187;ENSG00000115414
hsa-miR-140-5p	ENSG00000203734;ENSG00000100902;ENSG00000095321;ENSG00000159184;ENSG00000070182;ENSG00000085999
hsa-miR-141-3p	ENSG00000084676;ENSG00000060237
hsa-miR-141-5p	ENSG00000106327;ENSG00000240505;ENSG00000128422;ENSG00000130021;ENSG00000131873;ENSG00000188215;ENSG00000102904;ENSG00000073910;ENSG00000138821;ENSG00000021355;ENSG00000183914;ENSG00000197653;ENSG00000181291;ENSG00000166888;ENSG00000163554;ENSG00000154358;ENSG00000135828;ENSG00000080224;ENSG00000250510;ENSG00000171596;ENSG00000138750;ENSG00000115423;ENSG00000183454;ENSG00000138356;ENSG00000154305…
hsa-miR-142-3p	ENSG00000125207
hsa-miR-143-3p	ENSG00000090863
hsa-miR-143-5p	ENSG00000077420;ENSG00000104093;ENSG00000177398;ENSG00000144406;ENSG00000198046;ENSG00000185905;ENSG00000033011;ENSG00000244731;ENSG00000161664;ENSG00000173826;ENSG00000161021;ENSG00000166676;ENSG00000156983;ENSG00000120057;ENSG00000196878;ENSG00000110318;ENSG00000171451;ENSG00000174332;ENSG00000066084;ENSG00000117298;ENSG00000197555;ENSG00000136280;ENSG00000180176;ENSG00000223590;ENSG00000205363…
hsa-miR-145-3p	ENSG00000204710;ENSG00000188517;ENSG00000174951;ENSG00000162063;ENSG00000122483;ENSG00000068796;ENSG00000167395;ENSG00000107201
hsa-miR-145-5p	ENSG00000197249;ENSG00000134376;ENSG00000067715;ENSG00000160190;ENSG00000179532;ENSG00000165678;ENSG00000172752;ENSG00000163873;ENSG00000090534;ENSG00000144821;ENSG00000115361;ENSG00000227801;ENSG00000172057;ENSG00000104892;ENSG00000143321;ENSG00000137275;ENSG00000173581;ENSG00000141519;ENSG00000204248;ENSG00000081052;ENSG00000163629;ENSG00000188100;ENSG00000121289;ENSG00000141965;ENSG00000064012…
hsa-miR-1468-5p	ENSG00000112578;ENSG00000088826;ENSG00000170889;ENSG00000168264;ENSG00000132334;ENSG00000176182;ENSG00000253958;ENSG00000213213;ENSG00000163431;ENSG00000142279;ENSG00000173744;ENSG00000145391;ENSG00000147324;ENSG00000135686;ENSG00000151846;ENSG00000165733;ENSG00000197471;ENSG00000106976;ENSG00000065802;ENSG00000167210;ENSG00000019144;ENSG00000170145;ENSG00000185359;ENSG00000136371;ENSG00000170921…
hsa-miR-1469	ENSG00000177508;ENSG00000092098;ENSG00000197651;ENSG00000166819;ENSG00000039123;ENSG00000146576;ENSG00000116096;ENSG00000090013;ENSG00000164054;ENSG00000104312;ENSG00000168785;ENSG00000100077;ENSG00000137332;ENSG00000169026;ENSG00000154265;ENSG00000170468;ENSG00000114670;ENSG00000004399;ENSG00000182472;ENSG00000120438;ENSG00000157119;ENSG00000125965;ENSG00000130590;ENSG00000112033;ENSG00000151806…
hsa-miR-146a-3p	ENSG00000001626;ENSG00000102547;ENSG00000173320;ENSG00000158296;ENSG00000215912;ENSG00000196660;ENSG00000100346;ENSG00000166377
hsa-miR-146a-5p	ENSG00000185946;ENSG00000167861
hsa-miR-146b-3p	ENSG00000274512;ENSG00000160447;ENSG00000173175;ENSG00000100385;ENSG00000107341;ENSG00000095464;ENSG00000070495;ENSG00000134571;ENSG00000130518;ENSG00000172575;ENSG00000103489;ENSG00000135924;ENSG00000187627;ENSG00000145945;ENSG00000275954;ENSG00000167548;ENSG00000142459;ENSG00000116194;ENSG00000274611;ENSG00000078018;ENSG00000019485;ENSG00000139200;ENSG00000182463;ENSG00000168546;ENSG00000160255…
hsa-miR-147b	ENSG00000167395;ENSG00000154319;ENSG00000175826;ENSG00000174885;ENSG00000133030;ENSG00000146955;ENSG00000037280;ENSG00000125675;ENSG00000167962;ENSG00000157927;ENSG00000116717;ENSG00000139631;ENSG00000151445;ENSG00000055483;ENSG00000007545;ENSG00000142224;ENSG00000169018;ENSG00000250424;ENSG00000066651;ENSG00000171700;ENSG00000148219;ENSG00000124225;ENSG00000106125;ENSG00000131697;ENSG00000082684…
hsa-miR-148a-3p	ENSG00000100284
hsa-miR-148a-5p	ENSG00000147255
hsa-miR-149-5p	ENSG00000205730;ENSG00000101680;ENSG00000184497;ENSG00000074054;ENSG00000156535;ENSG00000137868;ENSG00000178057;ENSG00000147255;ENSG00000106785;ENSG00000112531;ENSG00000140368;ENSG00000242866;ENSG00000206299;ENSG00000198924;ENSG00000177674;ENSG00000280071;ENSG00000167588;ENSG00000234729;ENSG00000229058;ENSG00000196188;ENSG00000171724;ENSG00000105122;ENSG00000147324;ENSG00000149926;ENSG00000054356…
hsa-miR-150-3p	ENSG00000006283;ENSG00000184451;ENSG00000159184;ENSG00000173597;ENSG00000225164;ENSG00000166546;ENSG00000223752;ENSG00000028310;ENSG00000102057;ENSG00000119522;ENSG00000185722;ENSG00000148481;ENSG00000277150;ENSG00000081059;ENSG00000166833;ENSG00000092054;ENSG00000158352;ENSG00000196428;ENSG00000103066;ENSG00000197599;ENSG00000188089;ENSG00000183269;ENSG00000197818;ENSG00000138131;ENSG00000185640…
hsa-miR-150-5p	ENSG00000104976;ENSG00000164334;ENSG00000139178;ENSG00000130640;ENSG00000132716;ENSG00000130433;ENSG00000076108;ENSG00000115459;ENSG00000079308;ENSG00000148343;ENSG00000186868;ENSG00000124508;ENSG00000072315;ENSG00000149150;ENSG00000079805;ENSG00000080603;ENSG00000117036;ENSG00000160716;ENSG00000128313;ENSG00000198471;ENSG00000172889;ENSG00000176407;ENSG00000052841;ENSG00000117228;ENSG00000130589…
hsa-miR-151a-3p	ENSG00000142408;ENSG00000091536;ENSG00000143515;ENSG00000158715;ENSG00000012983;ENSG00000145860;ENSG00000173578;ENSG00000100241;ENSG00000083520;ENSG00000198700;ENSG00000074356;ENSG00000099954;ENSG00000166173;ENSG00000066933;ENSG00000113448;ENSG00000122008
hsa-miR-151a-5p	ENSG00000067369;ENSG00000130164;ENSG00000221926;ENSG00000153558;ENSG00000004866;ENSG00000102921;ENSG00000002726;ENSG00000117598;ENSG00000152953;ENSG00000022556;ENSG00000075213;ENSG00000152578;ENSG00000115593;ENSG00000169016;ENSG00000154133;ENSG00000118369;ENSG00000147234;ENSG00000162139;ENSG00000140795;ENSG00000106608;ENSG00000053438;ENSG00000155886;ENSG00000131747;ENSG00000196924;ENSG00000100030…
hsa-miR-151b	ENSG00000153558;ENSG00000227816;ENSG00000230705;ENSG00000102921;ENSG00000002726;ENSG00000221926;ENSG00000224748;ENSG00000168394;ENSG00000130164;ENSG00000232367;ENSG00000130584;ENSG00000186908;ENSG00000226173;ENSG00000106608;ENSG00000075213;ENSG00000117598;ENSG00000169016;ENSG00000251537;ENSG00000009307;ENSG00000118596;ENSG00000205403;ENSG00000128016;ENSG00000124466;ENSG00000224212;ENSG00000206297
hsa-miR-152-3p	ENSG00000147364;ENSG00000173517;ENSG00000198739
hsa-miR-152-5p	ENSG00000174502;ENSG00000123636;ENSG00000206412;ENSG00000206492;ENSG00000204590;ENSG00000078304;ENSG00000166289;ENSG00000235986;ENSG00000196814;ENSG00000070190;ENSG00000259207;ENSG00000154358;ENSG00000163820;ENSG00000226882;ENSG00000068137;ENSG00000229470;ENSG00000196188;ENSG00000232143;ENSG00000144677;ENSG00000228581
hsa-miR-1538	ENSG00000007341;ENSG00000099875;ENSG00000099992;ENSG00000107331;ENSG00000145819;ENSG00000184811;ENSG00000165799;ENSG00000136928;ENSG00000185324;ENSG00000162576;ENSG00000196497;ENSG00000100280;ENSG00000206579;ENSG00000100711;ENSG00000177192;ENSG00000175538;ENSG00000163833;ENSG00000176422;ENSG00000085433;ENSG00000183684;ENSG00000102805;ENSG00000131653;ENSG00000187624;ENSG00000149582;ENSG00000110237…
hsa-miR-154-5p	ENSG00000139364;ENSG00000146263
hsa-miR-1587	ENSG00000186838;ENSG00000212725;ENSG00000111249;ENSG00000167548;ENSG00000124608;ENSG00000182871;ENSG00000105520;ENSG00000147082;ENSG00000114554;ENSG00000178928;ENSG00000177673;ENSG00000168096;ENSG00000167701;ENSG00000168575;ENSG00000179698;ENSG00000166780;ENSG00000142235;ENSG00000118263;ENSG00000103495;ENSG00000132470;ENSG00000088854;ENSG00000143167;ENSG00000141499;ENSG00000169105;ENSG00000197324…
hsa-miR-15a-3p	ENSG00000187634;ENSG00000131759;ENSG00000182782;ENSG00000124942;ENSG00000197965;ENSG00000159459;ENSG00000186951;ENSG00000104213;ENSG00000204381;ENSG00000279096;ENSG00000163655;ENSG00000116127;ENSG00000198431;ENSG00000174951;ENSG00000185686;ENSG00000205403;ENSG00000186318;ENSG00000165548;ENSG00000088320;ENSG00000164946;ENSG00000117036;ENSG00000143768;ENSG00000143473;ENSG00000277494;ENSG00000187720…
hsa-miR-15a-5p	ENSG00000115649;ENSG00000144589;ENSG00000184205
hsa-miR-15b-5p	ENSG00000134852;ENSG00000180353;ENSG00000166133;ENSG00000139304;ENSG00000173662;ENSG00000165633;ENSG00000152213
hsa-miR-16-1-3p	ENSG00000150048;ENSG00000185947;ENSG00000155761;ENSG00000168350;ENSG00000130775;ENSG00000243725;ENSG00000213930
hsa-miR-16-5p	ENSG00000008196;ENSG00000105642
hsa-miR-17-3p	ENSG00000134339;ENSG00000167074;ENSG00000196208;ENSG00000230667;ENSG00000173432;ENSG00000026025;ENSG00000125304;ENSG00000169297;ENSG00000070748;ENSG00000255071;ENSG00000083844;ENSG00000156968;ENSG00000164742;ENSG00000269433;ENSG00000261130;ENSG00000183688;ENSG00000173404;ENSG00000164761;ENSG00000136848;ENSG00000140632;ENSG00000100060;ENSG00000102870;ENSG00000119446
hsa-miR-17-5p	ENSG00000112406;ENSG00000163072;ENSG00000166902;ENSG00000214063;ENSG00000095574;ENSG00000171462;ENSG00000239697;ENSG00000173482;ENSG00000174373;ENSG00000135185;ENSG00000163933
hsa-miR-181a-2-3p	ENSG00000105298;ENSG00000197530;ENSG00000101276;ENSG00000167749;ENSG00000196704;ENSG00000163626;ENSG00000049769;ENSG00000119681;ENSG00000099995;ENSG00000052344;ENSG00000107625;ENSG00000102908;ENSG00000244474;ENSG00000105556
hsa-miR-181a-3p	ENSG00000204160;ENSG00000116670
hsa-miR-181a-5p	ENSG00000215440;ENSG00000120899;ENSG00000270024;ENSG00000168461
hsa-miR-181b-5p	ENSG00000137494;ENSG00000101158;ENSG00000183856;ENSG00000165521;ENSG00000165553;ENSG00000184083;ENSG00000160299;ENSG00000103326;ENSG00000141568;ENSG00000083799;ENSG00000188827;ENSG00000185760;ENSG00000101974
hsa-miR-181c-3p	ENSG00000274276;ENSG00000160200;ENSG00000159398;ENSG00000163626;ENSG00000075651
hsa-miR-181c-5p	ENSG00000173093
hsa-miR-181d-3p	ENSG00000196411;ENSG00000108759;ENSG00000243627;ENSG00000148840;ENSG00000164442;ENSG00000140470;ENSG00000169221;ENSG00000150347;ENSG00000176533;ENSG00000185101;ENSG00000102181;ENSG00000012061;ENSG00000123684;ENSG00000127580;ENSG00000166123;ENSG00000232434;ENSG00000103067;ENSG00000005513;ENSG00000005075;ENSG00000060237;ENSG00000175182;ENSG00000005884;ENSG00000076826;ENSG00000001167;ENSG00000187837…
hsa-miR-181d-5p	ENSG00000184083;ENSG00000184205;ENSG00000183856;ENSG00000114638
hsa-miR-182-3p	ENSG00000160710;ENSG00000100583
hsa-miR-182-5p	ENSG00000106078;ENSG00000158669;ENSG00000163590
hsa-miR-183-5p	ENSG00000139546;ENSG00000133657;ENSG00000169371;ENSG00000158553;ENSG00000127399;ENSG00000114279
hsa-miR-184	ENSG00000188112;ENSG00000134107;ENSG00000101216;ENSG00000184281;ENSG00000116218;ENSG00000213066;ENSG00000165801;ENSG00000125813;ENSG00000089916;ENSG00000169992;ENSG00000168778;ENSG00000152556;ENSG00000152092;ENSG00000160282;ENSG00000087274;ENSG00000164061;ENSG00000111261
hsa-miR-185-3p	ENSG00000179403;ENSG00000185306;ENSG00000187238;ENSG00000212122;ENSG00000171501;ENSG00000213918;ENSG00000234729;ENSG00000136270;ENSG00000144596;ENSG00000139197;ENSG00000184507;ENSG00000128342;ENSG00000108352;ENSG00000166819;ENSG00000188827;ENSG00000101680;ENSG00000184497;ENSG00000136931;ENSG00000188042;ENSG00000165637;ENSG00000105281;ENSG00000257335;ENSG00000206281;ENSG00000163126;ENSG00000239511…
hsa-miR-185-5p	ENSG00000112273;ENSG00000133243;ENSG00000074416;ENSG00000143858;ENSG00000105556;ENSG00000155265;ENSG00000198879;ENSG00000173452;ENSG00000167106;ENSG00000152818;ENSG00000236561;ENSG00000186283;ENSG00000113594;ENSG00000099968;ENSG00000188162;ENSG00000186591;ENSG00000110047;ENSG00000137955;ENSG00000080031;ENSG00000115170;ENSG00000149043;ENSG00000163344;ENSG00000182670;ENSG00000101138;ENSG00000167378…
hsa-miR-186-3p	ENSG00000173706;ENSG00000160208;ENSG00000188677;ENSG00000262304;ENSG00000156599;ENSG00000172409;ENSG00000108349
hsa-miR-186-5p	ENSG00000066739;ENSG00000006451
hsa-miR-187-3p	ENSG00000181790;ENSG00000160323;ENSG00000149635;ENSG00000179583;ENSG00000167964;ENSG00000206190;ENSG00000184144;ENSG00000261796;ENSG00000174804;ENSG00000165105;ENSG00000006282;ENSG00000114554;ENSG00000148842;ENSG00000176049;ENSG00000266074;ENSG00000058453;ENSG00000176407;ENSG00000175414;ENSG00000110536;ENSG00000171044;ENSG00000147852;ENSG00000146054;ENSG00000233670;ENSG00000103355;ENSG00000183495…
hsa-miR-187-5p	ENSG00000172458;ENSG00000180697;ENSG00000186174;ENSG00000110395;ENSG00000165914;ENSG00000168959;ENSG00000188277;ENSG00000170915;ENSG00000196428;ENSG00000167778;ENSG00000118160;ENSG00000134398;ENSG00000129925;ENSG00000134323;ENSG00000184933;ENSG00000109132;ENSG00000157379;ENSG00000197444;ENSG00000143748;ENSG00000127586;ENSG00000119227;ENSG00000072310;ENSG00000143434;ENSG00000144354;ENSG00000196440…
hsa-miR-188-5p	ENSG00000175591;ENSG00000100348;ENSG00000189433;ENSG00000166897;ENSG00000117707;ENSG00000111605;ENSG00000186665;ENSG00000140835;ENSG00000163510;ENSG00000166002;ENSG00000164236;ENSG00000133627;ENSG00000130653;ENSG00000238083;ENSG00000036054;ENSG00000275740;ENSG00000091009;ENSG00000007516;ENSG00000171817;ENSG00000138316;ENSG00000128245;ENSG00000002016;ENSG00000074964;ENSG00000085832;ENSG00000118298…
hsa-miR-18a-3p	ENSG00000164051;ENSG00000198053;ENSG00000124253;ENSG00000255419;ENSG00000104859;ENSG00000184302;ENSG00000120662;ENSG00000137251;ENSG00000186591;ENSG00000164169;ENSG00000239697;ENSG00000129636;ENSG00000115641;ENSG00000062524;ENSG00000185522;ENSG00000009413;ENSG00000163207;ENSG00000132693;ENSG00000141447;ENSG00000006788;ENSG00000100403;ENSG00000104976;ENSG00000102804;ENSG00000184343;ENSG00000137337…
hsa-miR-18a-5p	ENSG00000197822;ENSG00000158711;ENSG00000183862
hsa-miR-18b-3p	ENSG00000126457;ENSG00000166228;ENSG00000131374;ENSG00000254521;ENSG00000227460;ENSG00000110324;ENSG00000071242;ENSG00000186474;ENSG00000134698;ENSG00000167291;ENSG00000186583;ENSG00000100241;ENSG00000185924;ENSG00000177519;ENSG00000162062;ENSG00000114349;ENSG00000140632;ENSG00000159217;ENSG00000198040;ENSG00000188910;ENSG00000174483;ENSG00000105429;ENSG00000223932;ENSG00000187068;ENSG00000134871…
hsa-miR-18b-5p	ENSG00000177238;ENSG00000161040
hsa-miR-1908-3p	ENSG00000073146;ENSG00000096433;ENSG00000148700;ENSG00000184828;ENSG00000054983;ENSG00000154174;ENSG00000175352;ENSG00000274997;ENSG00000110711;ENSG00000206279;ENSG00000175416;ENSG00000178502;ENSG00000134815;ENSG00000148384;ENSG00000112379;ENSG00000137273;ENSG00000124209;ENSG00000089692;ENSG00000179091;ENSG00000185156;ENSG00000110955;ENSG00000180758;ENSG00000154548;ENSG00000115255;ENSG00000142700…
hsa-miR-1908-5p	ENSG00000130956;ENSG00000166788;ENSG00000160209;ENSG00000108557;ENSG00000122741;ENSG00000167880;ENSG00000010295;ENSG00000185736;ENSG00000220008;ENSG00000169221;ENSG00000161091;ENSG00000171794;ENSG00000161714;ENSG00000150275;ENSG00000164442;ENSG00000124116;ENSG00000186815;ENSG00000129691;ENSG00000131094;ENSG00000066926;ENSG00000182196;ENSG00000170577;ENSG00000006459;ENSG00000196376;ENSG00000110446…
hsa-miR-1909-3p	ENSG00000080644;ENSG00000114978;ENSG00000011201;ENSG00000101216;ENSG00000120256;ENSG00000088053;ENSG00000138160;ENSG00000185933;ENSG00000141582;ENSG00000259288;ENSG00000127084;ENSG00000134243;ENSG00000119608;ENSG00000163913;ENSG00000163950;ENSG00000160888;ENSG00000121297;ENSG00000147044;ENSG00000213401;ENSG00000185627;ENSG00000105993;ENSG00000139890;ENSG00000138166;ENSG00000128833;ENSG00000215454…
hsa-miR-1909-5p	ENSG00000100330;ENSG00000172803;ENSG00000112290;ENSG00000136940;ENSG00000152192;ENSG00000105641;ENSG00000169871;ENSG00000135722;ENSG00000179388;ENSG00000166006;ENSG00000146247;ENSG00000170396;ENSG00000147526;ENSG00000154237;ENSG00000181625;ENSG00000255346;ENSG00000141837;ENSG00000106003;ENSG00000061273;ENSG00000172046;ENSG00000181449;ENSG00000115234;ENSG00000162542;ENSG00000126243;ENSG00000179094…
hsa-miR-191-3p	ENSG00000105088;ENSG00000131697;ENSG00000117983;ENSG00000165661;ENSG00000074964;ENSG00000163083;ENSG00000117394;ENSG00000047578;ENSG00000141505;ENSG00000135905;ENSG00000170365;ENSG00000198168;ENSG00000105472;ENSG00000159592;ENSG00000156140;ENSG00000136111;ENSG00000206432;ENSG00000168040;ENSG00000213066;ENSG00000152270;ENSG00000179361;ENSG00000185252;ENSG00000131931;ENSG00000073111;ENSG00000188158…
hsa-miR-191-5p	ENSG00000091138;ENSG00000272333;ENSG00000120254
hsa-miR-1910-3p	ENSG00000177108;ENSG00000189306;ENSG00000176771;ENSG00000065802;ENSG00000125753;ENSG00000163354;ENSG00000053918;ENSG00000159871;ENSG00000185219;ENSG00000078246;ENSG00000135597;ENSG00000055163;ENSG00000150873;ENSG00000166558;ENSG00000142185;ENSG00000163285;ENSG00000196981;ENSG00000140274;ENSG00000197177;ENSG00000187550;ENSG00000128965;ENSG00000138675;ENSG00000197622;ENSG00000121716;ENSG00000185823…
hsa-miR-1910-5p	ENSG00000107104;ENSG00000138080;ENSG00000260691;ENSG00000232143;ENSG00000171992;ENSG00000253767;ENSG00000052850;ENSG00000189306;ENSG00000065609;ENSG00000214160;ENSG00000127578;ENSG00000107736;ENSG00000172830;ENSG00000229470;ENSG00000167861;ENSG00000268991;ENSG00000160111;ENSG00000092098;ENSG00000176473;ENSG00000177614;ENSG00000188011;ENSG00000070985;ENSG00000107731;ENSG00000226882;ENSG00000009830…
hsa-miR-1912	ENSG00000135702;ENSG00000143319;ENSG00000152049;ENSG00000267978;ENSG00000088325;ENSG00000123584;ENSG00000188981;ENSG00000170412;ENSG00000185215;ENSG00000122642;ENSG00000101189;ENSG00000145191;ENSG00000187942;ENSG00000145113;ENSG00000132964;ENSG00000180914;ENSG00000116396;ENSG00000183484;ENSG00000125245;ENSG00000145416;ENSG00000078295;ENSG00000173638;ENSG00000120156;ENSG00000204634;ENSG00000137845…
hsa-miR-1914-3p	ENSG00000197121;ENSG00000183908;ENSG00000171604;ENSG00000159495;ENSG00000160539;ENSG00000133313;ENSG00000197111;ENSG00000165025;ENSG00000197852;ENSG00000105672;ENSG00000174498;ENSG00000186710;ENSG00000074621;ENSG00000123143;ENSG00000152894;ENSG00000182749;ENSG00000188517;ENSG00000196177;ENSG00000130733;ENSG00000161642;ENSG00000237724;ENSG00000130787;ENSG00000169876;ENSG00000197976;ENSG00000116337…
hsa-miR-1914-5p	ENSG00000127528;ENSG00000088305;ENSG00000161681;ENSG00000152082;ENSG00000179627;ENSG00000168003;ENSG00000067836;ENSG00000129159;ENSG00000148842;ENSG00000170088;ENSG00000187902;ENSG00000139998;ENSG00000102760;ENSG00000046647;ENSG00000196535;ENSG00000196169;ENSG00000146731;ENSG00000119383;ENSG00000185811;ENSG00000185432;ENSG00000140522;ENSG00000173473;ENSG00000141576;ENSG00000237114;ENSG00000230341…
hsa-miR-192-3p	ENSG00000086967;ENSG00000150893;ENSG00000172943;ENSG00000173567;ENSG00000130764;ENSG00000162402;ENSG00000075415;ENSG00000276234;ENSG00000225614;ENSG00000178971;ENSG00000109111;ENSG00000165775;ENSG00000015520;ENSG00000179532;ENSG00000105397;ENSG00000198909;ENSG00000177479;ENSG00000166501;ENSG00000214215;ENSG00000157379;ENSG00000132676;ENSG00000167220;ENSG00000140153;ENSG00000134982;ENSG00000039560…
hsa-miR-192-5p	ENSG00000050748;ENSG00000137992
hsa-miR-193a-3p	ENSG00000181315;ENSG00000185917;ENSG00000090273;ENSG00000161714;ENSG00000116254;ENSG00000076351;ENSG00000101298;ENSG00000206505;ENSG00000126522;ENSG00000101574;ENSG00000160959;ENSG00000154783;ENSG00000105426;ENSG00000185087;ENSG00000143258;ENSG00000068028;ENSG00000144354;ENSG00000141627;ENSG00000128342;ENSG00000102119;ENSG00000221937;ENSG00000113555;ENSG00000005238;ENSG00000130589;ENSG00000179477…
hsa-miR-193a-5p	ENSG00000145794;ENSG00000244274;ENSG00000140943;ENSG00000111339;ENSG00000140280;ENSG00000129646;ENSG00000127616;ENSG00000081277;ENSG00000165821;ENSG00000184164;ENSG00000150628;ENSG00000197921;ENSG00000120451;ENSG00000176253;ENSG00000011376;ENSG00000125912;ENSG00000125430;ENSG00000198931;ENSG00000116147;ENSG00000184675;ENSG00000122012;ENSG00000170748;ENSG00000140995;ENSG00000070759;ENSG00000196218…
hsa-miR-193b-3p	ENSG00000152969;ENSG00000160932;ENSG00000166477;ENSG00000088827;ENSG00000155304;ENSG00000170584;ENSG00000170632;ENSG00000126216;ENSG00000131242;ENSG00000163126;ENSG00000100726;ENSG00000167978;ENSG00000102996;ENSG00000264364;ENSG00000082556;ENSG00000168303;ENSG00000197991;ENSG00000206579;ENSG00000205903;ENSG00000110237;ENSG00000187522;ENSG00000172819;ENSG00000123739;ENSG00000281887;ENSG00000196476…
hsa-miR-193b-5p	ENSG00000188011;ENSG00000111886;ENSG00000160803;ENSG00000104818;ENSG00000135655;ENSG00000076641;ENSG00000134245;ENSG00000081248;ENSG00000100425;ENSG00000160551;ENSG00000172673;ENSG00000064309;ENSG00000002549;ENSG00000124249;ENSG00000185483;ENSG00000182253;ENSG00000140320;ENSG00000165633;ENSG00000148604;ENSG00000095777;ENSG00000071051;ENSG00000089169;ENSG00000147571;ENSG00000189339;ENSG00000103313…
hsa-miR-194-3p	ENSG00000142156;ENSG00000172534;ENSG00000149635;ENSG00000061273;ENSG00000130005;ENSG00000089558;ENSG00000175040;ENSG00000084652;ENSG00000221968;ENSG00000172818;ENSG00000156603;ENSG00000121289;ENSG00000008710;ENSG00000072201;ENSG00000198934;ENSG00000174945;ENSG00000100603;ENSG00000276043;ENSG00000205155;ENSG00000204248;ENSG00000177932;ENSG00000105357;ENSG00000228435;ENSG00000154529;ENSG00000162897…
hsa-miR-194-5p	ENSG00000101162;ENSG00000101974;ENSG00000154832;ENSG00000124920;ENSG00000152990;ENSG00000115306;ENSG00000125618;ENSG00000101327
hsa-miR-195-3p	ENSG00000226531;ENSG00000226103;ENSG00000148572;ENSG00000203623;ENSG00000228177;ENSG00000109943;ENSG00000204439;ENSG00000228435;ENSG00000235360;ENSG00000139910;ENSG00000074356;ENSG00000092108
hsa-miR-195-5p	ENSG00000146826;ENSG00000186806
hsa-miR-196a-5p	ENSG00000120068;ENSG00000139697;ENSG00000065000;ENSG00000119720;ENSG00000175573;ENSG00000163565
hsa-miR-196b-5p	ENSG00000206396;ENSG00000175573;ENSG00000146457;ENSG00000145934;ENSG00000230060;ENSG00000129932;ENSG00000172115;ENSG00000224393;ENSG00000188566;ENSG00000228090;ENSG00000126903;ENSG00000163608;ENSG00000120068;ENSG00000011258;ENSG00000173918;ENSG00000129467;ENSG00000160145;ENSG00000130340;ENSG00000231003;ENSG00000100150;ENSG00000065000;ENSG00000237459
hsa-miR-197-3p	ENSG00000138119;ENSG00000056558;ENSG00000204544;ENSG00000131471;ENSG00000104915;ENSG00000164808;ENSG00000107282;ENSG00000171723;ENSG00000065526;ENSG00000151388;ENSG00000174705;ENSG00000008513;ENSG00000171621;ENSG00000168939;ENSG00000182463;ENSG00000114654;ENSG00000187535;ENSG00000187730;ENSG00000277758;ENSG00000100647;ENSG00000111642;ENSG00000258691;ENSG00000170876;ENSG00000170608;ENSG00000132688…
hsa-miR-197-5p	ENSG00000260836;ENSG00000118160;ENSG00000253293;ENSG00000170967;ENSG00000135709;ENSG00000126464;ENSG00000166106;ENSG00000134398;ENSG00000249715;ENSG00000204991;ENSG00000014138;ENSG00000166326;ENSG00000173821;ENSG00000132846;ENSG00000148341;ENSG00000122707;ENSG00000197177;ENSG00000162598;ENSG00000174282;ENSG00000187918;ENSG00000130032;ENSG00000204291;ENSG00000157741;ENSG00000198754;ENSG00000185013…
hsa-miR-1976	ENSG00000236346;ENSG00000109670;ENSG00000101203;ENSG00000156052;ENSG00000242252;ENSG00000096717;ENSG00000176165;ENSG00000274611;ENSG00000164532;ENSG00000181418;ENSG00000159231;ENSG00000221900;ENSG00000188039;ENSG00000206579;ENSG00000110237;ENSG00000117523;ENSG00000254901;ENSG00000101337;ENSG00000204178;ENSG00000196581;ENSG00000155816;ENSG00000165140;ENSG00000206466;ENSG00000135424;ENSG00000152475…
hsa-miR-199a-3p	ENSG00000100147;ENSG00000135740;ENSG00000104332
hsa-miR-199a-5p	ENSG00000180616;ENSG00000104419;ENSG00000140853;ENSG00000221866;ENSG00000281817;ENSG00000130589;ENSG00000224051;ENSG00000101670;ENSG00000156689;ENSG00000128482;ENSG00000141337;ENSG00000103479;ENSG00000179943;ENSG00000163082;ENSG00000234012;ENSG00000166548;ENSG00000144455;ENSG00000237095;ENSG00000171714;ENSG00000126091;ENSG00000184735;ENSG00000186818;ENSG00000134853;ENSG00000186517;ENSG00000173230…
hsa-miR-199b-3p	ENSG00000135740;ENSG00000100147;ENSG00000104332
hsa-miR-199b-5p	ENSG00000130023;ENSG00000084110;ENSG00000104047;ENSG00000073754;ENSG00000158691;ENSG00000178397;ENSG00000185736;ENSG00000053747;ENSG00000015153;ENSG00000140987;ENSG00000168101;ENSG00000149798;ENSG00000176834;ENSG00000162981;ENSG00000196218;ENSG00000126091;ENSG00000184735;ENSG00000141337
hsa-miR-19b-1-5p	ENSG00000157168;ENSG00000136718;ENSG00000103005;ENSG00000122406;ENSG00000123338
hsa-miR-19b-3p	ENSG00000136146;ENSG00000165959
hsa-miR-200a-5p	ENSG00000129116;ENSG00000127804;ENSG00000140259;ENSG00000206181;ENSG00000088682;ENSG00000185518;ENSG00000169857;ENSG00000106003;ENSG00000165194;ENSG00000176945;ENSG00000186660;ENSG00000160710;ENSG00000150773;ENSG00000155506;ENSG00000066032;ENSG00000273079;ENSG00000197658
hsa-miR-200b-5p	ENSG00000150938;ENSG00000198837;ENSG00000196526;ENSG00000166428;ENSG00000183117;ENSG00000136986;ENSG00000174606
hsa-miR-200c-3p	ENSG00000135002;ENSG00000184634;ENSG00000187323;ENSG00000078328;ENSG00000169991
hsa-miR-202-3p	ENSG00000196935;ENSG00000162736;ENSG00000157593;ENSG00000254726;ENSG00000143368;ENSG00000198915;ENSG00000177669;ENSG00000198089;ENSG00000090615;ENSG00000110799;ENSG00000088836;ENSG00000140287;ENSG00000183770
hsa-miR-202-5p	ENSG00000140450
hsa-miR-203b-3p	ENSG00000161638;ENSG00000128050;ENSG00000119929
hsa-miR-204-3p	ENSG00000108375;ENSG00000163884;ENSG00000008300;ENSG00000197721;ENSG00000106003;ENSG00000235718;ENSG00000196368;ENSG00000113742;ENSG00000163810;ENSG00000248496;ENSG00000004939;ENSG00000101361;ENSG00000135945;ENSG00000143512;ENSG00000136854;ENSG00000079335;ENSG00000105808;ENSG00000145868;ENSG00000144868;ENSG00000183760;ENSG00000122824;ENSG00000124196;ENSG00000197405;ENSG00000133067;ENSG00000122218…
hsa-miR-204-5p	ENSG00000144040;ENSG00000196526;ENSG00000181555;ENSG00000225748;ENSG00000146216;ENSG00000204469;ENSG00000146834;ENSG00000006712;ENSG00000112280;ENSG00000109819;ENSG00000184374;ENSG00000171804;ENSG00000101782;ENSG00000163431;ENSG00000198380;ENSG00000205022;ENSG00000072415;ENSG00000231825;ENSG00000127837;ENSG00000012171;ENSG00000225164;ENSG00000137486;ENSG00000206427;ENSG00000092841;ENSG00000176422…
hsa-miR-205-5p	ENSG00000111642;ENSG00000138835;ENSG00000170876;ENSG00000137345;ENSG00000161896;ENSG00000278919;ENSG00000127586;ENSG00000234623;ENSG00000101203;ENSG00000149218;ENSG00000204655;ENSG00000108100;ENSG00000221974;ENSG00000230885;ENSG00000132535;ENSG00000119403;ENSG00000232641;ENSG00000176946;ENSG00000159784;ENSG00000138411;ENSG00000185404;ENSG00000182324;ENSG00000164512;ENSG00000079739;ENSG00000166377…
hsa-miR-206	ENSG00000198920;ENSG00000185338;ENSG00000058085
hsa-miR-20a-5p	ENSG00000239697
hsa-miR-20b-3p	ENSG00000090889;ENSG00000143768;ENSG00000137101;ENSG00000249967;ENSG00000147724;ENSG00000241935;ENSG00000125459;ENSG00000180259;ENSG00000141441;ENSG00000148204;ENSG00000157999;ENSG00000188897;ENSG00000106605;ENSG00000162931
hsa-miR-20b-5p	ENSG00000125459;ENSG00000185432;ENSG00000163072;ENSG00000146839;ENSG00000166902;ENSG00000119401;ENSG00000101298;ENSG00000095574;ENSG00000171462;ENSG00000239697;ENSG00000148848
hsa-miR-21-3p	ENSG00000105464;ENSG00000160951;ENSG00000184363;ENSG00000197429;ENSG00000272325;ENSG00000169926;ENSG00000170017;ENSG00000106617;ENSG00000136950;ENSG00000100341;ENSG00000125633;ENSG00000187554
hsa-miR-21-5p	ENSG00000177294
hsa-miR-210-3p	ENSG00000111727;ENSG00000068976;ENSG00000227317;ENSG00000181652;ENSG00000196591;ENSG00000125482;ENSG00000076201;ENSG00000100399;ENSG00000149929;ENSG00000003400;ENSG00000087074;ENSG00000050030;ENSG00000206395;ENSG00000081377;ENSG00000163191;ENSG00000122515;ENSG00000214021;ENSG00000254470;ENSG00000198517;ENSG00000163956;ENSG00000114270;ENSG00000112320;ENSG00000100504;ENSG00000116213;ENSG00000062038…
hsa-miR-210-5p	ENSG00000179915;ENSG00000157353;ENSG00000179862;ENSG00000087245;ENSG00000119986;ENSG00000151079;ENSG00000110697;ENSG00000223355;ENSG00000184389;ENSG00000266524;ENSG00000107890;ENSG00000110931;ENSG00000168487;ENSG00000100324;ENSG00000166881;ENSG00000100239;ENSG00000072840;ENSG00000162591;ENSG00000072071;ENSG00000173769;ENSG00000169783;ENSG00000235960;ENSG00000213221;ENSG00000182095;ENSG00000224501…
hsa-miR-211-3p	ENSG00000171105;ENSG00000128655;ENSG00000157214;ENSG00000103260;ENSG00000161328;ENSG00000196932;ENSG00000165804;ENSG00000198959;ENSG00000162511;ENSG00000277363;ENSG00000142327;ENSG00000278540;ENSG00000121716;ENSG00000141985;ENSG00000066735;ENSG00000146063;ENSG00000060566;ENSG00000178531;ENSG00000152672;ENSG00000188313;ENSG00000149150;ENSG00000134955;ENSG00000196943;ENSG00000167653;ENSG00000145882…
hsa-miR-211-5p	ENSG00000204469;ENSG00000074755;ENSG00000205593;ENSG00000181555;ENSG00000075643;ENSG00000084112;ENSG00000225748;ENSG00000108821;ENSG00000111237;ENSG00000225553;ENSG00000060718;ENSG00000184828;ENSG00000196526;ENSG00000144040;ENSG00000213983;ENSG00000070366;ENSG00000109819;ENSG00000187498;ENSG00000100445;ENSG00000128815;ENSG00000183862;ENSG00000175556;ENSG00000188153;ENSG00000231825;ENSG00000134698…
hsa-miR-2110	ENSG00000235696;ENSG00000172432;ENSG00000198108;ENSG00000139636;ENSG00000197892;ENSG00000164251;ENSG00000196782;ENSG00000214336;ENSG00000172156;ENSG00000177542;ENSG00000184489;ENSG00000104936;ENSG00000101489;ENSG00000007202;ENSG00000204305;ENSG00000269556;ENSG00000251493;ENSG00000234729;ENSG00000181409;ENSG00000171346;ENSG00000143641;ENSG00000276547;ENSG00000186564;ENSG00000132471;ENSG00000261934…
hsa-miR-2113	ENSG00000167618;ENSG00000049883
hsa-miR-2114-3p	ENSG00000140443;ENSG00000115129;ENSG00000182752;ENSG00000125650;ENSG00000188305;ENSG00000166881;ENSG00000120645;ENSG00000159885;ENSG00000266074;ENSG00000177000;ENSG00000178386;ENSG00000070182;ENSG00000177685;ENSG00000158195;ENSG00000104936
hsa-miR-2115-3p	ENSG00000188921;ENSG00000206279;ENSG00000227046;ENSG00000146285;ENSG00000204209;ENSG00000158813;ENSG00000106069;ENSG00000206206;ENSG00000198522;ENSG00000231617;ENSG00000148848
hsa-miR-2115-5p	ENSG00000197599;ENSG00000063587;ENSG00000220201;ENSG00000143515;ENSG00000100079;ENSG00000161850;ENSG00000185215;ENSG00000248235;ENSG00000167037;ENSG00000182308;ENSG00000131370;ENSG00000067955;ENSG00000125434;ENSG00000196700;ENSG00000168447;ENSG00000127603;ENSG00000080603;ENSG00000109685;ENSG00000178796;ENSG00000111696;ENSG00000166575;ENSG00000113742;ENSG00000162777;ENSG00000139117;ENSG00000144410…
hsa-miR-2116-3p	ENSG00000123600;ENSG00000278259;ENSG00000177108;ENSG00000177511;ENSG00000111057;ENSG00000264522;ENSG00000146221;ENSG00000169418;ENSG00000160712;ENSG00000094804;ENSG00000072134;ENSG00000140795;ENSG00000167916;ENSG00000153902;ENSG00000161609;ENSG00000161664;ENSG00000162402;ENSG00000176435;ENSG00000048740;ENSG00000224470;ENSG00000198798;ENSG00000162367;ENSG00000164520;ENSG00000114857;ENSG00000076067…
hsa-miR-2116-5p	ENSG00000066084;ENSG00000104723;ENSG00000164300
hsa-miR-212-3p	ENSG00000198929;ENSG00000113504;ENSG00000138160;ENSG00000081248;ENSG00000115504;ENSG00000259431;ENSG00000149573;ENSG00000205277;ENSG00000112855;ENSG00000014216
hsa-miR-212-5p	ENSG00000277399;ENSG00000197415;ENSG00000226173;ENSG00000081177;ENSG00000187833;ENSG00000179314;ENSG00000152642;ENSG00000134030;ENSG00000230705;ENSG00000227816;ENSG00000156959;ENSG00000168394;ENSG00000232367;ENSG00000204965;ENSG00000258366;ENSG00000175426;ENSG00000164692;ENSG00000140564;ENSG00000148773;ENSG00000226321;ENSG00000126062;ENSG00000144749;ENSG00000108479;ENSG00000224212;ENSG00000206297…
hsa-miR-214-3p	ENSG00000160183;ENSG00000115194;ENSG00000100401;ENSG00000262246;ENSG00000159248;ENSG00000204310;ENSG00000167751;ENSG00000148848;ENSG00000135018;ENSG00000066136;ENSG00000101204;ENSG00000076662;ENSG00000164944;ENSG00000102539;ENSG00000060237;ENSG00000148734;ENSG00000139645;ENSG00000196967;ENSG00000167106;ENSG00000161204;ENSG00000111615;ENSG00000277117;ENSG00000103174;ENSG00000187416;ENSG00000168481…
hsa-miR-214-5p	ENSG00000107738;ENSG00000121101;ENSG00000180720;ENSG00000197632;ENSG00000171608;ENSG00000157131;ENSG00000188878;ENSG00000160209;ENSG00000083223;ENSG00000091622;ENSG00000115310;ENSG00000152527;ENSG00000167100;ENSG00000185985;ENSG00000172426;ENSG00000156515;ENSG00000188163;ENSG00000239697;ENSG00000147419;ENSG00000124067;ENSG00000104689;ENSG00000114019;ENSG00000153237;ENSG00000083093;ENSG00000137877…
hsa-miR-215-3p	ENSG00000138593;ENSG00000188089;ENSG00000145147;ENSG00000072952;ENSG00000169398
hsa-miR-216a-3p	ENSG00000171885;ENSG00000138152;ENSG00000135365;ENSG00000134748;ENSG00000166947;ENSG00000166106;ENSG00000168826;ENSG00000174358;ENSG00000138829;ENSG00000123066;ENSG00000253729;ENSG00000187889;ENSG00000108799;ENSG00000114670;ENSG00000131966;ENSG00000175175;ENSG00000187122;ENSG00000179059;ENSG00000105771;ENSG00000157637;ENSG00000102539;ENSG00000187091;ENSG00000168734;ENSG00000223493;ENSG00000174231…
hsa-miR-216a-5p	ENSG00000077157;ENSG00000081148;ENSG00000161860;ENSG00000164291
hsa-miR-216b-3p	ENSG00000161551;ENSG00000106034;ENSG00000100027;ENSG00000007952
hsa-miR-216b-5p	ENSG00000189233;ENSG00000166743;ENSG00000186377
hsa-miR-217	ENSG00000186226;ENSG00000107959;ENSG00000085832;ENSG00000146872;ENSG00000106009;ENSG00000186844;ENSG00000196734;ENSG00000155330;ENSG00000132600;ENSG00000127481;ENSG00000172155
hsa-miR-219a-1-3p	ENSG00000179023;ENSG00000166016;ENSG00000071564;ENSG00000196659;ENSG00000213886;ENSG00000176978;ENSG00000231968;ENSG00000196924;ENSG00000164684;ENSG00000068078;ENSG00000224654;ENSG00000228913;ENSG00000187775;ENSG00000108387;ENSG00000170324;ENSG00000167614;ENSG00000214402;ENSG00000206513;ENSG00000156273;ENSG00000166135;ENSG00000167676;ENSG00000167972;ENSG00000181381;ENSG00000102030;ENSG00000116127…
hsa-miR-219a-2-3p	ENSG00000187079;ENSG00000169344;ENSG00000007866;ENSG00000187862
hsa-miR-219b-5p	ENSG00000099769;ENSG00000142920;ENSG00000131620;ENSG00000137204;ENSG00000104848;ENSG00000168918;ENSG00000158865;ENSG00000103888;ENSG00000133056;ENSG00000197714;ENSG00000174473;ENSG00000189334
hsa-miR-22-3p	ENSG00000175115;ENSG00000124201;ENSG00000140993;ENSG00000139648;ENSG00000103496;ENSG00000128607;ENSG00000070476;ENSG00000166025;ENSG00000143341
hsa-miR-22-5p	ENSG00000112320;ENSG00000198420;ENSG00000141458
hsa-miR-221-3p	ENSG00000107862;ENSG00000184792;ENSG00000160209;ENSG00000188112;ENSG00000143374;ENSG00000136436;ENSG00000101417;ENSG00000140090;ENSG00000165548;ENSG00000138303;ENSG00000166224;ENSG00000067704;ENSG00000061794;ENSG00000166507;ENSG00000115155;ENSG00000136930;ENSG00000224051;ENSG00000147852;ENSG00000188766;ENSG00000122756;ENSG00000100804;ENSG00000100162;ENSG00000126351;ENSG00000169122;ENSG00000006071…
hsa-miR-221-5p	ENSG00000173193;ENSG00000009694
hsa-miR-222-3p	ENSG00000115935;ENSG00000112936;ENSG00000197933;ENSG00000130226;ENSG00000084676;ENSG00000149489;ENSG00000183196;ENSG00000101417;ENSG00000104611;ENSG00000214814;ENSG00000104518;ENSG00000162621;ENSG00000137845;ENSG00000189060;ENSG00000074054;ENSG00000132205;ENSG00000186687;ENSG00000164175;ENSG00000166509;ENSG00000196110
hsa-miR-222-5p	ENSG00000133275;ENSG00000089472;ENSG00000141252;ENSG00000182752;ENSG00000117009;ENSG00000096433;ENSG00000269113;ENSG00000169509;ENSG00000158773;ENSG00000069696;ENSG00000187642;ENSG00000187775;ENSG00000065135;ENSG00000179431;ENSG00000146476;ENSG00000162542;ENSG00000081248;ENSG00000157625;ENSG00000065371;ENSG00000073578;ENSG00000127554;ENSG00000174059;ENSG00000165072;ENSG00000262874;ENSG00000080031…
hsa-miR-223-3p	ENSG00000103042;ENSG00000178772;ENSG00000112299;ENSG00000100023
hsa-miR-223-5p	ENSG00000109189
hsa-miR-224-3p	ENSG00000133983
hsa-miR-224-5p	ENSG00000186073;ENSG00000185344;ENSG00000096996;ENSG00000104998;ENSG00000164885;ENSG00000161996;ENSG00000164304
hsa-miR-2276-3p	ENSG00000068024;ENSG00000188782;ENSG00000125861;ENSG00000198113;ENSG00000227046;ENSG00000100084;ENSG00000204962;ENSG00000182783;ENSG00000130711;ENSG00000104415;ENSG00000248383;ENSG00000206279;ENSG00000182187;ENSG00000120948;ENSG00000054654;ENSG00000186635;ENSG00000250120;ENSG00000255408;ENSG00000138175;ENSG00000136731;ENSG00000258890;ENSG00000172831;ENSG00000104524;ENSG00000075303;ENSG00000206206…
hsa-miR-2276-5p	ENSG00000134256;ENSG00000185008;ENSG00000203618;ENSG00000068078;ENSG00000143278;ENSG00000152689;ENSG00000149596;ENSG00000184470;ENSG00000079805;ENSG00000172053;ENSG00000184730;ENSG00000143322;ENSG00000115325;ENSG00000140836;ENSG00000197077;ENSG00000205726;ENSG00000172828;ENSG00000154358;ENSG00000185024;ENSG00000278599;ENSG00000110934;ENSG00000104142;ENSG00000170748;ENSG00000177363;ENSG00000132510…
hsa-miR-2277-3p	ENSG00000163960;ENSG00000159352;ENSG00000107816;ENSG00000140553;ENSG00000186493;ENSG00000148408;ENSG00000146918;ENSG00000178789;ENSG00000137522;ENSG00000165671;ENSG00000167757;ENSG00000029534;ENSG00000176714;ENSG00000184785;ENSG00000198113;ENSG00000178473;ENSG00000142182;ENSG00000188425;ENSG00000197077;ENSG00000124688;ENSG00000277745;ENSG00000178209;ENSG00000100056;ENSG00000255408;ENSG00000100867…
hsa-miR-2277-5p	ENSG00000197969;ENSG00000171303;ENSG00000158955;ENSG00000196358;ENSG00000161328;ENSG00000104381;ENSG00000134278;ENSG00000138100;ENSG00000124733;ENSG00000077080;ENSG00000146966;ENSG00000153707;ENSG00000165804;ENSG00000162068;ENSG00000157766;ENSG00000120332;ENSG00000141447;ENSG00000171105;ENSG00000067840;ENSG00000119953;ENSG00000175550;ENSG00000160796;ENSG00000242259;ENSG00000012232;ENSG00000242612…
hsa-miR-2278	ENSG00000239389;ENSG00000049768;ENSG00000158483;ENSG00000121892;ENSG00000185736;ENSG00000135205;ENSG00000156599;ENSG00000101204;ENSG00000100554;ENSG00000171858;ENSG00000188906;ENSG00000198758;ENSG00000164296;ENSG00000197653;ENSG00000068976;ENSG00000160284;ENSG00000120029;ENSG00000204936;ENSG00000203685;ENSG00000198780;ENSG00000183153;ENSG00000138771;ENSG00000111077;ENSG00000079482;ENSG00000133466…
hsa-miR-2355-3p	ENSG00000178922;ENSG00000248905;ENSG00000165606;ENSG00000009790;ENSG00000008300;ENSG00000204406
hsa-miR-2355-5p	ENSG00000273079;ENSG00000265491;ENSG00000198952;ENSG00000005700
hsa-miR-2392	ENSG00000084731;ENSG00000100227;ENSG00000197283;ENSG00000175224;ENSG00000145012;ENSG00000130766;ENSG00000136156;ENSG00000229408;ENSG00000037637;ENSG00000162522;ENSG00000197296;ENSG00000158445;ENSG00000125966;ENSG00000106348;ENSG00000079385;ENSG00000172943;ENSG00000126267;ENSG00000158793;ENSG00000163481;ENSG00000116396;ENSG00000166889;ENSG00000198198;ENSG00000156650;ENSG00000142619;ENSG00000278195…
hsa-miR-23a-3p	ENSG00000152092;ENSG00000178826;ENSG00000036257
hsa-miR-23a-5p	ENSG00000225589;ENSG00000120903;ENSG00000179750;ENSG00000085741;ENSG00000132471;ENSG00000214078;ENSG00000136059;ENSG00000176571;ENSG00000172379;ENSG00000142207;ENSG00000165660;ENSG00000175662;ENSG00000178343;ENSG00000162437;ENSG00000276547;ENSG00000161847;ENSG00000105270;ENSG00000145244;ENSG00000136205;ENSG00000136100;ENSG00000243708;ENSG00000277758;ENSG00000107957;ENSG00000161996;ENSG00000169031…
hsa-miR-23b-3p	ENSG00000138835
hsa-miR-23b-5p	ENSG00000260596;ENSG00000167881;ENSG00000078061;ENSG00000121060;ENSG00000116984;ENSG00000159199;ENSG00000225614;ENSG00000168490;ENSG00000178403;ENSG00000206455;ENSG00000173681;ENSG00000164061;ENSG00000170322;ENSG00000125618;ENSG00000233954;ENSG00000187902;ENSG00000071246;ENSG00000141499;ENSG00000112394;ENSG00000232045;ENSG00000179855;ENSG00000135926;ENSG00000196588;ENSG00000067900;ENSG00000070748…
hsa-miR-24-1-5p	ENSG00000080815;ENSG00000143603;ENSG00000117859;ENSG00000172016;ENSG00000179833;ENSG00000163617;ENSG00000175221;ENSG00000036565;ENSG00000146247;ENSG00000141956;ENSG00000179178;ENSG00000143954
hsa-miR-24-2-5p	ENSG00000108018;ENSG00000181222;ENSG00000141956;ENSG00000179178;ENSG00000123575;ENSG00000175073;ENSG00000188596;ENSG00000106603;ENSG00000181666;ENSG00000136213;ENSG00000051620;ENSG00000213339;ENSG00000185619;ENSG00000080371
hsa-miR-24-3p	ENSG00000097007;ENSG00000164818;ENSG00000184986;ENSG00000140320;ENSG00000114554;ENSG00000124608;ENSG00000223547;ENSG00000214655;ENSG00000163431;ENSG00000129351;ENSG00000124429;ENSG00000143994;ENSG00000138080;ENSG00000180921;ENSG00000135333;ENSG00000112308;ENSG00000168016;ENSG00000135406;ENSG00000183091;ENSG00000163286;ENSG00000138622;ENSG00000065029;ENSG00000187688;ENSG00000163520;ENSG00000116212…
hsa-miR-2467-3p	ENSG00000174514;ENSG00000110628;ENSG00000197150;ENSG00000090615;ENSG00000090520;ENSG00000099337;ENSG00000121289;ENSG00000177697;ENSG00000121281;ENSG00000176542;ENSG00000110851;ENSG00000129991;ENSG00000131379;ENSG00000003436;ENSG00000236178;ENSG00000146166;ENSG00000126773;ENSG00000197587;ENSG00000279804;ENSG00000154478;ENSG00000232616;ENSG00000168411;ENSG00000167608;ENSG00000143324;ENSG00000227268…
hsa-miR-2467-5p	ENSG00000105671;ENSG00000067248;ENSG00000136141;ENSG00000105341;ENSG00000169194;ENSG00000235708;ENSG00000189306;ENSG00000163431;ENSG00000223533;ENSG00000138606;ENSG00000134780;ENSG00000055070;ENSG00000204536;ENSG00000104872;ENSG00000118263;ENSG00000247626;ENSG00000178971;ENSG00000185163;ENSG00000196118;ENSG00000140750;ENSG00000148362;ENSG00000171840;ENSG00000198932;ENSG00000197324;ENSG00000151365…
hsa-miR-25-3p	ENSG00000131196;ENSG00000144504;ENSG00000157617;ENSG00000138162;ENSG00000137563;ENSG00000096070;ENSG00000136011;ENSG00000119640;ENSG00000109906;ENSG00000267467;ENSG00000146247;ENSG00000206394;ENSG00000226651;ENSG00000204131;ENSG00000249158;ENSG00000025796;ENSG00000224916;ENSG00000198932;ENSG00000153006;ENSG00000213719;ENSG00000137857;ENSG00000159579;ENSG00000215915;ENSG00000226248;ENSG00000107679…
hsa-miR-25-5p	ENSG00000198551;ENSG00000079432;ENSG00000185112;ENSG00000008283;ENSG00000156466;ENSG00000139292;ENSG00000162599;ENSG00000142235;ENSG00000134571;ENSG00000236320;ENSG00000108599;ENSG00000090372;ENSG00000023516;ENSG00000110665;ENSG00000068903;ENSG00000169840;ENSG00000170734;ENSG00000166016;ENSG00000160299;ENSG00000162520;ENSG00000273749;ENSG00000121807;ENSG00000087258;ENSG00000179862;ENSG00000188037…
hsa-miR-2681-5p	ENSG00000189091;ENSG00000102910;ENSG00000162636;ENSG00000125633;ENSG00000107949;ENSG00000174136;ENSG00000213563;ENSG00000112159
hsa-miR-2682-5p	ENSG00000189132;ENSG00000140479;ENSG00000176383;ENSG00000111077;ENSG00000155506;ENSG00000120332;ENSG00000020129;ENSG00000187010;ENSG00000173611;ENSG00000198959;ENSG00000116726;ENSG00000166783;ENSG00000131018;ENSG00000073670;ENSG00000198208;ENSG00000123407;ENSG00000147799;ENSG00000074657;ENSG00000183873;ENSG00000130731;ENSG00000165898;ENSG00000143772;ENSG00000110723;ENSG00000183889;ENSG00000179409…
hsa-miR-26a-1-3p	ENSG00000154237;ENSG00000151023
hsa-miR-26a-5p	ENSG00000160299;ENSG00000236311;ENSG00000123066;ENSG00000143862
hsa-miR-26b-3p	ENSG00000213214;ENSG00000171060;ENSG00000177469;ENSG00000175329;ENSG00000160867;ENSG00000198934;ENSG00000135956;ENSG00000256235;ENSG00000153187;ENSG00000109066;ENSG00000187498;ENSG00000259431;ENSG00000166317;ENSG00000142687;ENSG00000185038;ENSG00000137478;ENSG00000008118;ENSG00000138002;ENSG00000178209;ENSG00000166924;ENSG00000124782;ENSG00000157870;ENSG00000166473;ENSG00000160949;ENSG00000162714…
hsa-miR-26b-5p	ENSG00000075790
hsa-miR-27a-3p	ENSG00000188227;ENSG00000072315;ENSG00000183397;ENSG00000089876;ENSG00000129451;ENSG00000104903
hsa-miR-27a-5p	ENSG00000119862;ENSG00000185585;ENSG00000113763;ENSG00000205922;ENSG00000197226;ENSG00000166170;ENSG00000009950;ENSG00000154144;ENSG00000259956;ENSG00000140470;ENSG00000205356;ENSG00000111087;ENSG00000135093;ENSG00000152475;ENSG00000196371;ENSG00000125834;ENSG00000203772;ENSG00000043039;ENSG00000146830;ENSG00000180902;ENSG00000134042;ENSG00000239998;ENSG00000196961;ENSG00000107819;ENSG00000007516…
hsa-miR-27b-3p	ENSG00000072310;ENSG00000162946;ENSG00000102678;ENSG00000187792;ENSG00000183397;ENSG00000138792;ENSG00000177807;ENSG00000187775
hsa-miR-27b-5p	ENSG00000115998
hsa-miR-28-3p	ENSG00000180626;ENSG00000100445;ENSG00000182866;ENSG00000126001;ENSG00000131378;ENSG00000168542;ENSG00000129292;ENSG00000172171;ENSG00000185513;ENSG00000157881;ENSG00000133067;ENSG00000183943;ENSG00000171560;ENSG00000071894;ENSG00000150967;ENSG00000141622;ENSG00000143546;ENSG00000197471;ENSG00000189182;ENSG00000070444;ENSG00000183476;ENSG00000100142;ENSG00000169991;ENSG00000076351;ENSG00000122550…
hsa-miR-28-5p	ENSG00000067369;ENSG00000108666;ENSG00000224748;ENSG00000117598;ENSG00000075213;ENSG00000131381;ENSG00000274588;ENSG00000041353;ENSG00000142178;ENSG00000106608;ENSG00000124466;ENSG00000165102;ENSG00000125611;ENSG00000281817;ENSG00000124164;ENSG00000275993;ENSG00000136205;ENSG00000130584;ENSG00000232367;ENSG00000168394;ENSG00000102921;ENSG00000230705;ENSG00000227816;ENSG00000173894;ENSG00000169016…
hsa-miR-2861	ENSG00000131059;ENSG00000182087;ENSG00000091622;ENSG00000149639;ENSG00000005007;ENSG00000164007;ENSG00000184343;ENSG00000100258;ENSG00000168175;ENSG00000215045;ENSG00000183166;ENSG00000173253;ENSG00000187778;ENSG00000136295;ENSG00000034677;ENSG00000185479;ENSG00000073670;ENSG00000198455;ENSG00000060656;ENSG00000178966;ENSG00000135596;ENSG00000107404;ENSG00000163518;ENSG00000166484;ENSG00000009950…
hsa-miR-296-3p	ENSG00000168505;ENSG00000163792;ENSG00000180900;ENSG00000088543;ENSG00000151388;ENSG00000185133;ENSG00000144354;ENSG00000157954;ENSG00000138623;ENSG00000187372;ENSG00000130270;ENSG00000124920;ENSG00000149243;ENSG00000205086;ENSG00000168878;ENSG00000166747;ENSG00000119973;ENSG00000170175;ENSG00000133678;ENSG00000119535;ENSG00000172819;ENSG00000254536;ENSG00000168502;ENSG00000102195;ENSG00000171621…
hsa-miR-296-5p	ENSG00000069188;ENSG00000100739;ENSG00000147724;ENSG00000179886;ENSG00000136205;ENSG00000100647;ENSG00000109944;ENSG00000107957;ENSG00000120306;ENSG00000160460;ENSG00000169031;ENSG00000105617;ENSG00000099804;ENSG00000164111;ENSG00000161847;ENSG00000186564;ENSG00000010803;ENSG00000120903;ENSG00000225589;ENSG00000129566;ENSG00000235307;ENSG00000238227;ENSG00000136059;ENSG00000100253;ENSG00000198356…
hsa-miR-297	ENSG00000137802;ENSG00000182858;ENSG00000106290;ENSG00000145990;ENSG00000198168;ENSG00000176399;ENSG00000168077
hsa-miR-299-3p	ENSG00000107954;ENSG00000104960
hsa-miR-299-5p	ENSG00000083312;ENSG00000197629;ENSG00000153201;ENSG00000171462
hsa-miR-29a-3p	ENSG00000099331
hsa-miR-29a-5p	ENSG00000170004;ENSG00000088356
hsa-miR-29b-1-5p	ENSG00000142864;ENSG00000141424;ENSG00000155096;ENSG00000111859;ENSG00000187959;ENSG00000120440;ENSG00000155657;ENSG00000138785;ENSG00000168309;ENSG00000091073;ENSG00000101189;ENSG00000137877;ENSG00000135929;ENSG00000172955;ENSG00000261115;ENSG00000187715;ENSG00000126500;ENSG00000163359;ENSG00000112379;ENSG00000205436;ENSG00000167612;ENSG00000057657;ENSG00000102387;ENSG00000221866;ENSG00000182580…
hsa-miR-29b-2-5p	ENSG00000223932;ENSG00000090060;ENSG00000181264;ENSG00000080561;ENSG00000137877;ENSG00000143126;ENSG00000272058;ENSG00000126500;ENSG00000134588;ENSG00000134982;ENSG00000260456;ENSG00000187959;ENSG00000111859;ENSG00000155096;ENSG00000152503;ENSG00000069869;ENSG00000148143;ENSG00000143028;ENSG00000197565;ENSG00000187840;ENSG00000037897;ENSG00000150961;ENSG00000169122;ENSG00000141026;ENSG00000236011…
hsa-miR-29b-3p	ENSG00000214655;ENSG00000167699
hsa-miR-29c-5p	ENSG00000139116;ENSG00000175193;ENSG00000141560;ENSG00000173198;ENSG00000120837;ENSG00000070814;ENSG00000169727;ENSG00000163399;ENSG00000197077;ENSG00000174804;ENSG00000177106;ENSG00000163755;ENSG00000142606;ENSG00000203697;ENSG00000166848;ENSG00000007516;ENSG00000197142;ENSG00000170525
hsa-miR-301a-3p	ENSG00000152104
hsa-miR-301a-5p	ENSG00000260230
hsa-miR-301b-3p	ENSG00000009724;ENSG00000182326;ENSG00000251537;ENSG00000152104
hsa-miR-301b-5p	ENSG00000105509;ENSG00000118894;ENSG00000136305;ENSG00000013297;ENSG00000122679;ENSG00000109089;ENSG00000159915;ENSG00000180938;ENSG00000165886;ENSG00000197885;ENSG00000121270;ENSG00000109832;ENSG00000183770;ENSG00000121570;ENSG00000149503;ENSG00000032389;ENSG00000103479;ENSG00000153234;ENSG00000079432
hsa-miR-3064-3p	ENSG00000182870;ENSG00000151292;ENSG00000103994;ENSG00000035403;ENSG00000139631;ENSG00000088538;ENSG00000157335;ENSG00000163873;ENSG00000157322;ENSG00000074181;ENSG00000140839;ENSG00000257594;ENSG00000188033;ENSG00000169223;ENSG00000075043;ENSG00000145491;ENSG00000079432;ENSG00000259075
hsa-miR-3064-5p	ENSG00000162929;ENSG00000002746;ENSG00000141371;ENSG00000137558;ENSG00000163531;ENSG00000132716;ENSG00000166446;ENSG00000114631;ENSG00000186439;ENSG00000073803;ENSG00000171303;ENSG00000128567;ENSG00000089723;ENSG00000167670;ENSG00000144821;ENSG00000181827;ENSG00000168702;ENSG00000171914;ENSG00000183682;ENSG00000163453;ENSG00000184588;ENSG00000130201;ENSG00000164651;ENSG00000126464;ENSG00000166106…
hsa-miR-3065-3p	ENSG00000117501;ENSG00000168916;ENSG00000126500;ENSG00000160683;ENSG00000136205;ENSG00000161996;ENSG00000242866;ENSG00000225968;ENSG00000159167;ENSG00000189337;ENSG00000122965;ENSG00000140983;ENSG00000100280;ENSG00000149582;ENSG00000116194;ENSG00000188039;ENSG00000162461;ENSG00000178764;ENSG00000160305;ENSG00000183665;ENSG00000188385;ENSG00000249115;ENSG00000176884;ENSG00000137877;ENSG00000080573…
hsa-miR-3065-5p	ENSG00000148795;ENSG00000123892
hsa-miR-3074-3p	ENSG00000132613;ENSG00000099821;ENSG00000183864;ENSG00000100138;ENSG00000119227;ENSG00000136444;ENSG00000130812
hsa-miR-3074-5p	ENSG00000169683;ENSG00000111752;ENSG00000279458;ENSG00000173976;ENSG00000109061;ENSG00000170927;ENSG00000113758;ENSG00000197415;ENSG00000179562;ENSG00000230985;ENSG00000108576;ENSG00000204843;ENSG00000139044;ENSG00000153113;ENSG00000160741;ENSG00000144847;ENSG00000197457;ENSG00000184206;ENSG00000164169;ENSG00000131503;ENSG00000205208;ENSG00000185347;ENSG00000114383;ENSG00000234032;ENSG00000104517…
hsa-miR-30a-3p	ENSG00000178035;ENSG00000140057;ENSG00000103034;ENSG00000163864
hsa-miR-30a-5p	ENSG00000160949
hsa-miR-30b-3p	ENSG00000168061;ENSG00000110955;ENSG00000135837;ENSG00000175985;ENSG00000267041;ENSG00000182986;ENSG00000183908;ENSG00000126251;ENSG00000144504;ENSG00000228662;ENSG00000143630;ENSG00000105738;ENSG00000138735;ENSG00000184083;ENSG00000164742;ENSG00000170893;ENSG00000065989;ENSG00000206053;ENSG00000139144;ENSG00000160716;ENSG00000184697;ENSG00000105379;ENSG00000161405;ENSG00000148396;ENSG00000124688…
hsa-miR-30b-5p	ENSG00000074266;ENSG00000055483
hsa-miR-30c-1-3p	ENSG00000107554;ENSG00000204209;ENSG00000167985;ENSG00000133874;ENSG00000161681;ENSG00000136478;ENSG00000140382;ENSG00000148339;ENSG00000143105;ENSG00000168096;ENSG00000140320;ENSG00000183246;ENSG00000136944;ENSG00000007264;ENSG00000225614;ENSG00000109063;ENSG00000124356;ENSG00000132906;ENSG00000261787;ENSG00000100605;ENSG00000016391;ENSG00000182612;ENSG00000198796;ENSG00000168016;ENSG00000042781…
hsa-miR-30c-2-3p	ENSG00000092871;ENSG00000198824;ENSG00000086758;ENSG00000009790;ENSG00000198952;ENSG00000137411;ENSG00000185974;ENSG00000143105;ENSG00000140382;ENSG00000102531;ENSG00000184949;ENSG00000111728;ENSG00000155034;ENSG00000126351;ENSG00000197479;ENSG00000104969;ENSG00000140367;ENSG00000120322;ENSG00000173950;ENSG00000268940;ENSG00000168411;ENSG00000120071;ENSG00000102057;ENSG00000236178;ENSG00000186908…
hsa-miR-30c-5p	ENSG00000188263
hsa-miR-30d-3p	ENSG00000103197;ENSG00000118600;ENSG00000109452;ENSG00000148356
hsa-miR-30d-5p	ENSG00000174282;ENSG00000160949;ENSG00000105929
hsa-miR-30e-3p	ENSG00000090273
hsa-miR-31-5p	ENSG00000156384;ENSG00000156875;ENSG00000084754;ENSG00000197037;ENSG00000110344;ENSG00000115464;ENSG00000148215
hsa-miR-3116	ENSG00000125812;ENSG00000122376;ENSG00000196476;ENSG00000203485;ENSG00000183323;ENSG00000235396;ENSG00000239665;ENSG00000166501;ENSG00000100106;ENSG00000244207;ENSG00000115091;ENSG00000204301;ENSG00000173598;ENSG00000163659;ENSG00000186814;ENSG00000137055;ENSG00000166535;ENSG00000238196;ENSG00000051620;ENSG00000169403;ENSG00000159921;ENSG00000179528;ENSG00000127993;ENSG00000074211;ENSG00000106344…
hsa-miR-3120-3p	ENSG00000166823;ENSG00000137055;ENSG00000152291;ENSG00000140718;ENSG00000135253;ENSG00000126698;ENSG00000145198;ENSG00000121281;ENSG00000124203;ENSG00000099338;ENSG00000165186
hsa-miR-3120-5p	ENSG00000145721;ENSG00000183134;ENSG00000214978;ENSG00000140854;ENSG00000172789;ENSG00000143569;ENSG00000139668;ENSG00000089154;ENSG00000198825;ENSG00000108639;ENSG00000067836;ENSG00000163617;ENSG00000165732;ENSG00000136141;ENSG00000141577;ENSG00000196917;ENSG00000111321;ENSG00000196132;ENSG00000159713;ENSG00000206105;ENSG00000187867;ENSG00000225973;ENSG00000184956;ENSG00000099999;ENSG00000184144…
hsa-miR-3122	ENSG00000115257;ENSG00000205155;ENSG00000167768;ENSG00000112659;ENSG00000149532;ENSG00000111877;ENSG00000173567;ENSG00000126001;ENSG00000170959;ENSG00000040633;ENSG00000136478;ENSG00000178971;ENSG00000163704;ENSG00000113716;ENSG00000183495;ENSG00000161180;ENSG00000149503;ENSG00000167515;ENSG00000121753;ENSG00000158445;ENSG00000169330;ENSG00000108556;ENSG00000095627;ENSG00000188199;ENSG00000228570…
hsa-miR-3124-3p	ENSG00000183624;ENSG00000070182;ENSG00000080573;ENSG00000168491;ENSG00000118965;ENSG00000163792;ENSG00000173175;ENSG00000166938;ENSG00000170525;ENSG00000150540;ENSG00000170776;ENSG00000006625;ENSG00000158560;ENSG00000175137;ENSG00000091879;ENSG00000149177;ENSG00000198890;ENSG00000081248;ENSG00000172830;ENSG00000074219;ENSG00000070814;ENSG00000158552;ENSG00000151812
hsa-miR-3124-5p	ENSG00000136305;ENSG00000175137;ENSG00000166484;ENSG00000086015;ENSG00000139289;ENSG00000168658;ENSG00000120533;ENSG00000164078;ENSG00000100985;ENSG00000142632;ENSG00000227122;ENSG00000261793;ENSG00000238056;ENSG00000108840;ENSG00000197446;ENSG00000229488;ENSG00000163950;ENSG00000143195;ENSG00000138166;ENSG00000134438;ENSG00000183248;ENSG00000258366;ENSG00000151689;ENSG00000196363;ENSG00000105443…
hsa-miR-3125	ENSG00000114268;ENSG00000101349;ENSG00000107738;ENSG00000125885;ENSG00000196632;ENSG00000136928;ENSG00000172349;ENSG00000166128;ENSG00000163719;ENSG00000275023;ENSG00000129538;ENSG00000131931;ENSG00000177479;ENSG00000147262;ENSG00000084754;ENSG00000167191;ENSG00000277632;ENSG00000059378;ENSG00000276085;ENSG00000153339;ENSG00000054179;ENSG00000086205;ENSG00000258881;ENSG00000168310;ENSG00000254772…
hsa-miR-3126-5p	ENSG00000167323;ENSG00000135744;ENSG00000137474;ENSG00000152242;ENSG00000143006;ENSG00000168350;ENSG00000261717;ENSG00000166822;ENSG00000231048;ENSG00000141404;ENSG00000198791;ENSG00000198759;ENSG00000146809;ENSG00000171102;ENSG00000124507;ENSG00000169967;ENSG00000002933;ENSG00000204482;ENSG00000198355;ENSG00000145365;ENSG00000163704;ENSG00000185803;ENSG00000090020;ENSG00000213648;ENSG00000140750…
hsa-miR-3127-3p	ENSG00000076826;ENSG00000015676;ENSG00000120709;ENSG00000162642;ENSG00000143486;ENSG00000002745;ENSG00000139697;ENSG00000064393;ENSG00000204278;ENSG00000183146;ENSG00000072501;ENSG00000153132;ENSG00000164296;ENSG00000216649;ENSG00000182329;ENSG00000159792;ENSG00000079215;ENSG00000132514;ENSG00000159450;ENSG00000196967;ENSG00000127084;ENSG00000124155;ENSG00000184863;ENSG00000141582;ENSG00000213760…
hsa-miR-3127-5p	ENSG00000105287;ENSG00000006704;ENSG00000188554;ENSG00000146904;ENSG00000143164;ENSG00000169213;ENSG00000088826;ENSG00000183963;ENSG00000160117;ENSG00000163673;ENSG00000111249;ENSG00000069275;ENSG00000275553;ENSG00000129990;ENSG00000172508;ENSG00000085552;ENSG00000126856;ENSG00000104879;ENSG00000114767;ENSG00000085563;ENSG00000163431;ENSG00000179094;ENSG00000007264;ENSG00000164256;ENSG00000063322…
hsa-miR-3129-5p	ENSG00000124256;ENSG00000015520;ENSG00000149488;ENSG00000134369
hsa-miR-3130-3p	ENSG00000163382;ENSG00000160323;ENSG00000106125;ENSG00000146839;ENSG00000103313;ENSG00000189339;ENSG00000259680;ENSG00000149089;ENSG00000113070;ENSG00000168802;ENSG00000177732;ENSG00000254986;ENSG00000088899;ENSG00000131069;ENSG00000062485;ENSG00000166681;ENSG00000124019;ENSG00000185838;ENSG00000105357;ENSG00000123338;ENSG00000108602;ENSG00000141965;ENSG00000008710;ENSG00000005073;ENSG00000047056…
hsa-miR-3130-5p	ENSG00000213341;ENSG00000177324;ENSG00000167720;ENSG00000100991;ENSG00000185386;ENSG00000165238;ENSG00000164007;ENSG00000116514;ENSG00000109101;ENSG00000184857;ENSG00000159398;ENSG00000277363;ENSG00000185940;ENSG00000176142;ENSG00000066735;ENSG00000152439;ENSG00000188739;ENSG00000133561;ENSG00000136383;ENSG00000104998;ENSG00000169136;ENSG00000111252;ENSG00000132478;ENSG00000204394;ENSG00000149451…
hsa-miR-3131	ENSG00000050393;ENSG00000184156;ENSG00000061936;ENSG00000159733;ENSG00000175868;ENSG00000221836;ENSG00000145198;ENSG00000182450;ENSG00000140332;ENSG00000110076;ENSG00000185838;ENSG00000188229;ENSG00000172995;ENSG00000070731;ENSG00000013810;ENSG00000101098;ENSG00000135100;ENSG00000160352;ENSG00000279941;ENSG00000100156;ENSG00000196588;ENSG00000116584;ENSG00000205927;ENSG00000186416;ENSG00000167522…
hsa-miR-3132	ENSG00000019144;ENSG00000075891;ENSG00000278318;ENSG00000133858;ENSG00000170145;ENSG00000215301;ENSG00000168769;ENSG00000164093;ENSG00000144119;ENSG00000135926;ENSG00000270601;ENSG00000187664;ENSG00000177732;ENSG00000129993;ENSG00000168310;ENSG00000171631;ENSG00000150961;ENSG00000205084;ENSG00000146021;ENSG00000103313;ENSG00000118257;ENSG00000100027;ENSG00000142197;ENSG00000116685;ENSG00000136813…
hsa-miR-3135a	ENSG00000162711;ENSG00000116830;ENSG00000167526;ENSG00000125885;ENSG00000105219;ENSG00000147316;ENSG00000163956;ENSG00000183011;ENSG00000139433;ENSG00000160961;ENSG00000163807;ENSG00000214128;ENSG00000183155;ENSG00000158169;ENSG00000154144;ENSG00000139714;ENSG00000163683;ENSG00000136536;ENSG00000107779;ENSG00000154473;ENSG00000221995;ENSG00000153157;ENSG00000122741;ENSG00000168421;ENSG00000138685…
hsa-miR-3135b	ENSG00000100462;ENSG00000127526;ENSG00000159733;ENSG00000233813;ENSG00000131724;ENSG00000110628;ENSG00000197467;ENSG00000225973;ENSG00000160712;ENSG00000267368;ENSG00000130005;ENSG00000099337;ENSG00000185033;ENSG00000166573;ENSG00000144730;ENSG00000126603;ENSG00000114120;ENSG00000124191;ENSG00000039523;ENSG00000180233;ENSG00000176055;ENSG00000134590;ENSG00000006283;ENSG00000141965;ENSG00000279816…
hsa-miR-3136-5p	ENSG00000151320;ENSG00000155629;ENSG00000239961;ENSG00000204577;ENSG00000158486;ENSG00000144130;ENSG00000181827;ENSG00000055609;ENSG00000150893;ENSG00000188215;ENSG00000135372;ENSG00000104870;ENSG00000170820;ENSG00000122729
hsa-miR-3137	ENSG00000165714;ENSG00000119720;ENSG00000187391;ENSG00000230985;ENSG00000159784;ENSG00000138316;ENSG00000167123;ENSG00000099995;ENSG00000109171;ENSG00000104885;ENSG00000206235;ENSG00000156150;ENSG00000174640;ENSG00000100918;ENSG00000203485;ENSG00000197162;ENSG00000164485;ENSG00000205560;ENSG00000146039;ENSG00000166169;ENSG00000090863;ENSG00000254122;ENSG00000186407;ENSG00000006607;ENSG00000135766…
hsa-miR-3138	ENSG00000119900;ENSG00000103111;ENSG00000101331;ENSG00000164318;ENSG00000076248;ENSG00000235396;ENSG00000130032;ENSG00000270379;ENSG00000223638;ENSG00000156381;ENSG00000152932;ENSG00000137877;ENSG00000274419;ENSG00000172315;ENSG00000123066;ENSG00000176092;ENSG00000128272;ENSG00000204301;ENSG00000020256;ENSG00000105323;ENSG00000221972;ENSG00000187783;ENSG00000054965;ENSG00000174450;ENSG00000168158…
hsa-miR-3139	ENSG00000185823;ENSG00000070915;ENSG00000005102;ENSG00000072121;ENSG00000037042;ENSG00000134121;ENSG00000137877;ENSG00000109381;ENSG00000162714;ENSG00000161652;ENSG00000204843;ENSG00000254656;ENSG00000156675;ENSG00000152556;ENSG00000121067;ENSG00000183020;ENSG00000157600;ENSG00000166140;ENSG00000013364;ENSG00000156990;ENSG00000181722;ENSG00000144218;ENSG00000143365;ENSG00000185332;ENSG00000179142…
hsa-miR-3140-3p	ENSG00000133107;ENSG00000170889;ENSG00000160953;ENSG00000129151;ENSG00000205476;ENSG00000142303;ENSG00000155085;ENSG00000182836
hsa-miR-3141	ENSG00000175497;ENSG00000094631;ENSG00000160888;ENSG00000186795;ENSG00000121297;ENSG00000168918;ENSG00000203784;ENSG00000166228;ENSG00000186577;ENSG00000139890;ENSG00000128833;ENSG00000103089;ENSG00000198822;ENSG00000163497;ENSG00000088053;ENSG00000101216;ENSG00000166401;ENSG00000120694;ENSG00000080644;ENSG00000132854;ENSG00000166173;ENSG00000184863;ENSG00000162869;ENSG00000258529;ENSG00000186834…
hsa-miR-3142	ENSG00000221836;ENSG00000221858;ENSG00000167608;ENSG00000204248;ENSG00000227801;ENSG00000196266;ENSG00000100314;ENSG00000142002;ENSG00000179855;ENSG00000172519;ENSG00000149600;ENSG00000235708;ENSG00000279301;ENSG00000161640;ENSG00000183130;ENSG00000170604;ENSG00000197785;ENSG00000155324;ENSG00000146263;ENSG00000060709;ENSG00000171942;ENSG00000044090;ENSG00000154358;ENSG00000186723;ENSG00000223699…
hsa-miR-3144-3p	ENSG00000173757;ENSG00000074047
hsa-miR-3144-5p	ENSG00000160994;ENSG00000095303;ENSG00000008300;ENSG00000154620;ENSG00000054803
hsa-miR-3146	ENSG00000164007
hsa-miR-3148	ENSG00000088386
hsa-miR-3149	ENSG00000169083
hsa-miR-3150a-3p	ENSG00000103932;ENSG00000109436;ENSG00000184436;ENSG00000064218;ENSG00000115526;ENSG00000082684;ENSG00000118971;ENSG00000152315;ENSG00000188620;ENSG00000184730;ENSG00000183117;ENSG00000103647;ENSG00000279735;ENSG00000171004;ENSG00000137090;ENSG00000102034;ENSG00000185024;ENSG00000185567;ENSG00000179981;ENSG00000188199;ENSG00000055609;ENSG00000140506;ENSG00000151952;ENSG00000118515;ENSG00000085733…
hsa-miR-3150a-5p	ENSG00000137168;ENSG00000156414;ENSG00000153012;ENSG00000168468;ENSG00000141736;ENSG00000122490;ENSG00000004399;ENSG00000186510;ENSG00000156265;ENSG00000184845;ENSG00000105929;ENSG00000205903;ENSG00000150977;ENSG00000144747;ENSG00000205581;ENSG00000234539;ENSG00000213676;ENSG00000184908;ENSG00000167632;ENSG00000143355;ENSG00000161270;ENSG00000179115;ENSG00000196155;ENSG00000132205;ENSG00000112379…
hsa-miR-3150b-3p	ENSG00000095002;ENSG00000106086;ENSG00000205177;ENSG00000188916;ENSG00000167608;ENSG00000234920;ENSG00000172046;ENSG00000226850;ENSG00000164458;ENSG00000230900;ENSG00000047617;ENSG00000137834;ENSG00000104517;ENSG00000234668;ENSG00000116254;ENSG00000184032;ENSG00000140678;ENSG00000115042;ENSG00000227587;ENSG00000206445;ENSG00000158161;ENSG00000147130;ENSG00000064687;ENSG00000006453;ENSG00000172572…
hsa-miR-3150b-5p	ENSG00000129245;ENSG00000142235;ENSG00000164488;ENSG00000237114;ENSG00000141503;ENSG00000137197;ENSG00000105507;ENSG00000222028;ENSG00000143416;ENSG00000133104;ENSG00000197891;ENSG00000182473;ENSG00000279068;ENSG00000204539;ENSG00000139921;ENSG00000160685;ENSG00000237123;ENSG00000110777;ENSG00000167178;ENSG00000014914;ENSG00000206460;ENSG00000154358;ENSG00000143355;ENSG00000101346;ENSG00000180730…
hsa-miR-3151-3p	ENSG00000120539;ENSG00000048140;ENSG00000115274;ENSG00000237825;ENSG00000152465;ENSG00000166145;ENSG00000112561;ENSG00000110660;ENSG00000224841;ENSG00000237441;ENSG00000157734;ENSG00000163171;ENSG00000124209;ENSG00000144567;ENSG00000112293;ENSG00000135404;ENSG00000151233;ENSG00000133477;ENSG00000140950;ENSG00000105738;ENSG00000164889;ENSG00000110900;ENSG00000161267;ENSG00000204183;ENSG00000116329…
hsa-miR-3151-5p	ENSG00000181781;ENSG00000159214;ENSG00000196411;ENSG00000196388;ENSG00000164221;ENSG00000230930;ENSG00000133805;ENSG00000148082;ENSG00000244005;ENSG00000128915;ENSG00000215915;ENSG00000203697;ENSG00000044446;ENSG00000089157;ENSG00000161714;ENSG00000181408;ENSG00000198574;ENSG00000131558;ENSG00000188878;ENSG00000050327;ENSG00000226936;ENSG00000112769;ENSG00000071242;ENSG00000020633;ENSG00000099365…
hsa-miR-3154	ENSG00000141574;ENSG00000065717;ENSG00000213085;ENSG00000109917;ENSG00000227151;ENSG00000105647;ENSG00000176219;ENSG00000167173;ENSG00000178950;ENSG00000262576;ENSG00000214128;ENSG00000147548;ENSG00000142039;ENSG00000095303;ENSG00000160882;ENSG00000224389;ENSG00000160691;ENSG00000113558;ENSG00000175697;ENSG00000166748;ENSG00000244057;ENSG00000186951;ENSG00000139182;ENSG00000227746;ENSG00000244617…
hsa-miR-3155a	ENSG00000100802;ENSG00000182871;ENSG00000124608;ENSG00000103495;ENSG00000115339;ENSG00000138796;ENSG00000105369;ENSG00000152332;ENSG00000183246;ENSG00000183134;ENSG00000167548;ENSG00000089225;ENSG00000133027;ENSG00000215912;ENSG00000185974;ENSG00000136878;ENSG00000005486;ENSG00000178202;ENSG00000127824;ENSG00000139219;ENSG00000169213;ENSG00000092203;ENSG00000161682;ENSG00000105287;ENSG00000110046…
hsa-miR-3157-3p	ENSG00000148411;ENSG00000255974;ENSG00000185897;ENSG00000064787;ENSG00000120318;ENSG00000241839;ENSG00000115211;ENSG00000144847;ENSG00000142444;ENSG00000196396;ENSG00000117643;ENSG00000130653;ENSG00000151067;ENSG00000165125;ENSG00000166337;ENSG00000136883;ENSG00000107819;ENSG00000166359;ENSG00000174358;ENSG00000156009;ENSG00000035862;ENSG00000038358;ENSG00000091592;ENSG00000099812;ENSG00000174611…
hsa-miR-3157-5p	ENSG00000170145;ENSG00000143520;ENSG00000030066;ENSG00000083312;ENSG00000162585;ENSG00000116852;ENSG00000167721;ENSG00000163820;ENSG00000163131;ENSG00000104524;ENSG00000136758;ENSG00000136813;ENSG00000113272;ENSG00000167112;ENSG00000106244;ENSG00000162971;ENSG00000188419;ENSG00000164902;ENSG00000160991;ENSG00000172115;ENSG00000107140;ENSG00000065135;ENSG00000152147;ENSG00000189051;ENSG00000111728…
hsa-miR-3158-3p	ENSG00000111249;ENSG00000006194;ENSG00000160396;ENSG00000167548;ENSG00000157881;ENSG00000100429;ENSG00000005108;ENSG00000135577;ENSG00000270885;ENSG00000100385;ENSG00000257365;ENSG00000172890;ENSG00000164061;ENSG00000172508;ENSG00000125618;ENSG00000110455;ENSG00000105287;ENSG00000094796;ENSG00000168710;ENSG00000177628;ENSG00000133619;ENSG00000278224;ENSG00000119431;ENSG00000175311;ENSG00000088826…
hsa-miR-3158-5p	ENSG00000101452;ENSG00000109063;ENSG00000121653;ENSG00000198889;ENSG00000019102;ENSG00000108312;ENSG00000171992;ENSG00000188897;ENSG00000132017;ENSG00000181085;ENSG00000067836;ENSG00000145850;ENSG00000185274;ENSG00000122367;ENSG00000101290;ENSG00000090674;ENSG00000187003;ENSG00000138172;ENSG00000168890;ENSG00000170837;ENSG00000130856;ENSG00000169220;ENSG00000136271;ENSG00000010361;ENSG00000134287…
hsa-miR-3159	ENSG00000064225;ENSG00000143797;ENSG00000123130;ENSG00000163956;ENSG00000243667;ENSG00000157429;ENSG00000021776;ENSG00000119718;ENSG00000267673;ENSG00000175354;ENSG00000160993;ENSG00000137814;ENSG00000188227;ENSG00000164007;ENSG00000152457;ENSG00000177689;ENSG00000162714;ENSG00000123213;ENSG00000167196;ENSG00000172782;ENSG00000151304;ENSG00000160392;ENSG00000144231;ENSG00000119720;ENSG00000175066…
hsa-miR-3161	ENSG00000172197;ENSG00000225697;ENSG00000070961;ENSG00000011454;ENSG00000069122;ENSG00000164741;ENSG00000198851;ENSG00000129467;ENSG00000104885;ENSG00000100626;ENSG00000108590;ENSG00000004139;ENSG00000065618;ENSG00000172508;ENSG00000206190;ENSG00000169122;ENSG00000114395;ENSG00000119314;ENSG00000103671;ENSG00000152242;ENSG00000152133
hsa-miR-3162-5p	ENSG00000113262;ENSG00000064393;ENSG00000171873;ENSG00000179241;ENSG00000158186;ENSG00000182601;ENSG00000100722;ENSG00000263620;ENSG00000205710;ENSG00000007866;ENSG00000137261;ENSG00000160785;ENSG00000115216;ENSG00000036530;ENSG00000155980;ENSG00000158296;ENSG00000086548;ENSG00000162687;ENSG00000139645;ENSG00000181284;ENSG00000198353;ENSG00000236560;ENSG00000132694;ENSG00000188626;ENSG00000129250…
hsa-miR-3164	ENSG00000158486;ENSG00000081479
hsa-miR-3165	ENSG00000154079;ENSG00000147133;ENSG00000007047;ENSG00000188612;ENSG00000205978;ENSG00000159917;ENSG00000109158;ENSG00000261150;ENSG00000105245;ENSG00000162521;ENSG00000116857;ENSG00000120280;ENSG00000147536;ENSG00000196296;ENSG00000155657;ENSG00000022277
hsa-miR-3166	ENSG00000143493;ENSG00000164099;ENSG00000181656;ENSG00000189320;ENSG00000100426;ENSG00000130368;ENSG00000142449;ENSG00000138029;ENSG00000174749;ENSG00000196588;ENSG00000115806;ENSG00000119004;ENSG00000161960;ENSG00000115274;ENSG00000139163;ENSG00000158683;ENSG00000161533;ENSG00000100219;ENSG00000166689;ENSG00000177868;ENSG00000010327;ENSG00000168907;ENSG00000114646;ENSG00000135317;ENSG00000091136…
hsa-miR-3170	ENSG00000144655;ENSG00000178726;ENSG00000226882;ENSG00000165997;ENSG00000163704;ENSG00000235132;ENSG00000154764;ENSG00000156273;ENSG00000087266;ENSG00000232143;ENSG00000221933;ENSG00000147133;ENSG00000213648;ENSG00000148356;ENSG00000229470;ENSG00000188735;ENSG00000171302;ENSG00000134249;ENSG00000179855;ENSG00000136378;ENSG00000228581;ENSG00000158792;ENSG00000099953;ENSG00000100385;ENSG00000073008…
hsa-miR-3173-3p	ENSG00000130762;ENSG00000196505;ENSG00000136828;ENSG00000170915;ENSG00000188277;ENSG00000172426;ENSG00000239697;ENSG00000181778;ENSG00000135093;ENSG00000134049;ENSG00000100949;ENSG00000164989;ENSG00000136689;ENSG00000143815;ENSG00000163380;ENSG00000174136;ENSG00000198799;ENSG00000248871;ENSG00000134569;ENSG00000010282;ENSG00000141965;ENSG00000189120;ENSG00000198917;ENSG00000183579;ENSG00000162572…
hsa-miR-3173-5p	ENSG00000204060;ENSG00000048471;ENSG00000100354;ENSG00000224748;ENSG00000140939;ENSG00000198169;ENSG00000188389;ENSG00000107742;ENSG00000205642;ENSG00000147118;ENSG00000063322;ENSG00000088256;ENSG00000204947;ENSG00000143512;ENSG00000271303;ENSG00000104880;ENSG00000248672;ENSG00000179094;ENSG00000196189;ENSG00000054282;ENSG00000070047;ENSG00000054219;ENSG00000185052;ENSG00000169515;ENSG00000215271…
hsa-miR-3174	ENSG00000187180;ENSG00000124209;ENSG00000215644;ENSG00000198785;ENSG00000103056;ENSG00000072121
hsa-miR-3175	ENSG00000136504;ENSG00000141564;ENSG00000068831;ENSG00000176381;ENSG00000233076;ENSG00000143630;ENSG00000119547;ENSG00000043355;ENSG00000102962;ENSG00000069966;ENSG00000086827;ENSG00000002587;ENSG00000239305;ENSG00000255439;ENSG00000185304;ENSG00000126391;ENSG00000109079;ENSG00000108349;ENSG00000179115;ENSG00000070087;ENSG00000131943;ENSG00000167130;ENSG00000224051;ENSG00000231608;ENSG00000158201…
hsa-miR-3176	ENSG00000123191;ENSG00000115232;ENSG00000108551;ENSG00000113645;ENSG00000109674;ENSG00000278570;ENSG00000150990;ENSG00000128951;ENSG00000111249;ENSG00000112619;ENSG00000178199;ENSG00000143569;ENSG00000167513;ENSG00000214655;ENSG00000142949;ENSG00000088766;ENSG00000088256;ENSG00000124469;ENSG00000224748;ENSG00000188784;ENSG00000173218;ENSG00000169551;ENSG00000124019;ENSG00000176842;ENSG00000085644…
hsa-miR-3177-3p	ENSG00000008083;ENSG00000110697;ENSG00000131323;ENSG00000127481;ENSG00000127774;ENSG00000169139;ENSG00000214688;ENSG00000126705;ENSG00000254997;ENSG00000242802;ENSG00000188486;ENSG00000198722;ENSG00000126337;ENSG00000102977;ENSG00000174521;ENSG00000037637;ENSG00000183751;ENSG00000146859;ENSG00000118971;ENSG00000132394;ENSG00000170162;ENSG00000186635;ENSG00000099942;ENSG00000121753;ENSG00000185504…
hsa-miR-3177-5p	ENSG00000101638;ENSG00000184575;ENSG00000213533;ENSG00000010295;ENSG00000129933;ENSG00000196372;ENSG00000146205;ENSG00000094880;ENSG00000142512;ENSG00000110713;ENSG00000188910;ENSG00000100985;ENSG00000015520;ENSG00000143842;ENSG00000204873;ENSG00000146535;ENSG00000165548;ENSG00000162490;ENSG00000102048;ENSG00000164007;ENSG00000177324;ENSG00000132740;ENSG00000105963;ENSG00000249715;ENSG00000103150…
hsa-miR-3178	ENSG00000146555;ENSG00000132613;ENSG00000107036;ENSG00000171533;ENSG00000132563;ENSG00000176435;ENSG00000171587;ENSG00000107719;ENSG00000008128;ENSG00000170275;ENSG00000130816;ENSG00000010361;ENSG00000168913;ENSG00000105223;ENSG00000237515;ENSG00000008300;ENSG00000175602;ENSG00000067900;ENSG00000177732;ENSG00000116819;ENSG00000147883;ENSG00000162482;ENSG00000117598;ENSG00000134461;ENSG00000116199…
hsa-miR-3180	ENSG00000112685;ENSG00000160460;ENSG00000224264;ENSG00000124143;ENSG00000243708;ENSG00000140092;ENSG00000115109;ENSG00000175938;ENSG00000219607;ENSG00000239511;ENSG00000159387;ENSG00000186564;ENSG00000161847;ENSG00000099804;ENSG00000142207;ENSG00000106537;ENSG00000167700;ENSG00000161992;ENSG00000165182;ENSG00000181409;ENSG00000176125;ENSG00000170561;ENSG00000116171;ENSG00000196188;ENSG00000226589…
hsa-miR-3180-3p	ENSG00000130382;ENSG00000259803;ENSG00000198643;ENSG00000196422;ENSG00000144935;ENSG00000125851;ENSG00000129083;ENSG00000113504;ENSG00000119681;ENSG00000162571;ENSG00000224941;ENSG00000170017;ENSG00000104728;ENSG00000270765;ENSG00000227761;ENSG00000137393;ENSG00000090530;ENSG00000165650;ENSG00000243232;ENSG00000172524;ENSG00000167535;ENSG00000234846;ENSG00000184113;ENSG00000167971;ENSG00000180801…
hsa-miR-3180-5p	ENSG00000002549;ENSG00000163430;ENSG00000084234;ENSG00000095464;ENSG00000047597;ENSG00000136720;ENSG00000086205;ENSG00000073008;ENSG00000180440;ENSG00000137496;ENSG00000130368;ENSG00000103449;ENSG00000153246;ENSG00000110448;ENSG00000153898;ENSG00000151468;ENSG00000160014;ENSG00000186732;ENSG00000130332;ENSG00000214978;ENSG00000143373;ENSG00000196169;ENSG00000228582;ENSG00000181274;ENSG00000250067…
hsa-miR-3183	ENSG00000206288;ENSG00000122733;ENSG00000198759;ENSG00000177291;ENSG00000136718;ENSG00000105376;ENSG00000225748;ENSG00000145675;ENSG00000197785;ENSG00000130675;ENSG00000276289;ENSG00000158008;ENSG00000102962;ENSG00000177301;ENSG00000111679;ENSG00000229802;ENSG00000182631;ENSG00000149115;ENSG00000069535;ENSG00000172071;ENSG00000179142;ENSG00000196155;ENSG00000105048;ENSG00000234876;ENSG00000071564…
hsa-miR-3184-5p	ENSG00000164855;ENSG00000159733;ENSG00000132646;ENSG00000089558;ENSG00000213889;ENSG00000134444;ENSG00000124493;ENSG00000030419;ENSG00000130037;ENSG00000125247;ENSG00000157927;ENSG00000142765;ENSG00000146242;ENSG00000135956;ENSG00000120341;ENSG00000123338;ENSG00000163376;ENSG00000163354;ENSG00000166833;ENSG00000092330;ENSG00000137806;ENSG00000155066;ENSG00000184144;ENSG00000187555;ENSG00000198844…
hsa-miR-3186-3p	ENSG00000102802;ENSG00000130589;ENSG00000160285;ENSG00000125249;ENSG00000185294;ENSG00000183495;ENSG00000175792;ENSG00000177103;ENSG00000177212;ENSG00000223666;ENSG00000278558;ENSG00000182095;ENSG00000166289;ENSG00000178605;ENSG00000152315;ENSG00000114353;ENSG00000110958;ENSG00000254402;ENSG00000151465;ENSG00000221818;ENSG00000166272;ENSG00000130764;ENSG00000268500;ENSG00000198298;ENSG00000174943…
hsa-miR-3186-5p	ENSG00000197859;ENSG00000111802;ENSG00000165182;ENSG00000132463;ENSG00000173621;ENSG00000226372;ENSG00000161996;ENSG00000162390;ENSG00000188676;ENSG00000137573;ENSG00000182459;ENSG00000171943;ENSG00000111879;ENSG00000100350;ENSG00000178184;ENSG00000171295;ENSG00000197361;ENSG00000185215;ENSG00000131653;ENSG00000161850;ENSG00000111012;ENSG00000267534;ENSG00000159363;ENSG00000175782;ENSG00000177302…
hsa-miR-3187-3p	ENSG00000157654;ENSG00000197457;ENSG00000196358;ENSG00000198003;ENSG00000278535;ENSG00000088833;ENSG00000231257;ENSG00000186283;ENSG00000066032;ENSG00000175115;ENSG00000136383;ENSG00000164736;ENSG00000167552;ENSG00000141933;ENSG00000136099;ENSG00000184009;ENSG00000108671;ENSG00000182511;ENSG00000115758;ENSG00000198626;ENSG00000175745;ENSG00000141510;ENSG00000124126;ENSG00000034053;ENSG00000112167…
hsa-miR-3187-5p	ENSG00000135823;ENSG00000140396;ENSG00000064995;ENSG00000137877;ENSG00000229579;ENSG00000184831;ENSG00000080573;ENSG00000169862;ENSG00000151136;ENSG00000173805;ENSG00000187764;ENSG00000185453;ENSG00000076513;ENSG00000158604;ENSG00000169635;ENSG00000057294;ENSG00000088882;ENSG00000134917;ENSG00000133612;ENSG00000117400;ENSG00000174282;ENSG00000173821;ENSG00000152454;ENSG00000025434;ENSG00000101331…
hsa-miR-3188	ENSG00000086506;ENSG00000176720;ENSG00000092445;ENSG00000126822;ENSG00000141750;ENSG00000087274;ENSG00000072518;ENSG00000052749;ENSG00000233436;ENSG00000174516;ENSG00000160685;ENSG00000133401;ENSG00000081052;ENSG00000114638;ENSG00000197587;ENSG00000155495;ENSG00000214940;ENSG00000135722;ENSG00000173825;ENSG00000180525;ENSG00000255524;ENSG00000130402;ENSG00000224587;ENSG00000198934;ENSG00000179387…
hsa-miR-3190-3p	ENSG00000249209;ENSG00000158321;ENSG00000167323;ENSG00000124508;ENSG00000065923;ENSG00000169047;ENSG00000161031;ENSG00000240871;ENSG00000111275;ENSG00000142751;ENSG00000155886;ENSG00000102595;ENSG00000147162;ENSG00000168350;ENSG00000110697;ENSG00000157064;ENSG00000160570;ENSG00000255641;ENSG00000077585;ENSG00000227500;ENSG00000125492;ENSG00000095627;ENSG00000038532;ENSG00000185024;ENSG00000106683…
hsa-miR-3191-3p	ENSG00000146926;ENSG00000073670;ENSG00000163694;ENSG00000136295;ENSG00000154134;ENSG00000132326;ENSG00000143847;ENSG00000167685;ENSG00000126107;ENSG00000131018;ENSG00000186191;ENSG00000167202;ENSG00000169994;ENSG00000124496;ENSG00000139718;ENSG00000099834;ENSG00000117013;ENSG00000184185;ENSG00000136213;ENSG00000088888;ENSG00000160271;ENSG00000274897;ENSG00000139174;ENSG00000168477;ENSG00000184992…
hsa-miR-3191-5p	ENSG00000152990;ENSG00000196604;ENSG00000204469;ENSG00000152910;ENSG00000184675;ENSG00000103175;ENSG00000145217;ENSG00000185219;ENSG00000158321;ENSG00000171219;ENSG00000133835;ENSG00000132510;ENSG00000115274;ENSG00000068438;ENSG00000165186;ENSG00000180264;ENSG00000232541;ENSG00000135968;ENSG00000122644;ENSG00000109158;ENSG00000152092;ENSG00000112855;ENSG00000205090;ENSG00000058729;ENSG00000166272…
hsa-miR-3192-3p	ENSG00000155760;ENSG00000212122;ENSG00000261678;ENSG00000166913;ENSG00000130270;ENSG00000198182;ENSG00000197417;ENSG00000108511;ENSG00000113812;ENSG00000148357;ENSG00000107185;ENSG00000125503;ENSG00000141580;ENSG00000072315;ENSG00000154134;ENSG00000151694;ENSG00000066056;ENSG00000174600;ENSG00000157483;ENSG00000177519;ENSG00000095752;ENSG00000182329;ENSG00000116127;ENSG00000125872;ENSG00000173530…
hsa-miR-3192-5p	ENSG00000214367;ENSG00000213064;ENSG00000196428;ENSG00000137078;ENSG00000275342;ENSG00000235396;ENSG00000187068;ENSG00000115042;ENSG00000088002;ENSG00000135709;ENSG00000172000;ENSG00000136840;ENSG00000174898;ENSG00000014138;ENSG00000167196;ENSG00000122484;ENSG00000198756;ENSG00000197471;ENSG00000135823;ENSG00000156136;ENSG00000178235;ENSG00000129167;ENSG00000164106;ENSG00000228575;ENSG00000103342…
hsa-miR-3193	ENSG00000137673;ENSG00000178233;ENSG00000148296;ENSG00000146221;ENSG00000162729;ENSG00000010322;ENSG00000170075;ENSG00000156273;ENSG00000026025;ENSG00000089351;ENSG00000204364;ENSG00000150403;ENSG00000174885;ENSG00000139219;ENSG00000161973;ENSG00000196976;ENSG00000165566;ENSG00000120158;ENSG00000176619;ENSG00000164142;ENSG00000148204;ENSG00000108510;ENSG00000129993;ENSG00000142687;ENSG00000183695…
hsa-miR-3194-3p	ENSG00000127804;ENSG00000171604;ENSG00000115507;ENSG00000158022;ENSG00000117318;ENSG00000146267;ENSG00000182162;ENSG00000139364;ENSG00000269113;ENSG00000146094;ENSG00000141027;ENSG00000105401;ENSG00000176809;ENSG00000099341;ENSG00000275993;ENSG00000185559;ENSG00000053900;ENSG00000013364;ENSG00000082641;ENSG00000183762;ENSG00000170370;ENSG00000131899;ENSG00000104824;ENSG00000007376;ENSG00000179776…
hsa-miR-3195	ENSG00000070444;ENSG00000145936;ENSG00000182054;ENSG00000067704;ENSG00000134871;ENSG00000167680;ENSG00000235173;ENSG00000128272;ENSG00000037965;ENSG00000180447;ENSG00000196935;ENSG00000176058;ENSG00000119729;ENSG00000130299;ENSG00000112511;ENSG00000275793;ENSG00000064932;ENSG00000007168;ENSG00000186716;ENSG00000080709;ENSG00000101546;ENSG00000168959;ENSG00000080823;ENSG00000110492;ENSG00000116353…
hsa-miR-3196	ENSG00000178184;ENSG00000197046;ENSG00000163701;ENSG00000057608;ENSG00000138136;ENSG00000167962;ENSG00000116661;ENSG00000101489;ENSG00000079313;ENSG00000021574;ENSG00000145506;ENSG00000103249;ENSG00000139725;ENSG00000131966;ENSG00000212123;ENSG00000105443;ENSG00000206268;ENSG00000106038;ENSG00000186326;ENSG00000142539;ENSG00000099956;ENSG00000068308;ENSG00000173404;ENSG00000179218;ENSG00000125398…
hsa-miR-3197	ENSG00000180806;ENSG00000105281;ENSG00000137055;ENSG00000075702;ENSG00000148468;ENSG00000154027;ENSG00000163126;ENSG00000142208;ENSG00000187862;ENSG00000167037;ENSG00000167700;ENSG00000153147;ENSG00000132463;ENSG00000133980;ENSG00000182472;ENSG00000119138;ENSG00000067596;ENSG00000167483;ENSG00000179403;ENSG00000120658;ENSG00000135094;ENSG00000105122;ENSG00000132879;ENSG00000105523;ENSG00000130590…
hsa-miR-3198	ENSG00000173482;ENSG00000169710;ENSG00000267908;ENSG00000169174;ENSG00000183196;ENSG00000111725;ENSG00000227600;ENSG00000126003;ENSG00000076201;ENSG00000108840;ENSG00000011523;ENSG00000241123;ENSG00000033100;ENSG00000065618;ENSG00000160446;ENSG00000174744;ENSG00000064787;ENSG00000118689;ENSG00000226171;ENSG00000160226;ENSG00000154734;ENSG00000177000;ENSG00000106829;ENSG00000123080;ENSG00000206486…
hsa-miR-3199	ENSG00000198355;ENSG00000006756;ENSG00000118655;ENSG00000170426;ENSG00000106948;ENSG00000196218;ENSG00000078808;ENSG00000072195;ENSG00000122863;ENSG00000269964;ENSG00000114738;ENSG00000167302;ENSG00000198879;ENSG00000133958;ENSG00000151729;ENSG00000163191;ENSG00000115919;ENSG00000277363;ENSG00000171596;ENSG00000070718;ENSG00000183307;ENSG00000183873;ENSG00000104369;ENSG00000220201;ENSG00000103266…
hsa-miR-3200-3p	ENSG00000232569;ENSG00000183317;ENSG00000023902;ENSG00000140557;ENSG00000114745;ENSG00000149313;ENSG00000070018;ENSG00000110811;ENSG00000185022;ENSG00000065989;ENSG00000099783;ENSG00000127995;ENSG00000237051;ENSG00000103152;ENSG00000188868;ENSG00000204711;ENSG00000142347;ENSG00000107651;ENSG00000128604;ENSG00000187566;ENSG00000175414;ENSG00000225950;ENSG00000183876;ENSG00000133321;ENSG00000126251…
hsa-miR-3200-5p	ENSG00000164978;ENSG00000146267;ENSG00000172269;ENSG00000155886;ENSG00000160584;ENSG00000154447;ENSG00000163848;ENSG00000175931
hsa-miR-3202	ENSG00000185652;ENSG00000140400;ENSG00000235268;ENSG00000122176;ENSG00000126583;ENSG00000160716;ENSG00000177469;ENSG00000137727;ENSG00000240720;ENSG00000155592
hsa-miR-320a	ENSG00000107201;ENSG00000123444;ENSG00000099139;ENSG00000144893;ENSG00000131759;ENSG00000136631;ENSG00000163485;ENSG00000135821;ENSG00000121690;ENSG00000183161
hsa-miR-320b	ENSG00000121690;ENSG00000112531;ENSG00000131759;ENSG00000144893;ENSG00000198879;ENSG00000136631;ENSG00000198844
hsa-miR-320c	ENSG00000137801
hsa-miR-320d	ENSG00000182489
hsa-miR-320e	ENSG00000169946
hsa-miR-323a-3p	ENSG00000068394;ENSG00000204086;ENSG00000177990;ENSG00000186635;ENSG00000100105;ENSG00000172534
hsa-miR-323a-5p	ENSG00000228672;ENSG00000076662;ENSG00000078237;ENSG00000171119;ENSG00000121764;ENSG00000104228;ENSG00000166897;ENSG00000169258;ENSG00000188626;ENSG00000132382;ENSG00000160446;ENSG00000065054;ENSG00000162929;ENSG00000164587;ENSG00000166313;ENSG00000125844;ENSG00000171017;ENSG00000160471;ENSG00000052802;ENSG00000148600;ENSG00000182329;ENSG00000132854;ENSG00000119318;ENSG00000187051;ENSG00000197241…
hsa-miR-323b-3p	ENSG00000175202;ENSG00000140853;ENSG00000112081;ENSG00000198939;ENSG00000105568;ENSG00000116701;ENSG00000074181;ENSG00000103257;ENSG00000139546;ENSG00000176422;ENSG00000188039;ENSG00000139269;ENSG00000255423;ENSG00000088451;ENSG00000198793
hsa-miR-323b-5p	ENSG00000150471;ENSG00000002822;ENSG00000183496;ENSG00000168924;ENSG00000166147;ENSG00000157766;ENSG00000135220;ENSG00000128567;ENSG00000119718;ENSG00000243646;ENSG00000176463;ENSG00000198576;ENSG00000106624;ENSG00000183873;ENSG00000185634;ENSG00000229524;ENSG00000234078;ENSG00000086570;ENSG00000185950;ENSG00000165238;ENSG00000107404;ENSG00000103254;ENSG00000188167;ENSG00000127511;ENSG00000111732…
hsa-miR-324-3p	ENSG00000116574;ENSG00000141985;ENSG00000109851;ENSG00000122778;ENSG00000133246;ENSG00000186591;ENSG00000146063;ENSG00000066735;ENSG00000075673;ENSG00000262660;ENSG00000180011;ENSG00000176890;ENSG00000187840;ENSG00000136383;ENSG00000205922;ENSG00000115414;ENSG00000175115;ENSG00000119041;ENSG00000081913;ENSG00000142303;ENSG00000054793;ENSG00000121634;ENSG00000174950;ENSG00000171596;ENSG00000159307…
hsa-miR-324-5p	ENSG00000136235;ENSG00000136546;ENSG00000079308;ENSG00000278619;ENSG00000092621;ENSG00000165970;ENSG00000206505;ENSG00000182446;ENSG00000091831;ENSG00000130653;ENSG00000106346;ENSG00000196943;ENSG00000162104;ENSG00000173898;ENSG00000213341;ENSG00000183873;ENSG00000009950;ENSG00000073670;ENSG00000163395;ENSG00000198326;ENSG00000205336;ENSG00000173253;ENSG00000182087;ENSG00000188227;ENSG00000165238…
hsa-miR-326	ENSG00000160094;ENSG00000126522;ENSG00000129925;ENSG00000113068;ENSG00000073111;ENSG00000080573;ENSG00000092377;ENSG00000242335;ENSG00000072818;ENSG00000177455;ENSG00000116786;ENSG00000093217;ENSG00000138286;ENSG00000241534;ENSG00000077044;ENSG00000107937;ENSG00000133028;ENSG00000184154;ENSG00000116218;ENSG00000133794;ENSG00000124104;ENSG00000132688;ENSG00000100106;ENSG00000160949;ENSG00000133247…
hsa-miR-328-3p	ENSG00000157890;ENSG00000157353;ENSG00000154803;ENSG00000127481;ENSG00000183148;ENSG00000186010;ENSG00000179915;ENSG00000196924;ENSG00000110697;ENSG00000124159;ENSG00000189030;ENSG00000166473;ENSG00000159337;ENSG00000149313;ENSG00000162040;ENSG00000151079;ENSG00000184923;ENSG00000158711;ENSG00000101342;ENSG00000231834;ENSG00000176788;ENSG00000263956;ENSG00000120054;ENSG00000135829;ENSG00000198300…
hsa-miR-328-5p	ENSG00000167110;ENSG00000105722;ENSG00000103326;ENSG00000160813;ENSG00000163554;ENSG00000114353;ENSG00000087077;ENSG00000154358;ENSG00000109832;ENSG00000168993;ENSG00000134899;ENSG00000172828;ENSG00000253537;ENSG00000140506;ENSG00000125845;ENSG00000254402;ENSG00000156675;ENSG00000151952;ENSG00000206357;ENSG00000159289;ENSG00000133475;ENSG00000005379;ENSG00000185024;ENSG00000251537;ENSG00000124227…
hsa-miR-329-3p	ENSG00000145246;ENSG00000157168
hsa-miR-329-5p	ENSG00000171914;ENSG00000147274;ENSG00000186174;ENSG00000151208;ENSG00000213516;ENSG00000150676;ENSG00000089737;ENSG00000064932;ENSG00000137877;ENSG00000081059;ENSG00000164828;ENSG00000130158;ENSG00000083290;ENSG00000164506;ENSG00000159256;ENSG00000134574;ENSG00000116830;ENSG00000148840;ENSG00000168077;ENSG00000121871;ENSG00000186897;ENSG00000141506;ENSG00000145864;ENSG00000088325;ENSG00000178796…
hsa-miR-330-3p	ENSG00000130669;ENSG00000148331;ENSG00000146477;ENSG00000164056;ENSG00000070718;ENSG00000099365;ENSG00000167772;ENSG00000159388;ENSG00000124155;ENSG00000125848;ENSG00000184922;ENSG00000204370;ENSG00000134686;ENSG00000197694;ENSG00000161955;ENSG00000158195;ENSG00000105583;ENSG00000120690;ENSG00000104177;ENSG00000100065;ENSG00000100557;ENSG00000273841;ENSG00000162804;ENSG00000196224;ENSG00000067141…
hsa-miR-330-5p	ENSG00000133961;ENSG00000163873;ENSG00000144821;ENSG00000099812;ENSG00000173039;ENSG00000179348;ENSG00000150977;ENSG00000175170;ENSG00000147130;ENSG00000185379;ENSG00000179922;ENSG00000206433;ENSG00000184113;ENSG00000151208;ENSG00000111707;ENSG00000055813;ENSG00000113504;ENSG00000166166;ENSG00000100335;ENSG00000171227;ENSG00000249115;ENSG00000104722;ENSG00000158301;ENSG00000119681;ENSG00000151929…
hsa-miR-331-3p	ENSG00000188026;ENSG00000167549;ENSG00000050767;ENSG00000167487;ENSG00000215845;ENSG00000122390;ENSG00000186860;ENSG00000103426;ENSG00000162909;ENSG00000198753;ENSG00000167600;ENSG00000170374;ENSG00000244255;ENSG00000206208;ENSG00000130822;ENSG00000276076;ENSG00000138867;ENSG00000096155;ENSG00000231925;ENSG00000223919;ENSG00000136877;ENSG00000145734;ENSG00000204913;ENSG00000157423;ENSG00000184363…
hsa-miR-331-5p	ENSG00000164168;ENSG00000184451;ENSG00000136824;ENSG00000141449;ENSG00000132692;ENSG00000105655;ENSG00000071967;ENSG00000164616;ENSG00000173567;ENSG00000140836;ENSG00000169057;ENSG00000106683;ENSG00000181924;ENSG00000114841;ENSG00000010319;ENSG00000141349;ENSG00000197993;ENSG00000258588;ENSG00000181378;ENSG00000096171;ENSG00000101109;ENSG00000231945;ENSG00000189164;ENSG00000168939;ENSG00000127948…
hsa-miR-335-3p	ENSG00000174136
hsa-miR-337-5p	ENSG00000120903;ENSG00000166272;ENSG00000173064
hsa-miR-338-3p	ENSG00000188039;ENSG00000153207;ENSG00000105929;ENSG00000163930;ENSG00000126895;ENSG00000161996;ENSG00000076706;ENSG00000007350;ENSG00000139567;ENSG00000133083;ENSG00000105255;ENSG00000101463;ENSG00000157637;ENSG00000140525;ENSG00000008710;ENSG00000077420;ENSG00000214960;ENSG00000149476;ENSG00000152689;ENSG00000092978;ENSG00000105464;ENSG00000179761;ENSG00000116667
hsa-miR-339-3p	ENSG00000221818;ENSG00000060069;ENSG00000152154;ENSG00000261150;ENSG00000154310;ENSG00000180638;ENSG00000183751;ENSG00000143436;ENSG00000103326;ENSG00000178209;ENSG00000086848;ENSG00000114626;ENSG00000170743;ENSG00000177663;ENSG00000196277;ENSG00000103485;ENSG00000274211;ENSG00000119946;ENSG00000142694;ENSG00000008083;ENSG00000015133;ENSG00000130377;ENSG00000138031;ENSG00000123159;ENSG00000180758…
hsa-miR-339-5p	ENSG00000132704;ENSG00000136152;ENSG00000163359;ENSG00000186918;ENSG00000088205;ENSG00000072506;ENSG00000204366;ENSG00000141027;ENSG00000261247;ENSG00000259024;ENSG00000007047;ENSG00000185739;ENSG00000275038;ENSG00000073146;ENSG00000154174;ENSG00000179242;ENSG00000124074;ENSG00000174444;ENSG00000112679;ENSG00000166558;ENSG00000002933;ENSG00000161800;ENSG00000164930;ENSG00000196743;ENSG00000204070…
hsa-miR-33a-3p	ENSG00000196967;ENSG00000146263
hsa-miR-33b-3p	ENSG00000075275;ENSG00000083857;ENSG00000147119;ENSG00000181873;ENSG00000160908;ENSG00000176101;ENSG00000177595;ENSG00000196406;ENSG00000177181;ENSG00000178252;ENSG00000169682;ENSG00000079805;ENSG00000168907;ENSG00000196123;ENSG00000155744;ENSG00000154358;ENSG00000196453;ENSG00000173320;ENSG00000100599;ENSG00000196604;ENSG00000099889;ENSG00000152465;ENSG00000169139;ENSG00000166963;ENSG00000204335…
hsa-miR-33b-5p	ENSG00000177548
hsa-miR-340-3p	ENSG00000100242;ENSG00000116731;ENSG00000174944;ENSG00000168502;ENSG00000213853;ENSG00000169710;ENSG00000175106
hsa-miR-342-3p	ENSG00000068305;ENSG00000154917;ENSG00000167634;ENSG00000130714;ENSG00000162510;ENSG00000197471;ENSG00000172000;ENSG00000079739;ENSG00000148606;ENSG00000100298;ENSG00000120159;ENSG00000022556;ENSG00000018280;ENSG00000104885;ENSG00000140451;ENSG00000105497;ENSG00000006016;ENSG00000100196;ENSG00000131738;ENSG00000185917;ENSG00000120265;ENSG00000228672;ENSG00000169762;ENSG00000141499;ENSG00000137074…
hsa-miR-342-5p	ENSG00000156970;ENSG00000280178;ENSG00000181218;ENSG00000119938;ENSG00000127603;ENSG00000145362;ENSG00000149257;ENSG00000044459;ENSG00000007047;ENSG00000108306;ENSG00000116329;ENSG00000175414;ENSG00000145113;ENSG00000173065;ENSG00000063169;ENSG00000122756;ENSG00000105366;ENSG00000105997;ENSG00000004478;ENSG00000109118;ENSG00000197249;ENSG00000149177;ENSG00000166341;ENSG00000174292;ENSG00000114948…
hsa-miR-345-3p	ENSG00000125954;ENSG00000106351;ENSG00000177076;ENSG00000240403;ENSG00000171885;ENSG00000262209;ENSG00000163625;ENSG00000160973;ENSG00000139044;ENSG00000132849;ENSG00000102984;ENSG00000198162;ENSG00000006007;ENSG00000275023;ENSG00000119977;ENSG00000106780;ENSG00000143643;ENSG00000124440;ENSG00000151176;ENSG00000171914;ENSG00000020181;ENSG00000167925;ENSG00000129467;ENSG00000138813;ENSG00000165801…
hsa-miR-345-5p	ENSG00000184675;ENSG00000196954;ENSG00000177238;ENSG00000164853;ENSG00000108830;ENSG00000077157;ENSG00000100300;ENSG00000185219;ENSG00000104356;ENSG00000164283;ENSG00000182095;ENSG00000088881;ENSG00000174669;ENSG00000114529;ENSG00000157103;ENSG00000125998;ENSG00000166473;ENSG00000159337;ENSG00000170892;ENSG00000122375;ENSG00000130173;ENSG00000075388;ENSG00000186017;ENSG00000162757;ENSG00000105552…
hsa-miR-346	ENSG00000183508;ENSG00000074181;ENSG00000204669;ENSG00000185359;ENSG00000166073;ENSG00000236063;ENSG00000018280;ENSG00000162600;ENSG00000176994;ENSG00000197616;ENSG00000103269;ENSG00000143850;ENSG00000233024;ENSG00000163625;ENSG00000169592;ENSG00000268651;ENSG00000235657;ENSG00000118640;ENSG00000141497;ENSG00000275023;ENSG00000170365;ENSG00000116183;ENSG00000166856;ENSG00000163528;ENSG00000250644…
hsa-miR-34a-5p	ENSG00000082516;ENSG00000070614;ENSG00000126705;ENSG00000141431;ENSG00000081800;ENSG00000132000;ENSG00000147573;ENSG00000176406;ENSG00000273777;ENSG00000136425;ENSG00000177595;ENSG00000104808;ENSG00000177042;ENSG00000189079;ENSG00000185245;ENSG00000188315;ENSG00000169992;ENSG00000134830;ENSG00000163795;ENSG00000130589;ENSG00000281817;ENSG00000132561;ENSG00000122641;ENSG00000160877;ENSG00000172748…
hsa-miR-34b-3p	ENSG00000158859;ENSG00000143537;ENSG00000112182;ENSG00000138650;ENSG00000160883
hsa-miR-34c-3p	ENSG00000130338;ENSG00000075702;ENSG00000130159;ENSG00000165714;ENSG00000172765;ENSG00000198265;ENSG00000180264;ENSG00000109832;ENSG00000164930;ENSG00000143799;ENSG00000263001
hsa-miR-34c-5p	ENSG00000105538;ENSG00000124788;ENSG00000090989;ENSG00000161791;ENSG00000099889;ENSG00000171811;ENSG00000177096;ENSG00000234616;ENSG00000133067;ENSG00000167580;ENSG00000132854;ENSG00000205835;ENSG00000157388;ENSG00000137076;ENSG00000056097;ENSG00000167272;ENSG00000163815;ENSG00000115085;ENSG00000158828;ENSG00000060339
hsa-miR-3529-5p	ENSG00000100170;ENSG00000139613;ENSG00000008056;ENSG00000132763;ENSG00000086548;ENSG00000168447
hsa-miR-3591-3p	ENSG00000184349;ENSG00000119547;ENSG00000130176;ENSG00000170776
hsa-miR-3605-3p	ENSG00000197442;ENSG00000183783;ENSG00000198771;ENSG00000189433;ENSG00000166897;ENSG00000169258;ENSG00000184381;ENSG00000143382;ENSG00000205213;ENSG00000226275;ENSG00000175931;ENSG00000143545;ENSG00000149547;ENSG00000186806;ENSG00000164107;ENSG00000111832;ENSG00000188626;ENSG00000142227;ENSG00000147642;ENSG00000157637;ENSG00000014123;ENSG00000109111;ENSG00000119318;ENSG00000172840;ENSG00000088053…
hsa-miR-3605-5p	ENSG00000204252;ENSG00000115415;ENSG00000091986;ENSG00000206292;ENSG00000145041;ENSG00000231558;ENSG00000235744;ENSG00000162878;ENSG00000007168;ENSG00000165914;ENSG00000232962;ENSG00000125966;ENSG00000205476;ENSG00000008086;ENSG00000147162;ENSG00000043591;ENSG00000074590;ENSG00000158683;ENSG00000106128;ENSG00000085840;ENSG00000197646;ENSG00000049249;ENSG00000176555;ENSG00000230141;ENSG00000004939…
hsa-miR-3609	ENSG00000165475;ENSG00000157106;ENSG00000168528;ENSG00000221866
hsa-miR-361-3p	ENSG00000197417;ENSG00000171621;ENSG00000099331;ENSG00000275111;ENSG00000255690;ENSG00000099992;ENSG00000124613;ENSG00000100600;ENSG00000163939;ENSG00000156853;ENSG00000118412;ENSG00000180900;ENSG00000169683;ENSG00000174963;ENSG00000032444;ENSG00000065526;ENSG00000235696;ENSG00000107021;ENSG00000162878;ENSG00000137693;ENSG00000105639;ENSG00000183979;ENSG00000130700;ENSG00000237412;ENSG00000126895…
hsa-miR-361-5p	ENSG00000126705;ENSG00000164087;ENSG00000113360;ENSG00000115944;ENSG00000254415;ENSG00000182158;ENSG00000268500;ENSG00000140795;ENSG00000205922;ENSG00000203879;ENSG00000242259;ENSG00000105501
hsa-miR-3614-3p	ENSG00000105695;ENSG00000178104;ENSG00000111361;ENSG00000171435;ENSG00000062038;ENSG00000133422;ENSG00000213654;ENSG00000197177;ENSG00000132846;ENSG00000138756;ENSG00000100629;ENSG00000124731;ENSG00000122786;ENSG00000206314;ENSG00000166189;ENSG00000181322;ENSG00000173226;ENSG00000183751;ENSG00000213420;ENSG00000236697;ENSG00000233490;ENSG00000128829;ENSG00000169551;ENSG00000237052;ENSG00000234243…
hsa-miR-3614-5p	ENSG00000149571;ENSG00000142546;ENSG00000226807;ENSG00000013573;ENSG00000066468;ENSG00000131462;ENSG00000178607;ENSG00000110328;ENSG00000230930;ENSG00000174951;ENSG00000143093;ENSG00000049540;ENSG00000178104;ENSG00000167711;ENSG00000136463;ENSG00000125482;ENSG00000197442;ENSG00000155980;ENSG00000275221;ENSG00000169957;ENSG00000130723;ENSG00000154127;ENSG00000029725;ENSG00000115355;ENSG00000142512…
hsa-miR-3615	ENSG00000073711;ENSG00000010030;ENSG00000109171;ENSG00000110906;ENSG00000196937;ENSG00000162004;ENSG00000081479;ENSG00000183826;ENSG00000177889;ENSG00000173327;ENSG00000168702;ENSG00000187391;ENSG00000196091;ENSG00000100335;ENSG00000007402;ENSG00000119681;ENSG00000206487;ENSG00000153885;ENSG00000158816;ENSG00000182621;ENSG00000136828;ENSG00000156150;ENSG00000104885;ENSG00000185340;ENSG00000047578…
hsa-miR-3617-3p	ENSG00000119669;ENSG00000131061;ENSG00000182253;ENSG00000120645;ENSG00000168079;ENSG00000131386;ENSG00000067221;ENSG00000188647;ENSG00000133195;ENSG00000106077;ENSG00000265808;ENSG00000187742;ENSG00000205476;ENSG00000159788;ENSG00000134253;ENSG00000054803;ENSG00000171773;ENSG00000183495;ENSG00000231256;ENSG00000166886;ENSG00000170606;ENSG00000186115;ENSG00000146830;ENSG00000127948;ENSG00000172432…
hsa-miR-3619-3p	ENSG00000127903;ENSG00000145555;ENSG00000100243;ENSG00000181409;ENSG00000138835;ENSG00000164751;ENSG00000129009;ENSG00000105270;ENSG00000119711;ENSG00000185477;ENSG00000128585;ENSG00000235107;ENSG00000109814;ENSG00000148200;ENSG00000169891;ENSG00000143751;ENSG00000168066;ENSG00000156232;ENSG00000134389;ENSG00000166863;ENSG00000068308;ENSG00000103404;ENSG00000105443;ENSG00000131966;ENSG00000276231…
hsa-miR-362-5p	ENSG00000099812;ENSG00000159259;ENSG00000127903;ENSG00000169031;ENSG00000124143;ENSG00000136928;ENSG00000113318;ENSG00000062598;ENSG00000178075;ENSG00000101638;ENSG00000198863;ENSG00000196739;ENSG00000212719;ENSG00000185985;ENSG00000171365;ENSG00000155636;ENSG00000111052;ENSG00000275395;ENSG00000159733;ENSG00000108506;ENSG00000172992;ENSG00000127311;ENSG00000111530;ENSG00000171103;ENSG00000138442…
hsa-miR-3620-3p	ENSG00000149596;ENSG00000163623;ENSG00000162063;ENSG00000070413;ENSG00000124098;ENSG00000181585;ENSG00000166159;ENSG00000149256;ENSG00000153395;ENSG00000231314;ENSG00000196453;ENSG00000135835;ENSG00000253537;ENSG00000196767;ENSG00000230797;ENSG00000188033;ENSG00000234704;ENSG00000144908;ENSG00000177238;ENSG00000134318;ENSG00000004777;ENSG00000158488;ENSG00000183258;ENSG00000253305;ENSG00000143543…
hsa-miR-3620-5p	ENSG00000159648;ENSG00000230048;ENSG00000172689;ENSG00000129680;ENSG00000149499;ENSG00000117385;ENSG00000164161;ENSG00000167759;ENSG00000075461;ENSG00000173930;ENSG00000186184;ENSG00000138435;ENSG00000158104;ENSG00000185215;ENSG00000231370;ENSG00000182809;ENSG00000165799;ENSG00000146072;ENSG00000166938;ENSG00000111218;ENSG00000100280;ENSG00000196497;ENSG00000111012;ENSG00000136928;ENSG00000187616…
hsa-miR-3622a-3p	ENSG00000231558;ENSG00000001167;ENSG00000235744;ENSG00000143195;ENSG00000154380;ENSG00000118007;ENSG00000163531;ENSG00000118432;ENSG00000141574;ENSG00000167291;ENSG00000101412;ENSG00000177303;ENSG00000164236;ENSG00000206292;ENSG00000179709;ENSG00000276747;ENSG00000212719;ENSG00000076108;ENSG00000115758;ENSG00000198576;ENSG00000228300;ENSG00000204252;ENSG00000188910;ENSG00000204176;ENSG00000174939…
hsa-miR-3622a-5p	ENSG00000230549;ENSG00000174576;ENSG00000180210;ENSG00000123700;ENSG00000137486;ENSG00000164292;ENSG00000100106;ENSG00000165568;ENSG00000025772;ENSG00000176887;ENSG00000166377;ENSG00000163098;ENSG00000165985;ENSG00000198589;ENSG00000123992;ENSG00000154832;ENSG00000105583;ENSG00000275793;ENSG00000159625;ENSG00000167680;ENSG00000133169;ENSG00000222009;ENSG00000158859;ENSG00000149257;ENSG00000077984…
hsa-miR-363-5p	ENSG00000206396;ENSG00000140505;ENSG00000237333;ENSG00000185670;ENSG00000261609;ENSG00000151923;ENSG00000278558;ENSG00000139719;ENSG00000168172;ENSG00000198466;ENSG00000188846;ENSG00000111704;ENSG00000120693;ENSG00000162408;ENSG00000138600;ENSG00000064651;ENSG00000167332;ENSG00000145012;ENSG00000243811;ENSG00000136381;ENSG00000230060;ENSG00000170542;ENSG00000067533;ENSG00000165186;ENSG00000065923…
hsa-miR-3652	ENSG00000139044;ENSG00000146833;ENSG00000151224;ENSG00000136237;ENSG00000173826;ENSG00000197595;ENSG00000182197;ENSG00000007968;ENSG00000128245;ENSG00000158352;ENSG00000073111;ENSG00000066777;ENSG00000118777;ENSG00000197879;ENSG00000148737;ENSG00000100842;ENSG00000167700;ENSG00000242866;ENSG00000149657;ENSG00000160460;ENSG00000161996;ENSG00000277758;ENSG00000079313;ENSG00000007202;ENSG00000131351…
hsa-miR-3656	ENSG00000163081;ENSG00000049283;ENSG00000225141;ENSG00000144711;ENSG00000136161;ENSG00000177989;ENSG00000136573;ENSG00000133985;ENSG00000126464;ENSG00000131409;ENSG00000135709;ENSG00000106397;ENSG00000125817;ENSG00000133639;ENSG00000170967;ENSG00000188779;ENSG00000132821;ENSG00000181649;ENSG00000099974;ENSG00000167778;ENSG00000123388;ENSG00000147234;ENSG00000176160;ENSG00000099814;ENSG00000213064…
hsa-miR-3657	ENSG00000099800;ENSG00000186868;ENSG00000148660;ENSG00000145349;ENSG00000197696;ENSG00000072135
hsa-miR-3659	ENSG00000204688;ENSG00000205710;ENSG00000232984;ENSG00000224395;ENSG00000206471;ENSG00000138944;ENSG00000196150;ENSG00000196914;ENSG00000229408;ENSG00000068831;ENSG00000206516;ENSG00000235132;ENSG00000238243;ENSG00000145192;ENSG00000229125;ENSG00000166682;ENSG00000162621;ENSG00000008710
hsa-miR-365a-3p	ENSG00000106692
hsa-miR-365a-5p	ENSG00000105221;ENSG00000138162;ENSG00000134594;ENSG00000204590;ENSG00000134061;ENSG00000148187;ENSG00000004848;ENSG00000206492;ENSG00000182040;ENSG00000159685;ENSG00000114480;ENSG00000140743;ENSG00000169021;ENSG00000058866;ENSG00000059378;ENSG00000177291;ENSG00000158008;ENSG00000272636;ENSG00000148053;ENSG00000107951;ENSG00000173846;ENSG00000236979;ENSG00000228875;ENSG00000099203;ENSG00000164638…
hsa-miR-365b-3p	ENSG00000106692
hsa-miR-365b-5p	ENSG00000146830;ENSG00000230995;ENSG00000133937;ENSG00000128908;ENSG00000143126;ENSG00000088827;ENSG00000143537;ENSG00000092929;ENSG00000178184;ENSG00000137868;ENSG00000171346;ENSG00000161992;ENSG00000101680;ENSG00000127946;ENSG00000162496;ENSG00000227804;ENSG00000184208;ENSG00000054356;ENSG00000104921;ENSG00000010803;ENSG00000206489;ENSG00000124557;ENSG00000075856;ENSG00000187605;ENSG00000130158…
hsa-miR-3661	ENSG00000162981;ENSG00000275832;ENSG00000101017;ENSG00000140830;ENSG00000099942;ENSG00000101812;ENSG00000155275;ENSG00000005379;ENSG00000185024;ENSG00000255408;ENSG00000171004;ENSG00000205517;ENSG00000206181;ENSG00000177679;ENSG00000067221;ENSG00000126705;ENSG00000055950;ENSG00000147601;ENSG00000115525;ENSG00000223355;ENSG00000161849;ENSG00000135953;ENSG00000155886;ENSG00000075290;ENSG00000100034…
hsa-miR-3663-5p	ENSG00000154309;ENSG00000138162;ENSG00000157617;ENSG00000077514;ENSG00000175792;ENSG00000081277;ENSG00000141968;ENSG00000008056;ENSG00000160951;ENSG00000170854;ENSG00000136297;ENSG00000144504;ENSG00000141012;ENSG00000183092;ENSG00000188687;ENSG00000169375;ENSG00000182040;ENSG00000181722;ENSG00000163171;ENSG00000189167;ENSG00000143443;ENSG00000060718;ENSG00000172320;ENSG00000110427;ENSG00000172500…
hsa-miR-3664-3p	ENSG00000100055;ENSG00000186174;ENSG00000147471;ENSG00000147027;ENSG00000143748;ENSG00000160209;ENSG00000101417;ENSG00000204889;ENSG00000106144;ENSG00000090376;ENSG00000066230
hsa-miR-3667-3p	ENSG00000169291;ENSG00000146285;ENSG00000145675;ENSG00000188152;ENSG00000197785;ENSG00000091136;ENSG00000129646;ENSG00000115155;ENSG00000170604;ENSG00000104889;ENSG00000172602;ENSG00000177879;ENSG00000111203;ENSG00000182149;ENSG00000205189;ENSG00000100307;ENSG00000006606;ENSG00000135916;ENSG00000170374;ENSG00000145808;ENSG00000166579;ENSG00000162909;ENSG00000168014;ENSG00000111817;ENSG00000132359…
hsa-miR-3667-5p	ENSG00000164494;ENSG00000081154;ENSG00000075856;ENSG00000173273;ENSG00000198959;ENSG00000102755
hsa-miR-3675-3p	ENSG00000108312;ENSG00000014257;ENSG00000118217;ENSG00000105287;ENSG00000106244;ENSG00000160752;ENSG00000150893;ENSG00000139651;ENSG00000166997;ENSG00000172365;ENSG00000156959;ENSG00000100220;ENSG00000132153;ENSG00000105662;ENSG00000100092;ENSG00000104976;ENSG00000111540;ENSG00000181481;ENSG00000164749
hsa-miR-3675-5p	ENSG00000107186;ENSG00000186297;ENSG00000146414;ENSG00000138336;ENSG00000060558;ENSG00000224774;ENSG00000167178;ENSG00000228875;ENSG00000145911;ENSG00000168310;ENSG00000235194;ENSG00000180525;ENSG00000110104;ENSG00000115257;ENSG00000133401;ENSG00000089041;ENSG00000263020;ENSG00000240053;ENSG00000240433;ENSG00000224398;ENSG00000164061;ENSG00000196208;ENSG00000258543;ENSG00000244672;ENSG00000120756…
hsa-miR-3677-3p	ENSG00000132394;ENSG00000103152;ENSG00000197283;ENSG00000118156;ENSG00000136147;ENSG00000005379;ENSG00000105650;ENSG00000186635;ENSG00000100867;ENSG00000125037;ENSG00000171942;ENSG00000082497;ENSG00000099203;ENSG00000036448;ENSG00000124782;ENSG00000168907;ENSG00000131016;ENSG00000238104;ENSG00000100029;ENSG00000060709;ENSG00000109436;ENSG00000185129;ENSG00000146216;ENSG00000167748;ENSG00000249693…
hsa-miR-3677-5p	ENSG00000027644;ENSG00000130201;ENSG00000122565;ENSG00000182218;ENSG00000206235;ENSG00000123989;ENSG00000262814;ENSG00000254656;ENSG00000244482;ENSG00000131697;ENSG00000163788;ENSG00000137497;ENSG00000100078;ENSG00000148926;ENSG00000168702;ENSG00000116133;ENSG00000140015;ENSG00000120137;ENSG00000173531;ENSG00000148357;ENSG00000169592;ENSG00000089053;ENSG00000189129;ENSG00000165914;ENSG00000158161…
hsa-miR-3678-3p	ENSG00000256453;ENSG00000087237;ENSG00000183715;ENSG00000064489;ENSG00000143569;ENSG00000171540;ENSG00000186532;ENSG00000151092;ENSG00000178202;ENSG00000264668;ENSG00000128645;ENSG00000254692;ENSG00000134569;ENSG00000174943;ENSG00000125107;ENSG00000241945;ENSG00000162882;ENSG00000119599;ENSG00000196767;ENSG00000127328;ENSG00000275464;ENSG00000187626;ENSG00000181789;ENSG00000159840;ENSG00000161671…
hsa-miR-3678-5p	ENSG00000184922;ENSG00000197124
hsa-miR-3679-3p	ENSG00000100023;ENSG00000048140;ENSG00000156675;ENSG00000100056;ENSG00000188199;ENSG00000100227;ENSG00000119812;ENSG00000060069;ENSG00000115685;ENSG00000147224;ENSG00000197136;ENSG00000250510;ENSG00000114745;ENSG00000167992;ENSG00000130055;ENSG00000072071;ENSG00000165887;ENSG00000146776;ENSG00000184923;ENSG00000180592;ENSG00000132000;ENSG00000120875;ENSG00000181924;ENSG00000228570;ENSG00000256574…
hsa-miR-3679-5p	ENSG00000125520;ENSG00000147262;ENSG00000196935;ENSG00000163013;ENSG00000134871;ENSG00000116218;ENSG00000104856;ENSG00000185519;ENSG00000147027;ENSG00000215114;ENSG00000115042;ENSG00000126464;ENSG00000088002;ENSG00000155918;ENSG00000163870;ENSG00000156222;ENSG00000173821;ENSG00000099381;ENSG00000215193;ENSG00000185722;ENSG00000079739;ENSG00000110987;ENSG00000177455;ENSG00000213999;ENSG00000122783…
hsa-miR-3680-3p	ENSG00000112293;ENSG00000010319;ENSG00000072195;ENSG00000243811;ENSG00000183718;ENSG00000156675;ENSG00000167080;ENSG00000189051;ENSG00000090615;ENSG00000178718;ENSG00000271383;ENSG00000038219;ENSG00000122741;ENSG00000010295;ENSG00000132405;ENSG00000266338;ENSG00000162825;ENSG00000107438;ENSG00000067365;ENSG00000164741;ENSG00000117154
hsa-miR-3680-5p	ENSG00000114554;ENSG00000099999;ENSG00000131097;ENSG00000118094;ENSG00000143674;ENSG00000185022;ENSG00000128536;ENSG00000120903;ENSG00000175356;ENSG00000141568;ENSG00000070718
hsa-miR-3682-3p	ENSG00000230989;ENSG00000114650;ENSG00000065135;ENSG00000124089
hsa-miR-3684	ENSG00000179148
hsa-miR-3685	ENSG00000179886;ENSG00000104131;ENSG00000072501;ENSG00000080854;ENSG00000132801;ENSG00000104881;ENSG00000101082;ENSG00000254685;ENSG00000188937;ENSG00000126953
hsa-miR-3687	ENSG00000206329;ENSG00000074695;ENSG00000054983;ENSG00000177706;ENSG00000180758;ENSG00000115255;ENSG00000221988;ENSG00000142330;ENSG00000119686;ENSG00000166454;ENSG00000179242;ENSG00000161671;ENSG00000145214;ENSG00000167186;ENSG00000135111;ENSG00000104953;ENSG00000183762;ENSG00000113303;ENSG00000180354;ENSG00000130545;ENSG00000176225;ENSG00000107984;ENSG00000184182;ENSG00000169375;ENSG00000274933…
hsa-miR-3688-3p	ENSG00000148110
hsa-miR-3690	ENSG00000174574;ENSG00000121406;ENSG00000276043;ENSG00000182158;ENSG00000115760;ENSG00000182253;ENSG00000110911;ENSG00000227057;ENSG00000140987;ENSG00000066135;ENSG00000254087;ENSG00000226916;ENSG00000138080;ENSG00000100354;ENSG00000127152;ENSG00000178233;ENSG00000168884;ENSG00000249853;ENSG00000179477;ENSG00000178363;ENSG00000166869;ENSG00000244462;ENSG00000183579;ENSG00000116132;ENSG00000169894…
hsa-miR-3691-3p	ENSG00000166813;ENSG00000099999;ENSG00000172057;ENSG00000065802;ENSG00000167548;ENSG00000232127;ENSG00000139998;ENSG00000134453;ENSG00000171992;ENSG00000224544;ENSG00000167785;ENSG00000142168;ENSG00000138336;ENSG00000151893;ENSG00000204538;ENSG00000070371;ENSG00000114374;ENSG00000166183;ENSG00000203705;ENSG00000278195;ENSG00000116147;ENSG00000206459;ENSG00000273079;ENSG00000120690;ENSG00000268350…
hsa-miR-3691-5p	ENSG00000133392;ENSG00000167965;ENSG00000180448;ENSG00000143630;ENSG00000119547;ENSG00000096070;ENSG00000141759;ENSG00000154122;ENSG00000101400;ENSG00000167191;ENSG00000107611;ENSG00000141431;ENSG00000166183;ENSG00000079263;ENSG00000163060;ENSG00000168509;ENSG00000115257;ENSG00000157703;ENSG00000130856;ENSG00000156564;ENSG00000172548;ENSG00000159714;ENSG00000110713;ENSG00000079308;ENSG00000168758…
hsa-miR-3692-3p	ENSG00000223601;ENSG00000014919;ENSG00000086232;ENSG00000223858;ENSG00000135519;ENSG00000073584;ENSG00000223852;ENSG00000157551;ENSG00000007944;ENSG00000206280;ENSG00000142583;ENSG00000015532;ENSG00000104321;ENSG00000206510;ENSG00000128731;ENSG00000167702;ENSG00000119681;ENSG00000151632;ENSG00000137877;ENSG00000019505;ENSG00000175470;ENSG00000132256;ENSG00000004700;ENSG00000141013;ENSG00000005810…
hsa-miR-3692-5p	ENSG00000227446;ENSG00000151136;ENSG00000007171;ENSG00000156136;ENSG00000116857;ENSG00000277150;ENSG00000185614;ENSG00000156381;ENSG00000174990;ENSG00000092140;ENSG00000198963;ENSG00000099814;ENSG00000176920;ENSG00000163050;ENSG00000224940;ENSG00000213064;ENSG00000157741;ENSG00000197177;ENSG00000092054;ENSG00000099381;ENSG00000174898;ENSG00000141076;ENSG00000188818;ENSG00000057935;ENSG00000138286…
hsa-miR-370-3p	ENSG00000181143;ENSG00000179886;ENSG00000231129;ENSG00000129566;ENSG00000281844;ENSG00000186564;ENSG00000168828;ENSG00000137868;ENSG00000165949;ENSG00000185507;ENSG00000167393;ENSG00000206281;ENSG00000185306;ENSG00000238196;ENSG00000174151;ENSG00000128536;ENSG00000145555;ENSG00000131242;ENSG00000144596;ENSG00000197859;ENSG00000137100;ENSG00000197651;ENSG00000182568;ENSG00000158428;ENSG00000183655…
hsa-miR-370-5p	ENSG00000087087;ENSG00000064225;ENSG00000257923;ENSG00000164303;ENSG00000171798;ENSG00000135821;ENSG00000165280;ENSG00000126456;ENSG00000112941;ENSG00000142632;ENSG00000158473;ENSG00000171551;ENSG00000100311;ENSG00000237452;ENSG00000154134;ENSG00000117069;ENSG00000162490;ENSG00000187105;ENSG00000135686;ENSG00000165973;ENSG00000184524;ENSG00000130304;ENSG00000158715;ENSG00000176160;ENSG00000197599…
hsa-miR-371a-5p	ENSG00000108262;ENSG00000133226;ENSG00000180834;ENSG00000111087;ENSG00000113594
hsa-miR-371b-5p	ENSG00000212916
hsa-miR-373-3p	ENSG00000254726;ENSG00000213190;ENSG00000002746;ENSG00000149305;ENSG00000139990;ENSG00000138771;ENSG00000133466;ENSG00000136531;ENSG00000179846;ENSG00000099834;ENSG00000185361;ENSG00000185090;ENSG00000214929;ENSG00000142611;ENSG00000204316;ENSG00000111012;ENSG00000065000;ENSG00000163121;ENSG00000072958;ENSG00000110887;ENSG00000082458;ENSG00000104824;ENSG00000268083;ENSG00000155366;ENSG00000161642…
hsa-miR-374b-3p	ENSG00000012232
hsa-miR-375	ENSG00000107581;ENSG00000170448;ENSG00000109819;ENSG00000015676;ENSG00000151366;ENSG00000027644;ENSG00000078902
hsa-miR-376a-5p	ENSG00000275465
hsa-miR-376b-5p	ENSG00000188803;ENSG00000039139
hsa-miR-376c-5p	ENSG00000188487;ENSG00000158615
hsa-miR-377-3p	ENSG00000261832;ENSG00000107438
hsa-miR-377-5p	ENSG00000237599;ENSG00000177595;ENSG00000059378;ENSG00000124713;ENSG00000180616;ENSG00000124827;ENSG00000078549;ENSG00000206299;ENSG00000101447;ENSG00000250264;ENSG00000228582;ENSG00000163898;ENSG00000130147;ENSG00000205744;ENSG00000223481;ENSG00000204267;ENSG00000133069;ENSG00000142453;ENSG00000225967;ENSG00000232326;ENSG00000108878;ENSG00000214929;ENSG00000206235
hsa-miR-378a-3p	ENSG00000254122;ENSG00000177947;ENSG00000163492;ENSG00000165661;ENSG00000106771;ENSG00000165632;ENSG00000214652;ENSG00000180773;ENSG00000135318;ENSG00000205730;ENSG00000112902;ENSG00000111145;ENSG00000225697;ENSG00000168939;ENSG00000157259;ENSG00000186834;ENSG00000076826;ENSG00000163531;ENSG00000133805;ENSG00000131711;ENSG00000143536;ENSG00000138640;ENSG00000169181;ENSG00000166263;ENSG00000135070…
hsa-miR-378a-5p	ENSG00000214046;ENSG00000120322;ENSG00000214087;ENSG00000152223;ENSG00000133121;ENSG00000230989;ENSG00000137802;ENSG00000197403;ENSG00000185838;ENSG00000173548;ENSG00000242220;ENSG00000132692;ENSG00000081052;ENSG00000163286;ENSG00000133401;ENSG00000165516;ENSG00000147459;ENSG00000091879;ENSG00000105366;ENSG00000171060;ENSG00000114638;ENSG00000074047;ENSG00000183629;ENSG00000206190;ENSG00000125910…
hsa-miR-378b	ENSG00000136371;ENSG00000107831;ENSG00000124134;ENSG00000066248;ENSG00000235220;ENSG00000106771;ENSG00000101280;ENSG00000115935;ENSG00000169896;ENSG00000204642;ENSG00000069712;ENSG00000185070;ENSG00000137403;ENSG00000185100;ENSG00000115307;ENSG00000206509;ENSG00000183530;ENSG00000237508;ENSG00000259332;ENSG00000186766;ENSG00000229698;ENSG00000078295;ENSG00000139364
hsa-miR-378c	ENSG00000117335;ENSG00000205057;ENSG00000164399;ENSG00000168939;ENSG00000131044;ENSG00000138435;ENSG00000182463;ENSG00000127831;ENSG00000162430;ENSG00000164418;ENSG00000140157;ENSG00000078967;ENSG00000171777;ENSG00000047936;ENSG00000230332;ENSG00000157259;ENSG00000011485;ENSG00000171502;ENSG00000205730;ENSG00000111331;ENSG00000103091;ENSG00000154080;ENSG00000213918;ENSG00000175294;ENSG00000158106…
hsa-miR-378d	ENSG00000181722;ENSG00000111145;ENSG00000106771;ENSG00000165632;ENSG00000101280;ENSG00000138640;ENSG00000169181;ENSG00000163531
hsa-miR-378e	ENSG00000156219;ENSG00000165632;ENSG00000106771;ENSG00000101280;ENSG00000235608;ENSG00000113318;ENSG00000109654;ENSG00000177548;ENSG00000138640;ENSG00000169181;ENSG00000184985;ENSG00000196092;ENSG00000168143;ENSG00000173124;ENSG00000127325;ENSG00000214357;ENSG00000075340;ENSG00000115041;ENSG00000173208;ENSG00000186838;ENSG00000188786;ENSG00000266074;ENSG00000131504;ENSG00000161649;ENSG00000181722…
hsa-miR-378f	ENSG00000114529;ENSG00000264522;ENSG00000214357;ENSG00000115041;ENSG00000167325;ENSG00000146247;ENSG00000135070;ENSG00000131018;ENSG00000130772;ENSG00000158106;ENSG00000196544;ENSG00000162878;ENSG00000106771;ENSG00000165632;ENSG00000249715;ENSG00000101280
hsa-miR-378g	ENSG00000111331;ENSG00000115317;ENSG00000184497;ENSG00000087076;ENSG00000103404;ENSG00000182463;ENSG00000149582;ENSG00000108819;ENSG00000108950;ENSG00000176749;ENSG00000162878;ENSG00000117215;ENSG00000107831;ENSG00000177239;ENSG00000162949;ENSG00000122783;ENSG00000119688;ENSG00000106771;ENSG00000163081;ENSG00000163435;ENSG00000132591;ENSG00000215193;ENSG00000170638;ENSG00000180773;ENSG00000051009…
hsa-miR-378h	ENSG00000179912;ENSG00000068654;ENSG00000189159;ENSG00000148339;ENSG00000069275;ENSG00000213672;ENSG00000146122;ENSG00000077150;ENSG00000167656;ENSG00000120800;ENSG00000080709;ENSG00000136931;ENSG00000162738;ENSG00000186474;ENSG00000099968
hsa-miR-378i	ENSG00000187642;ENSG00000196767;ENSG00000105370;ENSG00000181722;ENSG00000068903;ENSG00000188694;ENSG00000075340;ENSG00000221836;ENSG00000166821;ENSG00000198001;ENSG00000125347;ENSG00000169181;ENSG00000135070;ENSG00000143889;ENSG00000165643;ENSG00000141540;ENSG00000004139;ENSG00000150347;ENSG00000163531;ENSG00000168701;ENSG00000076826;ENSG00000165861;ENSG00000148841;ENSG00000162878;ENSG00000168939…
hsa-miR-378j	ENSG00000112561;ENSG00000099910;ENSG00000167325;ENSG00000264522
hsa-miR-379-5p	ENSG00000130876
hsa-miR-381-3p	ENSG00000082641
hsa-miR-381-5p	ENSG00000113916;ENSG00000020181;ENSG00000090432;ENSG00000136854;ENSG00000175029;ENSG00000173480;ENSG00000204514;ENSG00000123240;ENSG00000176842;ENSG00000168907;ENSG00000198466
hsa-miR-382-5p	ENSG00000134802;ENSG00000204347;ENSG00000165837;ENSG00000100266;ENSG00000105428;ENSG00000176165
hsa-miR-383-5p	ENSG00000228813;ENSG00000232629;ENSG00000229493;ENSG00000228254;ENSG00000182885;ENSG00000224305;ENSG00000230675;ENSG00000133640;ENSG00000196610;ENSG00000226165
hsa-miR-3907	ENSG00000264230;ENSG00000205744;ENSG00000092445;ENSG00000174915;ENSG00000125484;ENSG00000224470;ENSG00000176567;ENSG00000176619;ENSG00000146839;ENSG00000010810;ENSG00000104518;ENSG00000237123;ENSG00000130856;ENSG00000086506;ENSG00000276368;ENSG00000141556;ENSG00000196923;ENSG00000079432;ENSG00000127533;ENSG00000154639;ENSG00000204197;ENSG00000115306;ENSG00000163820;ENSG00000085185;ENSG00000214860…
hsa-miR-3909	ENSG00000197110;ENSG00000178209;ENSG00000119661;ENSG00000185900;ENSG00000139405;ENSG00000087191;ENSG00000061938;ENSG00000071894;ENSG00000277481;ENSG00000010327;ENSG00000234704;ENSG00000099203;ENSG00000049089;ENSG00000150967;ENSG00000082497;ENSG00000197136;ENSG00000206476;ENSG00000109265;ENSG00000251380;ENSG00000114374;ENSG00000185022;ENSG00000102178;ENSG00000146587;ENSG00000137473;ENSG00000153531…
hsa-miR-3911	ENSG00000046774;ENSG00000187902;ENSG00000118514;ENSG00000163898;ENSG00000134531;ENSG00000104814;ENSG00000166908;ENSG00000142459;ENSG00000082438;ENSG00000164796;ENSG00000169914;ENSG00000013619;ENSG00000132466;ENSG00000021826;ENSG00000154319;ENSG00000163430;ENSG00000128512;ENSG00000213983;ENSG00000121653;ENSG00000105447;ENSG00000048471;ENSG00000064489;ENSG00000148296;ENSG00000105514;ENSG00000160803…
hsa-miR-3913-5p	ENSG00000093000;ENSG00000113302;ENSG00000185950;ENSG00000213213;ENSG00000128881;ENSG00000161996
hsa-miR-3916	ENSG00000105705;ENSG00000182652;ENSG00000204394;ENSG00000135821;ENSG00000149564;ENSG00000121764;ENSG00000140481;ENSG00000110074;ENSG00000133816;ENSG00000198860;ENSG00000244045;ENSG00000241132;ENSG00000168468;ENSG00000174446;ENSG00000090857;ENSG00000176533;ENSG00000196363;ENSG00000183726;ENSG00000197965;ENSG00000241713;ENSG00000154914;ENSG00000132763;ENSG00000165071;ENSG00000183873;ENSG00000258589…
hsa-miR-3918	ENSG00000155100;ENSG00000171914;ENSG00000119720;ENSG00000091536;ENSG00000186432;ENSG00000135457;ENSG00000099995;ENSG00000159784;ENSG00000167971;ENSG00000196705;ENSG00000169218;ENSG00000100335;ENSG00000171451;ENSG00000162493;ENSG00000171848;ENSG00000172663;ENSG00000089486;ENSG00000260170;ENSG00000150907;ENSG00000280433;ENSG00000181045;ENSG00000176974;ENSG00000147036;ENSG00000157764;ENSG00000103335…
hsa-miR-3922-3p	ENSG00000143921;ENSG00000110442;ENSG00000168334;ENSG00000163673;ENSG00000146839;ENSG00000087274;ENSG00000112659;ENSG00000133401;ENSG00000181061;ENSG00000127526;ENSG00000064607;ENSG00000100884;ENSG00000198960;ENSG00000107130;ENSG00000090924;ENSG00000171004;ENSG00000154845;ENSG00000117481;ENSG00000117139;ENSG00000149657;ENSG00000270136;ENSG00000026652;ENSG00000134627;ENSG00000124067;ENSG00000130193…
hsa-miR-3925-3p	ENSG00000106034;ENSG00000128881;ENSG00000170421;ENSG00000145934;ENSG00000011143;ENSG00000051180;ENSG00000204033;ENSG00000196924;ENSG00000169375;ENSG00000175602
hsa-miR-3925-5p	ENSG00000142973;ENSG00000166257;ENSG00000126254
hsa-miR-3928-3p	ENSG00000169567;ENSG00000139364;ENSG00000176253;ENSG00000132704;ENSG00000229346;ENSG00000054611;ENSG00000213949;ENSG00000136297;ENSG00000170266;ENSG00000083307;ENSG00000185800;ENSG00000125637;ENSG00000272636;ENSG00000185069;ENSG00000197183;ENSG00000169599;ENSG00000172927;ENSG00000169021;ENSG00000162980;ENSG00000184937;ENSG00000179335;ENSG00000176601;ENSG00000150893;ENSG00000277058;ENSG00000225291…
hsa-miR-3929	ENSG00000204186;ENSG00000136731;ENSG00000114923;ENSG00000162522;ENSG00000101882;ENSG00000164638;ENSG00000113361;ENSG00000028528;ENSG00000188738;ENSG00000130702;ENSG00000159640;ENSG00000171016;ENSG00000233345;ENSG00000280987;ENSG00000138750;ENSG00000103199;ENSG00000153037;ENSG00000103599;ENSG00000001631;ENSG00000146918;ENSG00000111530;ENSG00000175352;ENSG00000138442;ENSG00000198625;ENSG00000118946…
hsa-miR-3934-5p	ENSG00000198771;ENSG00000100399;ENSG00000162396;ENSG00000140718;ENSG00000240849;ENSG00000075218;ENSG00000072501;ENSG00000188803;ENSG00000162755;ENSG00000134216;ENSG00000107929;ENSG00000177548;ENSG00000175697;ENSG00000228090;ENSG00000110324;ENSG00000132953;ENSG00000115282;ENSG00000186803;ENSG00000131238;ENSG00000149639;ENSG00000139160;ENSG00000169136;ENSG00000118495;ENSG00000172366;ENSG00000158887…
hsa-miR-3936	ENSG00000227151;ENSG00000115808;ENSG00000102572;ENSG00000176879;ENSG00000159217;ENSG00000278870;ENSG00000261594;ENSG00000234278;ENSG00000176531;ENSG00000110693;ENSG00000185340;ENSG00000160959;ENSG00000110395;ENSG00000257591;ENSG00000130193;ENSG00000204919;ENSG00000128881;ENSG00000126016;ENSG00000064655;ENSG00000128578;ENSG00000070814;ENSG00000229665;ENSG00000167625;ENSG00000198855;ENSG00000204918…
hsa-miR-3938	ENSG00000167634
hsa-miR-3939	ENSG00000119431;ENSG00000129682;ENSG00000213639;ENSG00000104973;ENSG00000150753;ENSG00000099625;ENSG00000141026;ENSG00000152223;ENSG00000261796;ENSG00000172845;ENSG00000124251;ENSG00000042286;ENSG00000164616;ENSG00000069812;ENSG00000174136;ENSG00000173960;ENSG00000131368;ENSG00000135776;ENSG00000116396;ENSG00000275038;ENSG00000197976;ENSG00000180185;ENSG00000198837;ENSG00000141759;ENSG00000062282…
hsa-miR-3940-3p	ENSG00000171450;ENSG00000198892;ENSG00000108819;ENSG00000206489;ENSG00000182257;ENSG00000132744;ENSG00000110148;ENSG00000174227;ENSG00000108950;ENSG00000187695;ENSG00000236490;ENSG00000184012;ENSG00000172432;ENSG00000125813;ENSG00000237412;ENSG00000172367;ENSG00000139620;ENSG00000176749;ENSG00000079277;ENSG00000064687;ENSG00000206557;ENSG00000173894;ENSG00000163349;ENSG00000140153;ENSG00000126562…
hsa-miR-3940-5p	ENSG00000100150;ENSG00000144488;ENSG00000072310;ENSG00000119227;ENSG00000170667;ENSG00000139725;ENSG00000231003;ENSG00000160932;ENSG00000110243;ENSG00000102225;ENSG00000073350;ENSG00000227059;ENSG00000130294;ENSG00000204577;ENSG00000049246;ENSG00000156232;ENSG00000134240;ENSG00000169239;ENSG00000165061;ENSG00000268861;ENSG00000204642;ENSG00000136059;ENSG00000238227;ENSG00000239511;ENSG00000179886…
hsa-miR-3941	ENSG00000154262
hsa-miR-3944-3p	ENSG00000163697;ENSG00000163121;ENSG00000167113;ENSG00000225697;ENSG00000111145;ENSG00000135924;ENSG00000096717;ENSG00000078142;ENSG00000169851;ENSG00000143502;ENSG00000105696;ENSG00000233348;ENSG00000005189;ENSG00000184811;ENSG00000106344;ENSG00000136928;ENSG00000172594;ENSG00000107372;ENSG00000099282;ENSG00000205903;ENSG00000105996;ENSG00000164393;ENSG00000172819;ENSG00000015413;ENSG00000011426…
hsa-miR-3944-5p	ENSG00000180739;ENSG00000172059;ENSG00000109705;ENSG00000256574;ENSG00000198488;ENSG00000197024;ENSG00000110900;ENSG00000007376;ENSG00000203618;ENSG00000179051;ENSG00000185467;ENSG00000109610;ENSG00000169856;ENSG00000140557;ENSG00000124159;ENSG00000151240;ENSG00000069812;ENSG00000115286;ENSG00000170275;ENSG00000213903;ENSG00000143373;ENSG00000088826;ENSG00000129910;ENSG00000137392;ENSG00000179698…
hsa-miR-3960	ENSG00000176022;ENSG00000024526;ENSG00000100418;ENSG00000074582;ENSG00000204922;ENSG00000231321;ENSG00000188396;ENSG00000156453;ENSG00000130711;ENSG00000142185;ENSG00000197858;ENSG00000166140;ENSG00000204659;ENSG00000100934;ENSG00000160877;ENSG00000113430;ENSG00000169727;ENSG00000010319;ENSG00000169567;ENSG00000189167;ENSG00000182752;ENSG00000128482;ENSG00000137731;ENSG00000136811;ENSG00000116039…
hsa-miR-3978	ENSG00000157895;ENSG00000119408;ENSG00000100146;ENSG00000196967;ENSG00000277893;ENSG00000170209;ENSG00000136531;ENSG00000115902;ENSG00000204815;ENSG00000170471;ENSG00000177051;ENSG00000106565;ENSG00000136546;ENSG00000163362;ENSG00000134871;ENSG00000182054;ENSG00000165905;ENSG00000177479;ENSG00000163625;ENSG00000175489;ENSG00000091536;ENSG00000131697;ENSG00000163681;ENSG00000130638;ENSG00000067596…
hsa-miR-409-3p	ENSG00000182871;ENSG00000105676;ENSG00000113073
hsa-miR-409-5p	ENSG00000141576;ENSG00000162775;ENSG00000174370;ENSG00000106948
hsa-miR-410-5p	ENSG00000140465;ENSG00000137076;ENSG00000100056;ENSG00000197971;ENSG00000105409;ENSG00000113282;ENSG00000143303;ENSG00000184956;ENSG00000105655;ENSG00000148795
hsa-miR-412-3p	ENSG00000165973;ENSG00000160318;ENSG00000035862;ENSG00000147036;ENSG00000228333;ENSG00000188191;ENSG00000125817;ENSG00000241534;ENSG00000242335;ENSG00000143515;ENSG00000172893;ENSG00000182197;ENSG00000161048;ENSG00000249115;ENSG00000227322;ENSG00000123739;ENSG00000128591;ENSG00000197978;ENSG00000153989;ENSG00000106484;ENSG00000175727;ENSG00000183696;ENSG00000197616;ENSG00000140478;ENSG00000168259…
hsa-miR-412-5p	ENSG00000124920;ENSG00000241973;ENSG00000253729;ENSG00000132879;ENSG00000184575;ENSG00000223493;ENSG00000225737;ENSG00000204351;ENSG00000006128;ENSG00000232616;ENSG00000171094;ENSG00000163618;ENSG00000206353;ENSG00000119969;ENSG00000143079;ENSG00000228896
hsa-miR-422a	ENSG00000114529;ENSG00000187244;ENSG00000070413;ENSG00000187642;ENSG00000106070;ENSG00000173638;ENSG00000248713;ENSG00000215251;ENSG00000181722;ENSG00000104823;ENSG00000085872;ENSG00000038382;ENSG00000172830;ENSG00000196189;ENSG00000155256;ENSG00000119698;ENSG00000151692;ENSG00000065548;ENSG00000198826;ENSG00000126733;ENSG00000221836;ENSG00000135070;ENSG00000108405;ENSG00000125347;ENSG00000117036…
hsa-miR-423-3p	ENSG00000144331;ENSG00000168003;ENSG00000147485;ENSG00000107872;ENSG00000154118;ENSG00000173276;ENSG00000167580;ENSG00000148680;ENSG00000184232;ENSG00000128159;ENSG00000179855;ENSG00000139899;ENSG00000089057;ENSG00000088826;ENSG00000226023;ENSG00000230456;ENSG00000174885;ENSG00000143303;ENSG00000253313;ENSG00000173692;ENSG00000136944;ENSG00000104044;ENSG00000140931;ENSG00000204347;ENSG00000153162…
hsa-miR-423-5p	ENSG00000170893;ENSG00000005700;ENSG00000078699;ENSG00000007376;ENSG00000089250;ENSG00000121481;ENSG00000187682;ENSG00000167965;ENSG00000183914;ENSG00000181378;ENSG00000198104;ENSG00000140350;ENSG00000106246;ENSG00000198858;ENSG00000185332;ENSG00000153443;ENSG00000104419;ENSG00000196663;ENSG00000160801;ENSG00000189079;ENSG00000197785;ENSG00000115183;ENSG00000110218;ENSG00000163879;ENSG00000174038…
hsa-miR-424-3p	ENSG00000132824
hsa-miR-424-5p	ENSG00000244617;ENSG00000130222;ENSG00000125755
hsa-miR-425-3p	ENSG00000138771;ENSG00000151835;ENSG00000109424;ENSG00000122778;ENSG00000130772;ENSG00000197565;ENSG00000196597;ENSG00000185950;ENSG00000163909;ENSG00000182087;ENSG00000157869;ENSG00000159339;ENSG00000152409;ENSG00000103253;ENSG00000167986;ENSG00000081377;ENSG00000107863;ENSG00000100146;ENSG00000123080;ENSG00000160326;ENSG00000073417;ENSG00000183354;ENSG00000107798;ENSG00000198108;ENSG00000056558…
hsa-miR-425-5p	ENSG00000086544;ENSG00000107929;ENSG00000137628;ENSG00000132470;ENSG00000075415
hsa-miR-4259	ENSG00000160202;ENSG00000106123;ENSG00000185101;ENSG00000168538;ENSG00000163531;ENSG00000110048;ENSG00000214021;ENSG00000230930;ENSG00000132953;ENSG00000196411;ENSG00000257115;ENSG00000176678;ENSG00000135312;ENSG00000044446;ENSG00000110079;ENSG00000128283;ENSG00000180432;ENSG00000122304;ENSG00000073849;ENSG00000041982;ENSG00000107882;ENSG00000160691;ENSG00000158553;ENSG00000258453;ENSG00000138759…
hsa-miR-4280	ENSG00000140807;ENSG00000148408;ENSG00000136546;ENSG00000180432;ENSG00000171864;ENSG00000120471
hsa-miR-4286	ENSG00000102786;ENSG00000163792;ENSG00000168502;ENSG00000084072;ENSG00000104047;ENSG00000100387;ENSG00000179846;ENSG00000044446;ENSG00000101638;ENSG00000240583;ENSG00000228672;ENSG00000063438;ENSG00000164976;ENSG00000164366;ENSG00000126460;ENSG00000156466;ENSG00000136011;ENSG00000180818;ENSG00000061938;ENSG00000116260;ENSG00000172201;ENSG00000124788
hsa-miR-4301	ENSG00000198393;ENSG00000145675;ENSG00000230797;ENSG00000163013;ENSG00000135929;ENSG00000072315
hsa-miR-431-3p	ENSG00000142089;ENSG00000120054;ENSG00000082175;ENSG00000146776;ENSG00000166689;ENSG00000224180;ENSG00000072110;ENSG00000232569;ENSG00000074855;ENSG00000102886;ENSG00000106333;ENSG00000183317;ENSG00000131626;ENSG00000148120;ENSG00000149743;ENSG00000221859;ENSG00000187796;ENSG00000237051;ENSG00000145934;ENSG00000065534;ENSG00000141956;ENSG00000206357;ENSG00000135835;ENSG00000156860;ENSG00000179178…
hsa-miR-431-5p	ENSG00000108175;ENSG00000103888;ENSG00000130810;ENSG00000173546;ENSG00000104866;ENSG00000138035;ENSG00000229802;ENSG00000206288;ENSG00000226614;ENSG00000006611;ENSG00000083123;ENSG00000148842;ENSG00000052850;ENSG00000169418;ENSG00000240682;ENSG00000261796;ENSG00000137776;ENSG00000105085;ENSG00000227402;ENSG00000106665;ENSG00000146205;ENSG00000153707;ENSG00000070526;ENSG00000178084;ENSG00000174099…
hsa-miR-432-3p	ENSG00000147509;ENSG00000085662;ENSG00000162383;ENSG00000175564;ENSG00000182508;ENSG00000181873;ENSG00000204583;ENSG00000198842;ENSG00000135063;ENSG00000125430;ENSG00000170873;ENSG00000001629;ENSG00000087245;ENSG00000124159;ENSG00000137491;ENSG00000228896;ENSG00000165496;ENSG00000163975;ENSG00000206353;ENSG00000128604;ENSG00000163832;ENSG00000136861;ENSG00000164742;ENSG00000153446;ENSG00000101076…
hsa-miR-432-5p	ENSG00000104365;ENSG00000168309;ENSG00000274252;ENSG00000171551;ENSG00000131143;ENSG00000168477;ENSG00000165970;ENSG00000100121;ENSG00000182318;ENSG00000157657;ENSG00000140598;ENSG00000170537;ENSG00000100321;ENSG00000143851;ENSG00000144227;ENSG00000178171;ENSG00000146352;ENSG00000100403;ENSG00000023839;ENSG00000198752;ENSG00000229353;ENSG00000112576;ENSG00000155970;ENSG00000108788;ENSG00000275674…
hsa-miR-4324	ENSG00000276076;ENSG00000196361;ENSG00000128342;ENSG00000166741;ENSG00000160202;ENSG00000173442;ENSG00000185669
hsa-miR-4326	ENSG00000172006;ENSG00000230332;ENSG00000175782;ENSG00000163428;ENSG00000106344;ENSG00000109670;ENSG00000151151;ENSG00000163145;ENSG00000065970;ENSG00000117152;ENSG00000164411;ENSG00000169926;ENSG00000163126;ENSG00000257127;ENSG00000054965;ENSG00000077044;ENSG00000123131;ENSG00000157388;ENSG00000140563;ENSG00000182197;ENSG00000091947;ENSG00000100036;ENSG00000081479;ENSG00000181577;ENSG00000137177…
hsa-miR-433-3p	ENSG00000178199;ENSG00000147082;ENSG00000126756;ENSG00000260001;ENSG00000132388;ENSG00000138622;ENSG00000111962;ENSG00000164309;ENSG00000127334;ENSG00000025796;ENSG00000036448;ENSG00000066230;ENSG00000038532;ENSG00000105976;ENSG00000153029;ENSG00000136643;ENSG00000159840;ENSG00000235568;ENSG00000050438;ENSG00000168014;ENSG00000134874;ENSG00000097033;ENSG00000214338;ENSG00000070886;ENSG00000204519…
hsa-miR-433-5p	ENSG00000115380;ENSG00000163810;ENSG00000146555;ENSG00000204634;ENSG00000113296;ENSG00000268714;ENSG00000110799;ENSG00000137857;ENSG00000069399;ENSG00000254656;ENSG00000116701;ENSG00000268223;ENSG00000112658;ENSG00000162444;ENSG00000119321
hsa-miR-4420	ENSG00000126603;ENSG00000116584;ENSG00000169914;ENSG00000103449;ENSG00000170381;ENSG00000071246;ENSG00000122692;ENSG00000132681;ENSG00000158022;ENSG00000175324;ENSG00000164978;ENSG00000111913;ENSG00000161692;ENSG00000136718;ENSG00000132793;ENSG00000005379;ENSG00000176915;ENSG00000141956;ENSG00000169330;ENSG00000198920;ENSG00000139505;ENSG00000160584;ENSG00000198734;ENSG00000158321;ENSG00000163399…
hsa-miR-4421	ENSG00000187017;ENSG00000092470;ENSG00000155016;ENSG00000185189;ENSG00000064490;ENSG00000112343;ENSG00000100346;ENSG00000173567;ENSG00000159147;ENSG00000066813;ENSG00000142197;ENSG00000128340;ENSG00000132677;ENSG00000174945;ENSG00000197891;ENSG00000141527;ENSG00000147573;ENSG00000173391;ENSG00000169992;ENSG00000184117;ENSG00000066044;ENSG00000179023;ENSG00000170956;ENSG00000173064;ENSG00000196526…
hsa-miR-4425	ENSG00000134955;ENSG00000126947;ENSG00000136383;ENSG00000136819;ENSG00000109686;ENSG00000025293;ENSG00000136937;ENSG00000255330;ENSG00000175832;ENSG00000205085;ENSG00000121351;ENSG00000090273;ENSG00000064601;ENSG00000100083;ENSG00000170836;ENSG00000169710;ENSG00000188056;ENSG00000112761;ENSG00000215012;ENSG00000107021;ENSG00000170632;ENSG00000111642;ENSG00000185808;ENSG00000054118;ENSG00000166546…
hsa-miR-4429	ENSG00000125741;ENSG00000188342;ENSG00000127463;ENSG00000188937;ENSG00000143627;ENSG00000154358;ENSG00000145087;ENSG00000105576;ENSG00000203685
hsa-miR-4433a-3p	ENSG00000007541;ENSG00000104827;ENSG00000205409;ENSG00000149639;ENSG00000136295;ENSG00000150527;ENSG00000152457;ENSG00000167291;ENSG00000221886;ENSG00000231825;ENSG00000185792;ENSG00000169583;ENSG00000262874;ENSG00000204859;ENSG00000145949;ENSG00000187720;ENSG00000267978;ENSG00000162104;ENSG00000163608;ENSG00000184985;ENSG00000138771;ENSG00000110713;ENSG00000123364;ENSG00000176595;ENSG00000136383…
hsa-miR-4433a-5p	ENSG00000087116;ENSG00000196544;ENSG00000230995;ENSG00000197444;ENSG00000183729;ENSG00000180828;ENSG00000130294;ENSG00000227059;ENSG00000204390;ENSG00000073734;ENSG00000049769;ENSG00000150768;ENSG00000178691;ENSG00000140545;ENSG00000090539;ENSG00000169926;ENSG00000129152;ENSG00000134508;ENSG00000086232;ENSG00000166598;ENSG00000225968;ENSG00000174672;ENSG00000145685;ENSG00000258691;ENSG00000180806…
hsa-miR-4433b-3p	ENSG00000240694;ENSG00000181915;ENSG00000162373;ENSG00000067191;ENSG00000231044;ENSG00000172935;ENSG00000005893;ENSG00000101441;ENSG00000198113;ENSG00000185332;ENSG00000096070;ENSG00000113520;ENSG00000094661;ENSG00000101180;ENSG00000235017;ENSG00000108947;ENSG00000120289;ENSG00000225748;ENSG00000272636;ENSG00000172731;ENSG00000188425;ENSG00000180616;ENSG00000206372;ENSG00000167332;ENSG00000146151…
hsa-miR-4433b-5p	ENSG00000253368;ENSG00000188573;ENSG00000206454;ENSG00000165119;ENSG00000101290;ENSG00000129910;ENSG00000167985;ENSG00000263264;ENSG00000157368;ENSG00000158258;ENSG00000168334;ENSG00000161682;ENSG00000100154;ENSG00000154764;ENSG00000080503;ENSG00000163449;ENSG00000112308;ENSG00000233911;ENSG00000086758;ENSG00000164920;ENSG00000134780;ENSG00000182263;ENSG00000131473;ENSG00000145365;ENSG00000142949…
hsa-miR-4435	ENSG00000176945;ENSG00000139718;ENSG00000079308;ENSG00000119285;ENSG00000206292;ENSG00000137221;ENSG00000103042;ENSG00000036828;ENSG00000274276;ENSG00000165406;ENSG00000204252;ENSG00000139970;ENSG00000104299;ENSG00000165029;ENSG00000152785;ENSG00000100060;ENSG00000066735;ENSG00000002822;ENSG00000160200;ENSG00000088320;ENSG00000186891;ENSG00000104901;ENSG00000175445;ENSG00000080493;ENSG00000166897…
hsa-miR-4436a	ENSG00000001617;ENSG00000102921;ENSG00000159842;ENSG00000172432;ENSG00000103091;ENSG00000103249;ENSG00000072310;ENSG00000101282;ENSG00000166862;ENSG00000128908;ENSG00000134686;ENSG00000065320;ENSG00000177455;ENSG00000103966;ENSG00000101187;ENSG00000151422;ENSG00000165914;ENSG00000197595;ENSG00000011600;ENSG00000260170;ENSG00000177889;ENSG00000166947;ENSG00000151632;ENSG00000113763;ENSG00000174606…
hsa-miR-4436b-3p	ENSG00000176225;ENSG00000124507;ENSG00000143799;ENSG00000182752;ENSG00000100934;ENSG00000116459;ENSG00000182247;ENSG00000168792;ENSG00000148187;ENSG00000024422;ENSG00000227345;ENSG00000143869;ENSG00000168936;ENSG00000161180;ENSG00000225828;ENSG00000101596;ENSG00000100450;ENSG00000173546;ENSG00000182749;ENSG00000148459;ENSG00000144504;ENSG00000280094;ENSG00000178473;ENSG00000221866;ENSG00000116198…
hsa-miR-4437	ENSG00000100968;ENSG00000092929;ENSG00000106038;ENSG00000175899;ENSG00000004399;ENSG00000101353;ENSG00000161996;ENSG00000225589;ENSG00000143641;ENSG00000204316;ENSG00000203785;ENSG00000138107;ENSG00000130700;ENSG00000163762;ENSG00000114737;ENSG00000105696;ENSG00000139546;ENSG00000141526;ENSG00000105426;ENSG00000164151;ENSG00000131791;ENSG00000162065;ENSG00000273079;ENSG00000165914;ENSG00000239857…
hsa-miR-4439	ENSG00000173273;ENSG00000106009;ENSG00000172349;ENSG00000176749;ENSG00000136270;ENSG00000185100;ENSG00000149922;ENSG00000197385;ENSG00000170260;ENSG00000122870;ENSG00000267909;ENSG00000264522;ENSG00000198948;ENSG00000265203;ENSG00000166866;ENSG00000170264
hsa-miR-4440	ENSG00000080845;ENSG00000172425;ENSG00000170049;ENSG00000154553;ENSG00000107581;ENSG00000164109;ENSG00000158321;ENSG00000242802;ENSG00000120738;ENSG00000055130;ENSG00000228896;ENSG00000196562;ENSG00000072195;ENSG00000185972;ENSG00000182208;ENSG00000198917;ENSG00000125430;ENSG00000167977;ENSG00000127481;ENSG00000155792;ENSG00000105656;ENSG00000105479;ENSG00000101191;ENSG00000183128;ENSG00000172831…
hsa-miR-4443	ENSG00000090432;ENSG00000130382;ENSG00000160255;ENSG00000036672
hsa-miR-4446-3p	ENSG00000105639;ENSG00000225987;ENSG00000197892;ENSG00000138623;ENSG00000060642;ENSG00000236279;ENSG00000148841;ENSG00000184922;ENSG00000170558;ENSG00000187605;ENSG00000159842;ENSG00000126562;ENSG00000126895;ENSG00000130158;ENSG00000116273;ENSG00000278311;ENSG00000167741;ENSG00000232339;ENSG00000177294;ENSG00000130803;ENSG00000122852;ENSG00000068001;ENSG00000279486;ENSG00000185303;ENSG00000132005…
hsa-miR-4446-5p	ENSG00000214338;ENSG00000125459;ENSG00000206492;ENSG00000232575;ENSG00000180332;ENSG00000206412;ENSG00000204590;ENSG00000113248;ENSG00000166963;ENSG00000122863;ENSG00000099889;ENSG00000182795;ENSG00000168350;ENSG00000161791;ENSG00000235986;ENSG00000134765;ENSG00000160716;ENSG00000135835;ENSG00000229684;ENSG00000154889;ENSG00000163166;ENSG00000224156;ENSG00000173567;ENSG00000227739;ENSG00000144524…
hsa-miR-4447	ENSG00000112246;ENSG00000156304;ENSG00000143756;ENSG00000104142;ENSG00000132394;ENSG00000118156;ENSG00000063169;ENSG00000075388;ENSG00000104219;ENSG00000105479;ENSG00000113083;ENSG00000144445;ENSG00000165424;ENSG00000215910;ENSG00000241978;ENSG00000134595;ENSG00000106246;ENSG00000137449;ENSG00000185332;ENSG00000183495;ENSG00000130787;ENSG00000151623;ENSG00000008869;ENSG00000090061;ENSG00000173801…
hsa-miR-4449	ENSG00000230341;ENSG00000167972;ENSG00000005961;ENSG00000128322;ENSG00000139219;ENSG00000171940;ENSG00000140526;ENSG00000236237;ENSG00000188763;ENSG00000187672;ENSG00000187607;ENSG00000101752;ENSG00000181274;ENSG00000104814;ENSG00000196072;ENSG00000116005;ENSG00000174885;ENSG00000108551;ENSG00000184709;ENSG00000112139;ENSG00000121898;ENSG00000226023;ENSG00000130517;ENSG00000165588;ENSG00000266074…
hsa-miR-4450	ENSG00000115361;ENSG00000100242;ENSG00000171587;ENSG00000116685;ENSG00000079432;ENSG00000081760;ENSG00000127022;ENSG00000173402;ENSG00000177202;ENSG00000214447;ENSG00000120549;ENSG00000127526;ENSG00000055118;ENSG00000089558;ENSG00000135956;ENSG00000188177;ENSG00000124171;ENSG00000131379;ENSG00000008710;ENSG00000178562;ENSG00000265763;ENSG00000163602;ENSG00000135100;ENSG00000042781;ENSG00000254709…
hsa-miR-4451	ENSG00000125863;ENSG00000108557
hsa-miR-4454	ENSG00000110237;ENSG00000244476;ENSG00000012124;ENSG00000258417;ENSG00000164850;ENSG00000181031;ENSG00000106665;ENSG00000197565;ENSG00000112592;ENSG00000149930;ENSG00000184985;ENSG00000183307;ENSG00000172336;ENSG00000101811;ENSG00000196357;ENSG00000181856;ENSG00000135678;ENSG00000135736;ENSG00000179094;ENSG00000168542;ENSG00000132773;ENSG00000124019;ENSG00000148123;ENSG00000267041;ENSG00000157617…
hsa-miR-4457	ENSG00000079156
hsa-miR-4459	ENSG00000185104;ENSG00000229924;ENSG00000230995;ENSG00000131773;ENSG00000143376;ENSG00000146830;ENSG00000168874;ENSG00000189091;ENSG00000184814;ENSG00000133226;ENSG00000106546;ENSG00000179598;ENSG00000159167;ENSG00000109084;ENSG00000130656;ENSG00000099994;ENSG00000143537;ENSG00000024048;ENSG00000182141;ENSG00000205420;ENSG00000184207;ENSG00000088827;ENSG00000234623;ENSG00000166800;ENSG00000180828…
hsa-miR-4461	ENSG00000182378;ENSG00000279232;ENSG00000213965;ENSG00000116985;ENSG00000186090;ENSG00000167302;ENSG00000212907;ENSG00000172687;ENSG00000169840;ENSG00000110013;ENSG00000181143;ENSG00000145555;ENSG00000170927;ENSG00000132591;ENSG00000174990;ENSG00000172000;ENSG00000171451;ENSG00000240403;ENSG00000127663;ENSG00000256229;ENSG00000162825;ENSG00000182983;ENSG00000103021;ENSG00000106089;ENSG00000174059
hsa-miR-4462	ENSG00000154027;ENSG00000167393;ENSG00000138835;ENSG00000101353;ENSG00000135094;ENSG00000253729;ENSG00000139352;ENSG00000071203;ENSG00000172236;ENSG00000227059;ENSG00000135299;ENSG00000187730;ENSG00000103187;ENSG00000172819;ENSG00000173237;ENSG00000107331;ENSG00000226165;ENSG00000168995;ENSG00000187260;ENSG00000103197;ENSG00000109089;ENSG00000217236;ENSG00000169991;ENSG00000171450;ENSG00000103047…
hsa-miR-4463	ENSG00000131037;ENSG00000090372;ENSG00000130711;ENSG00000151923;ENSG00000197181;ENSG00000075420;ENSG00000070814;ENSG00000135631;ENSG00000175414;ENSG00000088367;ENSG00000178773;ENSG00000281817;ENSG00000149115;ENSG00000179151;ENSG00000248712;ENSG00000005893;ENSG00000006757;ENSG00000114646;ENSG00000100227;ENSG00000103319;ENSG00000150201;ENSG00000102245;ENSG00000179284;ENSG00000083857;ENSG00000053108…
hsa-miR-4465	ENSG00000172404;ENSG00000169826;ENSG00000141258;ENSG00000169375;ENSG00000110427;ENSG00000134115;ENSG00000077157;ENSG00000114648;ENSG00000145423;ENSG00000116128;ENSG00000049860;ENSG00000149600;ENSG00000197558;ENSG00000140623;ENSG00000215041;ENSG00000108424;ENSG00000100564;ENSG00000137270;ENSG00000163155;ENSG00000115956;ENSG00000174780;ENSG00000175697;ENSG00000162639;ENSG00000006327;ENSG00000128652…
hsa-miR-4466	ENSG00000142686;ENSG00000135253;ENSG00000163012;ENSG00000125657;ENSG00000105135;ENSG00000188522;ENSG00000138622;ENSG00000184058;ENSG00000163295;ENSG00000215644;ENSG00000116151;ENSG00000146963;ENSG00000075415;ENSG00000114805;ENSG00000166825;ENSG00000172850;ENSG00000110076;ENSG00000107159;ENSG00000163902;ENSG00000164938;ENSG00000006071;ENSG00000108370;ENSG00000144028;ENSG00000277322;ENSG00000088899…
hsa-miR-4467	ENSG00000143819;ENSG00000240303;ENSG00000173805;ENSG00000092377;ENSG00000188848;ENSG00000164983;ENSG00000169862;ENSG00000108591;ENSG00000225164;ENSG00000165752;ENSG00000105668;ENSG00000173334;ENSG00000182827;ENSG00000124391;ENSG00000175356;ENSG00000181619;ENSG00000160994;ENSG00000158859;ENSG00000277150;ENSG00000164074;ENSG00000185090;ENSG00000004864;ENSG00000178974;ENSG00000081059;ENSG00000180767…
hsa-miR-4469	ENSG00000066697;ENSG00000073670;ENSG00000257949;ENSG00000198208;ENSG00000166484;ENSG00000142252;ENSG00000183454;ENSG00000149639;ENSG00000182087;ENSG00000154134;ENSG00000157657;ENSG00000163395;ENSG00000233561;ENSG00000198326;ENSG00000187758;ENSG00000155636;ENSG00000148110;ENSG00000119630;ENSG00000261739;ENSG00000241878;ENSG00000028116;ENSG00000164236;ENSG00000185347;ENSG00000089159;ENSG00000189325…
hsa-miR-4470	ENSG00000179933;ENSG00000108821;ENSG00000175279;ENSG00000103248;ENSG00000173838;ENSG00000184937;ENSG00000140948;ENSG00000270765;ENSG00000251503;ENSG00000132938;ENSG00000170949
hsa-miR-4473	ENSG00000074219;ENSG00000138944;ENSG00000169184;ENSG00000100147
hsa-miR-4474-3p	ENSG00000255819;ENSG00000179115;ENSG00000163346;ENSG00000168748;ENSG00000083307;ENSG00000179270;ENSG00000101493;ENSG00000130726;ENSG00000206262;ENSG00000099889;ENSG00000187244;ENSG00000168137;ENSG00000185467;ENSG00000122863;ENSG00000135387;ENSG00000103264;ENSG00000077157;ENSG00000213809;ENSG00000170881;ENSG00000102034;ENSG00000132824;ENSG00000144802;ENSG00000279468;ENSG00000130827;ENSG00000165506…
hsa-miR-4476	ENSG00000188153;ENSG00000164007;ENSG00000077147;ENSG00000168594;ENSG00000090054;ENSG00000130433;ENSG00000172780;ENSG00000171487;ENSG00000263513;ENSG00000172725;ENSG00000181215;ENSG00000198053;ENSG00000157992;ENSG00000159307;ENSG00000122678;ENSG00000154227;ENSG00000119685;ENSG00000278540;ENSG00000127329;ENSG00000149633;ENSG00000261371;ENSG00000274180;ENSG00000186501;ENSG00000075711;ENSG00000143190…
hsa-miR-4479	ENSG00000128294;ENSG00000179399;ENSG00000186474;ENSG00000175229;ENSG00000183090;ENSG00000186603;ENSG00000104827;ENSG00000224212;ENSG00000189227;ENSG00000164236;ENSG00000185950;ENSG00000133627;ENSG00000196104;ENSG00000101198;ENSG00000110721;ENSG00000102882;ENSG00000131018;ENSG00000089159;ENSG00000132326;ENSG00000128050;ENSG00000196597;ENSG00000139154;ENSG00000169972;ENSG00000160695;ENSG00000074842…
hsa-miR-4482-3p	ENSG00000129596;ENSG00000131966
hsa-miR-4482-5p	ENSG00000188277;ENSG00000082074;ENSG00000104885;ENSG00000124134;ENSG00000170608;ENSG00000134294;ENSG00000013573;ENSG00000065883;ENSG00000121410;ENSG00000118257;ENSG00000196511;ENSG00000189306;ENSG00000100354;ENSG00000157617;ENSG00000082458;ENSG00000154274;ENSG00000145794;ENSG00000087111;ENSG00000125319;ENSG00000183741;ENSG00000104081
hsa-miR-4483	ENSG00000111752;ENSG00000141569;ENSG00000168303;ENSG00000102385;ENSG00000170445;ENSG00000157216;ENSG00000119912;ENSG00000111879;ENSG00000111215;ENSG00000141568;ENSG00000161021;ENSG00000112773;ENSG00000099995;ENSG00000109929;ENSG00000134644;ENSG00000118231;ENSG00000196739;ENSG00000013288;ENSG00000104320;ENSG00000231617;ENSG00000113580;ENSG00000140543;ENSG00000143469;ENSG00000185736;ENSG00000076201…
hsa-miR-4484	ENSG00000166126;ENSG00000132911;ENSG00000158764;ENSG00000167580;ENSG00000148842;ENSG00000185829;ENSG00000074047;ENSG00000008710;ENSG00000205155;ENSG00000267757;ENSG00000166987;ENSG00000169174;ENSG00000171345;ENSG00000151612;ENSG00000181856
hsa-miR-4485-3p	ENSG00000095739;ENSG00000181220;ENSG00000091483;ENSG00000128268;ENSG00000183722;ENSG00000165914;ENSG00000110693;ENSG00000215440;ENSG00000169918;ENSG00000182858;ENSG00000205923;ENSG00000167098;ENSG00000184986;ENSG00000160633
hsa-miR-4485-5p	ENSG00000116663;ENSG00000172819;ENSG00000160097;ENSG00000164080;ENSG00000214029;ENSG00000116032;ENSG00000099985;ENSG00000168959;ENSG00000135740;ENSG00000167702;ENSG00000165914;ENSG00000177830;ENSG00000142634;ENSG00000135905;ENSG00000185585;ENSG00000142444;ENSG00000142798;ENSG00000011114;ENSG00000135312;ENSG00000106636;ENSG00000124155;ENSG00000270885;ENSG00000006194;ENSG00000161682;ENSG00000138080…
hsa-miR-4487	ENSG00000144406;ENSG00000110092;ENSG00000238134;ENSG00000132182;ENSG00000139915;ENSG00000078043;ENSG00000167967;ENSG00000177302;ENSG00000180900;ENSG00000163349;ENSG00000177542;ENSG00000159363;ENSG00000137834;ENSG00000165689;ENSG00000076826;ENSG00000136807;ENSG00000169710;ENSG00000171798;ENSG00000147869;ENSG00000258366;ENSG00000101445;ENSG00000206549;ENSG00000244242;ENSG00000110786;ENSG00000130433…
hsa-miR-4488	ENSG00000188011;ENSG00000143921;ENSG00000134780;ENSG00000181449;ENSG00000167394;ENSG00000225614;ENSG00000185737;ENSG00000163811;ENSG00000221890;ENSG00000131473;ENSG00000110075;ENSG00000204060;ENSG00000136574;ENSG00000228760;ENSG00000072832;ENSG00000106991;ENSG00000170390;ENSG00000147854;ENSG00000106367;ENSG00000049323;ENSG00000168490;ENSG00000224748;ENSG00000151651;ENSG00000166250;ENSG00000164484…
hsa-miR-4489	ENSG00000203867;ENSG00000171735;ENSG00000143595;ENSG00000113916;ENSG00000114993;ENSG00000176422;ENSG00000100280;ENSG00000135966;ENSG00000140983;ENSG00000100350;ENSG00000099994;ENSG00000180182;ENSG00000176635;ENSG00000170606;ENSG00000112029;ENSG00000204103;ENSG00000272674;ENSG00000179886;ENSG00000110244;ENSG00000070444;ENSG00000145936;ENSG00000105618;ENSG00000107185;ENSG00000133247;ENSG00000173120…
hsa-miR-4491	ENSG00000134014;ENSG00000150637;ENSG00000145365;ENSG00000089280;ENSG00000134709;ENSG00000120594
hsa-miR-4492	ENSG00000091972;ENSG00000105221;ENSG00000008056;ENSG00000187766;ENSG00000197921;ENSG00000101596;ENSG00000105672;ENSG00000159495;ENSG00000114770;ENSG00000249428;ENSG00000229346;ENSG00000259159;ENSG00000173465;ENSG00000197380;ENSG00000170549;ENSG00000144504;ENSG00000131650;ENSG00000183092;ENSG00000102119;ENSG00000160224;ENSG00000024422;ENSG00000138162;ENSG00000205445;ENSG00000127616;ENSG00000157617…
hsa-miR-4494	ENSG00000237172;ENSG00000143816;ENSG00000213892;ENSG00000152527;ENSG00000136213;ENSG00000185105;ENSG00000131018;ENSG00000091483;ENSG00000154914;ENSG00000100985;ENSG00000166557;ENSG00000144847;ENSG00000148824;ENSG00000250305;ENSG00000185924;ENSG00000159455;ENSG00000100982;ENSG00000171467;ENSG00000119878;ENSG00000100266;ENSG00000125447;ENSG00000115414;ENSG00000136383;ENSG00000171488;ENSG00000130723…
hsa-miR-4497	ENSG00000180176;ENSG00000136026;ENSG00000128266;ENSG00000164329;ENSG00000058335;ENSG00000221978;ENSG00000254656;ENSG00000137504;ENSG00000164654;ENSG00000100078;ENSG00000106780;ENSG00000176087;ENSG00000162944;ENSG00000174611;ENSG00000198046;ENSG00000233024;ENSG00000273514;ENSG00000172493;ENSG00000184659;ENSG00000226173;ENSG00000175866;ENSG00000100033;ENSG00000101096;ENSG00000104957;ENSG00000037965…
hsa-miR-4498	ENSG00000175213;ENSG00000186648;ENSG00000059378;ENSG00000125841;ENSG00000281817;ENSG00000132357;ENSG00000169860;ENSG00000106070;ENSG00000181555;ENSG00000167130;ENSG00000126391;ENSG00000184378;ENSG00000173638;ENSG00000107864;ENSG00000205189;ENSG00000187581;ENSG00000109079;ENSG00000112182;ENSG00000165626;ENSG00000197256;ENSG00000183379;ENSG00000135414;ENSG00000166579;ENSG00000198753;ENSG00000129654…
hsa-miR-449a	ENSG00000196865;ENSG00000043039;ENSG00000117408;ENSG00000127603;ENSG00000163606;ENSG00000198829;ENSG00000171462;ENSG00000155265;ENSG00000050165;ENSG00000123268;ENSG00000148773;ENSG00000077522;ENSG00000110442;ENSG00000141376;ENSG00000165506;ENSG00000005379;ENSG00000145012;ENSG00000077454
hsa-miR-449b-5p	ENSG00000050165;ENSG00000185002;ENSG00000112761;ENSG00000127603;ENSG00000198829;ENSG00000080608;ENSG00000141568;ENSG00000135686;ENSG00000124440;ENSG00000060339;ENSG00000043039;ENSG00000112658;ENSG00000096654;ENSG00000178685;ENSG00000077454;ENSG00000143036;ENSG00000145012;ENSG00000130702;ENSG00000126603;ENSG00000101391;ENSG00000110442;ENSG00000141376
hsa-miR-449c-5p	ENSG00000151617;ENSG00000204363;ENSG00000112759;ENSG00000183943;ENSG00000105793;ENSG00000075643;ENSG00000189319;ENSG00000233670;ENSG00000153767;ENSG00000091542;ENSG00000182580;ENSG00000133704;ENSG00000187950;ENSG00000100522;ENSG00000174226;ENSG00000063241;ENSG00000179832;ENSG00000166503;ENSG00000171124;ENSG00000261509;ENSG00000164975;ENSG00000134516;ENSG00000182606;ENSG00000100034;ENSG00000005001…
hsa-miR-4501	ENSG00000113924
hsa-miR-4502	ENSG00000101337;ENSG00000054356;ENSG00000130876;ENSG00000175793;ENSG00000187391;ENSG00000083168;ENSG00000120685;ENSG00000124615;ENSG00000107643;ENSG00000170921;ENSG00000157240;ENSG00000102710;ENSG00000080603;ENSG00000127837;ENSG00000196220;ENSG00000104951;ENSG00000279911;ENSG00000064393;ENSG00000134531;ENSG00000005486;ENSG00000170832;ENSG00000183780;ENSG00000132470;ENSG00000172890;ENSG00000172738…
hsa-miR-4505	ENSG00000067113;ENSG00000110628;ENSG00000174514;ENSG00000059377;ENSG00000104064;ENSG00000131188;ENSG00000167257;ENSG00000105619;ENSG00000137801;ENSG00000169758;ENSG00000118369;ENSG00000249242;ENSG00000155093;ENSG00000160469;ENSG00000188021;ENSG00000146242;ENSG00000168724;ENSG00000108774;ENSG00000099337;ENSG00000234920;ENSG00000178718;ENSG00000227314;ENSG00000074410;ENSG00000120341;ENSG00000157542…
hsa-miR-4507	ENSG00000188051;ENSG00000153443;ENSG00000069966;ENSG00000185332;ENSG00000116209;ENSG00000229061;ENSG00000177301;ENSG00000163346;ENSG00000254004;ENSG00000255439;ENSG00000141480;ENSG00000196663;ENSG00000151062;ENSG00000122733;ENSG00000145428;ENSG00000106948;ENSG00000103355;ENSG00000189319;ENSG00000163374;ENSG00000105700;ENSG00000130052;ENSG00000166188;ENSG00000058056;ENSG00000105738;ENSG00000023287…
hsa-miR-4508	ENSG00000114812;ENSG00000239697;ENSG00000223757;ENSG00000146278;ENSG00000100503;ENSG00000172428;ENSG00000153815;ENSG00000127838;ENSG00000158458;ENSG00000167771;ENSG00000232421;ENSG00000214717;ENSG00000198133;ENSG00000168481;ENSG00000204052;ENSG00000187808;ENSG00000050628;ENSG00000274180;ENSG00000090006;ENSG00000115694;ENSG00000203879;ENSG00000205502;ENSG00000134283;ENSG00000225635;ENSG00000177380…
hsa-miR-450a-2-3p	ENSG00000137868;ENSG00000115904;ENSG00000149260
hsa-miR-4511	ENSG00000171811
hsa-miR-4512	ENSG00000185090;ENSG00000164074;ENSG00000103876;ENSG00000160145;ENSG00000236222;ENSG00000174990;ENSG00000234414;ENSG00000158604;ENSG00000253304;ENSG00000197753;ENSG00000143570;ENSG00000140044;ENSG00000169247;ENSG00000188779;ENSG00000128274;ENSG00000104368;ENSG00000204120;ENSG00000103066;ENSG00000100416;ENSG00000197261;ENSG00000163945;ENSG00000214367;ENSG00000132517;ENSG00000228333;ENSG00000238134…
hsa-miR-4516	ENSG00000138892;ENSG00000187838;ENSG00000187840;ENSG00000204936;ENSG00000036828;ENSG00000168453;ENSG00000161328;ENSG00000013374;ENSG00000177354;ENSG00000100403;ENSG00000113522;ENSG00000103316;ENSG00000155858;ENSG00000138018;ENSG00000165548;ENSG00000125870;ENSG00000189190;ENSG00000130640;ENSG00000136295;ENSG00000115946;ENSG00000229496;ENSG00000177303;ENSG00000103591;ENSG00000167685;ENSG00000126890…
hsa-miR-4520-5p	ENSG00000184985;ENSG00000164758;ENSG00000150527;ENSG00000005007;ENSG00000161328;ENSG00000143375;ENSG00000108465;ENSG00000057757;ENSG00000130338;ENSG00000087116;ENSG00000151276;ENSG00000156521;ENSG00000071564;ENSG00000029534;ENSG00000070193;ENSG00000152127;ENSG00000080293;ENSG00000108175;ENSG00000153046;ENSG00000143801;ENSG00000162402;ENSG00000163286;ENSG00000047648;ENSG00000233927;ENSG00000172382…
hsa-miR-4521	ENSG00000114270;ENSG00000188112;ENSG00000132938;ENSG00000118322;ENSG00000100811;ENSG00000129354;ENSG00000182446;ENSG00000131018;ENSG00000100209;ENSG00000214367;ENSG00000197599;ENSG00000102924;ENSG00000129467;ENSG00000135363;ENSG00000169991;ENSG00000106638;ENSG00000186918;ENSG00000167618;ENSG00000105221;ENSG00000186635;ENSG00000148297;ENSG00000100330;ENSG00000167548;ENSG00000166340;ENSG00000181392…
hsa-miR-4522	ENSG00000113273;ENSG00000198380;ENSG00000166148;ENSG00000158769;ENSG00000196642;ENSG00000148840;ENSG00000095066;ENSG00000203666;ENSG00000205572;ENSG00000084092;ENSG00000250091;ENSG00000100815;ENSG00000179630;ENSG00000172175;ENSG00000213799;ENSG00000204176;ENSG00000010818;ENSG00000150977;ENSG00000170819;ENSG00000196422;ENSG00000128487;ENSG00000196705;ENSG00000183813;ENSG00000137877;ENSG00000166359…
hsa-miR-4523	ENSG00000185947;ENSG00000006007;ENSG00000184163;ENSG00000125798;ENSG00000157800;ENSG00000228594;ENSG00000172661;ENSG00000163281;ENSG00000095637;ENSG00000138639;ENSG00000166851;ENSG00000101605;ENSG00000187068;ENSG00000125868;ENSG00000112039;ENSG00000106443;ENSG00000145920;ENSG00000156398;ENSG00000198967;ENSG00000115073;ENSG00000185262;ENSG00000183032;ENSG00000186143;ENSG00000123243;ENSG00000257335…
hsa-miR-4525	ENSG00000188157;ENSG00000164691;ENSG00000186675;ENSG00000241476;ENSG00000165802;ENSG00000196099;ENSG00000141655;ENSG00000160469;ENSG00000149532;ENSG00000047648;ENSG00000198624;ENSG00000160712;ENSG00000139438;ENSG00000164970;ENSG00000164855;ENSG00000141837;ENSG00000168824;ENSG00000229544;ENSG00000110104;ENSG00000152223;ENSG00000185838;ENSG00000135636;ENSG00000121904;ENSG00000149798;ENSG00000111912…
hsa-miR-4526	ENSG00000198083;ENSG00000136274;ENSG00000106771;ENSG00000214819;ENSG00000184545;ENSG00000152642;ENSG00000168306;ENSG00000173011;ENSG00000137393;ENSG00000243232;ENSG00000131697;ENSG00000100036;ENSG00000168135;ENSG00000104447;ENSG00000117983;ENSG00000105426;ENSG00000171914;ENSG00000099290;ENSG00000113648;ENSG00000173327;ENSG00000278674;ENSG00000166171;ENSG00000177971;ENSG00000158402;ENSG00000130479…
hsa-miR-4529-3p	ENSG00000169515;ENSG00000113108;ENSG00000090615;ENSG00000130749;ENSG00000109501;ENSG00000100242;ENSG00000134461;ENSG00000275410;ENSG00000089169;ENSG00000169855;ENSG00000090372;ENSG00000084623;ENSG00000174013;ENSG00000055917;ENSG00000133424;ENSG00000156313;ENSG00000277399;ENSG00000179057;ENSG00000151067;ENSG00000091986;ENSG00000063854;ENSG00000170166;ENSG00000150457;ENSG00000020577;ENSG00000254221
hsa-miR-4532	ENSG00000121413;ENSG00000226174;ENSG00000167874;ENSG00000182957;ENSG00000135766;ENSG00000150907;ENSG00000163625;ENSG00000179930;ENSG00000142611;ENSG00000205832;ENSG00000090565;ENSG00000269313;ENSG00000255181;ENSG00000077232;ENSG00000100276;ENSG00000168427;ENSG00000171223;ENSG00000206408;ENSG00000148357;ENSG00000205143;ENSG00000183722;ENSG00000168282;ENSG00000111186;ENSG00000181744;ENSG00000129514…
hsa-miR-4533	ENSG00000164970;ENSG00000165271;ENSG00000154447;ENSG00000147459;ENSG00000185730;ENSG00000147872;ENSG00000148400;ENSG00000143774;ENSG00000129993;ENSG00000173366;ENSG00000227129;ENSG00000223957;ENSG00000180053;ENSG00000239732;ENSG00000184494;ENSG00000100116;ENSG00000198742;ENSG00000183763;ENSG00000075240;ENSG00000279588;ENSG00000070495;ENSG00000136040;ENSG00000136717;ENSG00000107736;ENSG00000169026…
hsa-miR-4535	ENSG00000103227;ENSG00000122728;ENSG00000175348;ENSG00000277972;ENSG00000142798;ENSG00000132326;ENSG00000141736;ENSG00000152093;ENSG00000131462;ENSG00000163406;ENSG00000115194;ENSG00000101825;ENSG00000118557;ENSG00000244509;ENSG00000256053;ENSG00000164403;ENSG00000226761;ENSG00000028137;ENSG00000037042;ENSG00000170927;ENSG00000105122;ENSG00000184497;ENSG00000103245;ENSG00000256188;ENSG00000100836…
hsa-miR-4539	ENSG00000172878;ENSG00000203786;ENSG00000171916;ENSG00000152402;ENSG00000134852;ENSG00000010818;ENSG00000165914;ENSG00000159409;ENSG00000100003;ENSG00000187833;ENSG00000165240;ENSG00000230678;ENSG00000112039;ENSG00000129226;ENSG00000122574;ENSG00000105323;ENSG00000160949;ENSG00000171405;ENSG00000123388;ENSG00000130340;ENSG00000175325;ENSG00000171492;ENSG00000131242;ENSG00000112852;ENSG00000235307…
hsa-miR-454-5p	ENSG00000063176;ENSG00000047849
hsa-miR-455-3p	ENSG00000141994;ENSG00000254093;ENSG00000188039;ENSG00000145147;ENSG00000177352;ENSG00000095319;ENSG00000142273;ENSG00000176248;ENSG00000171940;ENSG00000119689;ENSG00000175387;ENSG00000267157;ENSG00000145675;ENSG00000178685
hsa-miR-455-5p	ENSG00000130307;ENSG00000183765
hsa-miR-4632-5p	ENSG00000100401;ENSG00000183791;ENSG00000171206;ENSG00000113558;ENSG00000157005;ENSG00000158553;ENSG00000137860;ENSG00000125363;ENSG00000084710;ENSG00000101916;ENSG00000257923;ENSG00000227460;ENSG00000047249;ENSG00000262246;ENSG00000159403;ENSG00000171862;ENSG00000176358;ENSG00000107551;ENSG00000162745;ENSG00000139618;ENSG00000064102;ENSG00000113734;ENSG00000144583;ENSG00000280178;ENSG00000170909…
hsa-miR-4635	ENSG00000205832;ENSG00000082996
hsa-miR-4638-3p	ENSG00000064218;ENSG00000139625;ENSG00000162383;ENSG00000118058;ENSG00000196712;ENSG00000178467;ENSG00000157227;ENSG00000251537;ENSG00000130560;ENSG00000205726;ENSG00000103326;ENSG00000085733;ENSG00000139531;ENSG00000197283;ENSG00000132793;ENSG00000117480;ENSG00000164077;ENSG00000204099;ENSG00000248405;ENSG00000136731;ENSG00000155561;ENSG00000206053;ENSG00000198842;ENSG00000138709;ENSG00000168487…
hsa-miR-4638-5p	ENSG00000149596;ENSG00000170454;ENSG00000261150;ENSG00000185024;ENSG00000065534;ENSG00000060558;ENSG00000140995;ENSG00000158089;ENSG00000124159;ENSG00000160584;ENSG00000161647;ENSG00000174226;ENSG00000145990;ENSG00000139651;ENSG00000205426;ENSG00000163975;ENSG00000144504;ENSG00000138735;ENSG00000166188;ENSG00000143995;ENSG00000175414;ENSG00000080839;ENSG00000150991;ENSG00000188636;ENSG00000196169…
hsa-miR-4639-3p	ENSG00000189431;ENSG00000237649;ENSG00000162641;ENSG00000233450;ENSG00000163635;ENSG00000144749;ENSG00000204197;ENSG00000186150;ENSG00000104889
hsa-miR-4640-3p	ENSG00000189306;ENSG00000129048;ENSG00000121060;ENSG00000168016;ENSG00000006210;ENSG00000260691;ENSG00000109956;ENSG00000197558;ENSG00000138080;ENSG00000171130;ENSG00000164366;ENSG00000177511;ENSG00000230141;ENSG00000171552;ENSG00000172992;ENSG00000120733;ENSG00000147324;ENSG00000176715;ENSG00000181085;ENSG00000260458;ENSG00000054179;ENSG00000177465;ENSG00000148296;ENSG00000182768;ENSG00000115657…
hsa-miR-4642	ENSG00000265491;ENSG00000136802;ENSG00000132424;ENSG00000188549;ENSG00000131748;ENSG00000147883;ENSG00000254986;ENSG00000167625;ENSG00000115041;ENSG00000135636;ENSG00000173275;ENSG00000065029;ENSG00000140992;ENSG00000126602;ENSG00000103356;ENSG00000185033;ENSG00000153495;ENSG00000063322;ENSG00000100413;ENSG00000181656;ENSG00000128335;ENSG00000103353;ENSG00000243335;ENSG00000107968;ENSG00000131504…
hsa-miR-4644	ENSG00000101670;ENSG00000186687;ENSG00000031081;ENSG00000143995;ENSG00000138095;ENSG00000108349;ENSG00000058866;ENSG00000092964;ENSG00000076067;ENSG00000099715;ENSG00000151952;ENSG00000156675;ENSG00000118526;ENSG00000165186;ENSG00000197587;ENSG00000135124;ENSG00000182492;ENSG00000143614;ENSG00000075891;ENSG00000182158;ENSG00000124232;ENSG00000137845;ENSG00000105447;ENSG00000102290;ENSG00000211454…
hsa-miR-4645-3p	ENSG00000137802;ENSG00000247077;ENSG00000168710;ENSG00000256632;ENSG00000126856;ENSG00000142279;ENSG00000164256;ENSG00000134061;ENSG00000008853;ENSG00000070182;ENSG00000203872;ENSG00000174744;ENSG00000114573
hsa-miR-4646-3p	ENSG00000154928;ENSG00000147316;ENSG00000151612;ENSG00000138092;ENSG00000085265;ENSG00000213780;ENSG00000143374;ENSG00000154380;ENSG00000108828;ENSG00000101445;ENSG00000227460;ENSG00000163125;ENSG00000240583;ENSG00000144583;ENSG00000134049;ENSG00000240849;ENSG00000176907;ENSG00000227171;ENSG00000179813;ENSG00000166897;ENSG00000023909;ENSG00000170004;ENSG00000177992;ENSG00000165548;ENSG00000133935…
hsa-miR-4646-5p	ENSG00000187908;ENSG00000138792;ENSG00000178233;ENSG00000162735;ENSG00000178772;ENSG00000151148;ENSG00000215271;ENSG00000253910;ENSG00000263528;ENSG00000064489;ENSG00000114790;ENSG00000176641;ENSG00000198911;ENSG00000196132;ENSG00000163811;ENSG00000063322;ENSG00000153094;ENSG00000166135;ENSG00000092871;ENSG00000168314;ENSG00000006025;ENSG00000159761;ENSG00000198952;ENSG00000250423;ENSG00000198055…
hsa-miR-4647	ENSG00000171873;ENSG00000069011;ENSG00000152818;ENSG00000137145;ENSG00000182782;ENSG00000178882;ENSG00000196642;ENSG00000017483;ENSG00000073331;ENSG00000147799;ENSG00000154914;ENSG00000099834;ENSG00000118495;ENSG00000182083;ENSG00000117595;ENSG00000196345;ENSG00000161021;ENSG00000100003;ENSG00000163251;ENSG00000099974;ENSG00000155875;ENSG00000128908;ENSG00000136699;ENSG00000153294;ENSG00000099977…
hsa-miR-4648	ENSG00000096070;ENSG00000117228;ENSG00000135932;ENSG00000166189;ENSG00000119048;ENSG00000179520;ENSG00000025800;ENSG00000137218;ENSG00000198231;ENSG00000152229;ENSG00000021645;ENSG00000171608;ENSG00000157933;ENSG00000079308;ENSG00000274897;ENSG00000126746;ENSG00000164318;ENSG00000135709;ENSG00000130294;ENSG00000177674;ENSG00000127948;ENSG00000065000
hsa-miR-4649-5p	ENSG00000188782;ENSG00000118046;ENSG00000129195;ENSG00000215845;ENSG00000188846;ENSG00000231543;ENSG00000115226;ENSG00000050767;ENSG00000099821;ENSG00000235658;ENSG00000110841;ENSG00000005700;ENSG00000062822;ENSG00000120837;ENSG00000176171;ENSG00000070423;ENSG00000119280;ENSG00000090659;ENSG00000241553;ENSG00000073169;ENSG00000148702;ENSG00000168329;ENSG00000126814;ENSG00000160870;ENSG00000135414…
hsa-miR-4652-5p	ENSG00000162775;ENSG00000133812;ENSG00000138615
hsa-miR-4653-3p	ENSG00000153814;ENSG00000148634;ENSG00000134242;ENSG00000168509;ENSG00000105366;ENSG00000110076;ENSG00000072201;ENSG00000180071;ENSG00000087302;ENSG00000264522;ENSG00000269405;ENSG00000058804;ENSG00000126952;ENSG00000105197;ENSG00000167601;ENSG00000043355;ENSG00000163374;ENSG00000125459;ENSG00000133063;ENSG00000096433;ENSG00000083642;ENSG00000105127;ENSG00000154310;ENSG00000187742;ENSG00000167461…
hsa-miR-4654	ENSG00000105939;ENSG00000163714;ENSG00000169031;ENSG00000175514;ENSG00000155846;ENSG00000011021;ENSG00000101844;ENSG00000124103;ENSG00000151116;ENSG00000162877;ENSG00000278129;ENSG00000160932;ENSG00000140104;ENSG00000187730;ENSG00000213714;ENSG00000229924;ENSG00000146830;ENSG00000156232;ENSG00000107147;ENSG00000130518;ENSG00000096088;ENSG00000072849;ENSG00000116983;ENSG00000176422;ENSG00000178150…
hsa-miR-4655-5p	ENSG00000175213;ENSG00000113083;ENSG00000231939;ENSG00000151617;ENSG00000176020;ENSG00000162494;ENSG00000124839;ENSG00000184313;ENSG00000187134;ENSG00000135040;ENSG00000126391;ENSG00000157423;ENSG00000116329;ENSG00000178789;ENSG00000099904;ENSG00000197183;ENSG00000116990;ENSG00000104866;ENSG00000180879;ENSG00000182771;ENSG00000135631;ENSG00000117481;ENSG00000204538;ENSG00000120053;ENSG00000198026…
hsa-miR-4656	ENSG00000205208;ENSG00000251664;ENSG00000107758;ENSG00000136213;ENSG00000174871;ENSG00000103254;ENSG00000197312;ENSG00000130640;ENSG00000104897;ENSG00000241713;ENSG00000180386;ENSG00000182318;ENSG00000142920;ENSG00000128191;ENSG00000042062;ENSG00000163904;ENSG00000169994;ENSG00000125870;ENSG00000184743;ENSG00000156509;ENSG00000221882;ENSG00000187474;ENSG00000184682;ENSG00000197535;ENSG00000160695…
hsa-miR-4657	ENSG00000168090;ENSG00000160145;ENSG00000104361;ENSG00000123066;ENSG00000159625;ENSG00000181143;ENSG00000181007;ENSG00000119705;ENSG00000176623;ENSG00000140400;ENSG00000104059;ENSG00000197734;ENSG00000164221;ENSG00000221829;ENSG00000237452;ENSG00000036828;ENSG00000084774;ENSG00000075223;ENSG00000107485;ENSG00000135778;ENSG00000120094;ENSG00000188157;ENSG00000064012;ENSG00000135253;ENSG00000142178…
hsa-miR-4658	ENSG00000168062;ENSG00000189060;ENSG00000257108;ENSG00000042781;ENSG00000152767;ENSG00000196189;ENSG00000234560;ENSG00000106991;ENSG00000135423;ENSG00000145740;ENSG00000143921;ENSG00000102218;ENSG00000100429;ENSG00000115488;ENSG00000164061;ENSG00000181961;ENSG00000180929;ENSG00000171988;ENSG00000116128;ENSG00000147912;ENSG00000162006;ENSG00000099326;ENSG00000052749;ENSG00000101343;ENSG00000140848…
hsa-miR-4659b-3p	ENSG00000102317;ENSG00000151962;ENSG00000120594
hsa-miR-4660	ENSG00000237808;ENSG00000093217;ENSG00000099814;ENSG00000196420;ENSG00000181135;ENSG00000244486;ENSG00000104856;ENSG00000188277;ENSG00000125520;ENSG00000165152;ENSG00000174007;ENSG00000182718;ENSG00000105429;ENSG00000137414;ENSG00000180891;ENSG00000183722;ENSG00000113312;ENSG00000175220;ENSG00000158717;ENSG00000153933;ENSG00000105339;ENSG00000181588;ENSG00000130382;ENSG00000167941;ENSG00000138074…
hsa-miR-4661-3p	ENSG00000213934;ENSG00000165997;ENSG00000163704;ENSG00000213931;ENSG00000176473;ENSG00000181444;ENSG00000160339;ENSG00000143387;ENSG00000133619;ENSG00000104884;ENSG00000139219;ENSG00000164796;ENSG00000124249;ENSG00000196565;ENSG00000119125;ENSG00000050555;ENSG00000005421;ENSG00000166682;ENSG00000275395;ENSG00000167207;ENSG00000086504;ENSG00000197756;ENSG00000214940;ENSG00000213658;ENSG00000178802…
hsa-miR-4661-5p	ENSG00000134765;ENSG00000145113;ENSG00000186523;ENSG00000103932;ENSG00000073536;ENSG00000111275;ENSG00000146094;ENSG00000134452;ENSG00000183908;ENSG00000215910;ENSG00000088930;ENSG00000122359;ENSG00000120438;ENSG00000162415;ENSG00000145002;ENSG00000163694;ENSG00000163909;ENSG00000100285;ENSG00000018189;ENSG00000165733;ENSG00000066777
hsa-miR-4664-3p	ENSG00000140263;ENSG00000164683;ENSG00000137168;ENSG00000066735;ENSG00000059915;ENSG00000182578;ENSG00000156162;ENSG00000080603;ENSG00000068394;ENSG00000164068;ENSG00000179295;ENSG00000143473;ENSG00000124541;ENSG00000175718;ENSG00000054793;ENSG00000225737;ENSG00000104901;ENSG00000082196;ENSG00000109685;ENSG00000166387;ENSG00000049618;ENSG00000078589;ENSG00000148826;ENSG00000052126;ENSG00000127329…
hsa-miR-4665-5p	ENSG00000129159;ENSG00000150594;ENSG00000168334;ENSG00000168710;ENSG00000140750;ENSG00000168904;ENSG00000138668;ENSG00000136478;ENSG00000187902;ENSG00000139767;ENSG00000149452;ENSG00000105559;ENSG00000171840;ENSG00000183760;ENSG00000155016;ENSG00000131504;ENSG00000169242;ENSG00000005961;ENSG00000139219;ENSG00000183963;ENSG00000279257;ENSG00000157368;ENSG00000184709;ENSG00000108551;ENSG00000176014…
hsa-miR-4667-3p	ENSG00000173120;ENSG00000123700;ENSG00000174576;ENSG00000101294;ENSG00000164576;ENSG00000042445;ENSG00000052344;ENSG00000137486;ENSG00000054965;ENSG00000103150;ENSG00000090776;ENSG00000132688;ENSG00000137700;ENSG00000103966;ENSG00000244207;ENSG00000120471;ENSG00000115073;ENSG00000281741;ENSG00000120708;ENSG00000267795;ENSG00000145920;ENSG00000139626;ENSG00000007168;ENSG00000044574;ENSG00000231115…
hsa-miR-4667-5p	ENSG00000171316;ENSG00000159217;ENSG00000155465;ENSG00000180979;ENSG00000227147;ENSG00000103042;ENSG00000163638;ENSG00000110025;ENSG00000274252;ENSG00000086015;ENSG00000122884;ENSG00000277203;ENSG00000178567;ENSG00000123094;ENSG00000130940;ENSG00000182446;ENSG00000157933;ENSG00000117643;ENSG00000274791;ENSG00000140678;ENSG00000166343;ENSG00000166664;ENSG00000007541;ENSG00000204571;ENSG00000205336…
hsa-miR-4669	ENSG00000228628;ENSG00000135083;ENSG00000125965;ENSG00000154025;ENSG00000162729;ENSG00000137332;ENSG00000146576;ENSG00000118454;ENSG00000111602;ENSG00000162972;ENSG00000088808;ENSG00000006125;ENSG00000011028;ENSG00000171992;ENSG00000159588;ENSG00000089597;ENSG00000274286;ENSG00000129351;ENSG00000258947;ENSG00000166068;ENSG00000182704;ENSG00000129484;ENSG00000138073;ENSG00000084674;ENSG00000092421…
hsa-miR-4671-5p	ENSG00000154764
hsa-miR-4672	ENSG00000150779;ENSG00000110324;ENSG00000230930;ENSG00000138439;ENSG00000167986;ENSG00000157837;ENSG00000162298;ENSG00000112242;ENSG00000116983;ENSG00000206290;ENSG00000109927;ENSG00000160294;ENSG00000182185;ENSG00000112182;ENSG00000081277;ENSG00000127743;ENSG00000182749;ENSG00000063241;ENSG00000136811;ENSG00000167258;ENSG00000232541;ENSG00000223699;ENSG00000008300;ENSG00000145911;ENSG00000145014…
hsa-miR-4673	ENSG00000104812;ENSG00000137200;ENSG00000113161;ENSG00000138639;ENSG00000136114;ENSG00000204923;ENSG00000182584;ENSG00000158816;ENSG00000172893;ENSG00000180801;ENSG00000167619;ENSG00000007968;ENSG00000187942;ENSG00000105088;ENSG00000008838;ENSG00000020181;ENSG00000165606;ENSG00000220201;ENSG00000197114;ENSG00000198929;ENSG00000275023;ENSG00000184945;ENSG00000157322;ENSG00000146592;ENSG00000100276…
hsa-miR-4674	ENSG00000106012;ENSG00000006118;ENSG00000150337;ENSG00000186994;ENSG00000140455;ENSG00000130021;ENSG00000120594;ENSG00000100014;ENSG00000161647;ENSG00000113430;ENSG00000166140;ENSG00000156453;ENSG00000176022;ENSG00000004848;ENSG00000082641;ENSG00000229685;ENSG00000122482;ENSG00000047634;ENSG00000124772;ENSG00000089692;ENSG00000137273;ENSG00000204682;ENSG00000178502;ENSG00000148187;ENSG00000154174…
hsa-miR-4675	ENSG00000196730;ENSG00000117868;ENSG00000120725;ENSG00000171368;ENSG00000234809;ENSG00000177469;ENSG00000253846;ENSG00000056487;ENSG00000143324;ENSG00000279152;ENSG00000174945;ENSG00000058085;ENSG00000105135;ENSG00000155363;ENSG00000215644;ENSG00000184058;ENSG00000185187;ENSG00000129951;ENSG00000006071;ENSG00000230989;ENSG00000087903;ENSG00000185838;ENSG00000135636;ENSG00000198089;ENSG00000167799…
hsa-miR-4676-3p	ENSG00000169860;ENSG00000126838;ENSG00000182481;ENSG00000148158;ENSG00000110046;ENSG00000162735;ENSG00000009830;ENSG00000113645;ENSG00000122122;ENSG00000172508;ENSG00000076201;ENSG00000101057;ENSG00000236609;ENSG00000148082;ENSG00000178038;ENSG00000184557;ENSG00000115556;ENSG00000164078;ENSG00000007516;ENSG00000141744;ENSG00000106009;ENSG00000007545;ENSG00000173085;ENSG00000126217;ENSG00000108592…
hsa-miR-4676-5p	ENSG00000113073;ENSG00000230900;ENSG00000101638;ENSG00000234668;ENSG00000228672;ENSG00000137460;ENSG00000102096;ENSG00000079332;ENSG00000072952;ENSG00000162415;ENSG00000143603;ENSG00000185940;ENSG00000113763;ENSG00000169118;ENSG00000086015;ENSG00000251357;ENSG00000154914;ENSG00000198326;ENSG00000265107;ENSG00000100387;ENSG00000148843;ENSG00000196914;ENSG00000103066;ENSG00000069122;ENSG00000111058…
hsa-miR-4677-5p	ENSG00000156194;ENSG00000196666;ENSG00000145335;ENSG00000130234;ENSG00000163738;ENSG00000160799;ENSG00000162772
hsa-miR-4680-5p	ENSG00000178467;ENSG00000115685;ENSG00000188782;ENSG00000177463;ENSG00000005448
hsa-miR-4681	ENSG00000178882;ENSG00000185479;ENSG00000184985;ENSG00000158941;ENSG00000185507;ENSG00000180611;ENSG00000173889;ENSG00000145794;ENSG00000166225;ENSG00000092203;ENSG00000182612;ENSG00000102900
hsa-miR-4683	ENSG00000102854;ENSG00000135902;ENSG00000130529;ENSG00000115419;ENSG00000037280;ENSG00000115657;ENSG00000120436;ENSG00000164920;ENSG00000125510;ENSG00000125898;ENSG00000011028;ENSG00000058804;ENSG00000155252;ENSG00000139219;ENSG00000187607;ENSG00000249459;ENSG00000239521;ENSG00000181090;ENSG00000069956;ENSG00000173567;ENSG00000112290;ENSG00000081760;ENSG00000125107;ENSG00000146839;ENSG00000135913…
hsa-miR-4684-3p	ENSG00000178809;ENSG00000137807;ENSG00000155428;ENSG00000067704;ENSG00000167653;ENSG00000171105;ENSG00000162692;ENSG00000131013;ENSG00000140548;ENSG00000198920;ENSG00000173546
hsa-miR-4685-3p	ENSG00000104738;ENSG00000138593;ENSG00000181090;ENSG00000182253;ENSG00000064490;ENSG00000148948;ENSG00000136944;ENSG00000096996;ENSG00000129990;ENSG00000205060;ENSG00000100593;ENSG00000078687;ENSG00000164120;ENSG00000115339;ENSG00000092758;ENSG00000206511;ENSG00000100568;ENSG00000053254;ENSG00000125533;ENSG00000149452;ENSG00000089154;ENSG00000205089;ENSG00000148842;ENSG00000040199;ENSG00000115020…
hsa-miR-4686	ENSG00000105866;ENSG00000242866;ENSG00000172379;ENSG00000039650;ENSG00000049246;ENSG00000135299;ENSG00000183690;ENSG00000007202;ENSG00000100150;ENSG00000100216;ENSG00000100207;ENSG00000117305;ENSG00000183628;ENSG00000105612;ENSG00000138079;ENSG00000177694;ENSG00000171914;ENSG00000100344;ENSG00000035403;ENSG00000275342;ENSG00000160145;ENSG00000147394;ENSG00000048828;ENSG00000167291;ENSG00000162613…
hsa-miR-4687-3p	ENSG00000178226;ENSG00000054148;ENSG00000205718;ENSG00000135540;ENSG00000184635;ENSG00000183134;ENSG00000160396;ENSG00000142449;ENSG00000124177;ENSG00000147082;ENSG00000111676;ENSG00000103569;ENSG00000162592;ENSG00000198563;ENSG00000145700;ENSG00000272104;ENSG00000235291;ENSG00000168676;ENSG00000206511;ENSG00000177673;ENSG00000013619;ENSG00000258881;ENSG00000198825;ENSG00000168334;ENSG00000028277…
hsa-miR-4687-5p	ENSG00000171130;ENSG00000125531;ENSG00000110107;ENSG00000154764;ENSG00000196850;ENSG00000166828;ENSG00000196090;ENSG00000135406;ENSG00000087266;ENSG00000169756;ENSG00000141577;ENSG00000157827;ENSG00000121060;ENSG00000189306;ENSG00000154645;ENSG00000164099;ENSG00000179588;ENSG00000120436;ENSG00000160633;ENSG00000186047;ENSG00000188038;ENSG00000127472;ENSG00000112651;ENSG00000130695;ENSG00000198081…
hsa-miR-4688	ENSG00000011465;ENSG00000104679;ENSG00000108395;ENSG00000178828;ENSG00000187961;ENSG00000167608;ENSG00000081052;ENSG00000155229;ENSG00000178921;ENSG00000127507;ENSG00000253846;ENSG00000204248;ENSG00000142178;ENSG00000184194;ENSG00000053438;ENSG00000114853;ENSG00000156869;ENSG00000167085;ENSG00000060491;ENSG00000112659;ENSG00000111224;ENSG00000242419;ENSG00000132692;ENSG00000129951;ENSG00000135253…
hsa-miR-4689	ENSG00000160961;ENSG00000119408;ENSG00000163531;ENSG00000131238;ENSG00000170293;ENSG00000106123;ENSG00000172671;ENSG00000135312;ENSG00000074416;ENSG00000151612;ENSG00000163040;ENSG00000101463;ENSG00000186074;ENSG00000141551;ENSG00000164362;ENSG00000242362;ENSG00000150477;ENSG00000117148;ENSG00000152217;ENSG00000123572;ENSG00000257923;ENSG00000131187;ENSG00000198812;ENSG00000164506;ENSG00000184261…
hsa-miR-4690-3p	ENSG00000139625;ENSG00000185129;ENSG00000112249;ENSG00000196218;ENSG00000146950;ENSG00000120949;ENSG00000135763;ENSG00000197757;ENSG00000125505;ENSG00000100056;ENSG00000142733;ENSG00000179981;ENSG00000135835;ENSG00000278599;ENSG00000157227;ENSG00000173369;ENSG00000154358;ENSG00000114353;ENSG00000169057;ENSG00000161270;ENSG00000225291;ENSG00000136826;ENSG00000108175;ENSG00000261150;ENSG00000121753…
hsa-miR-4690-5p	ENSG00000156650;ENSG00000005981;ENSG00000183878;ENSG00000214688;ENSG00000169894;ENSG00000067221;ENSG00000117713;ENSG00000184574;ENSG00000005339;ENSG00000103264;ENSG00000198722;ENSG00000183317;ENSG00000274736;ENSG00000172667;ENSG00000141527;ENSG00000197579;ENSG00000108830;ENSG00000131446;ENSG00000132510;ENSG00000108861;ENSG00000007384;ENSG00000197498;ENSG00000180264;ENSG00000117020;ENSG00000114745…
hsa-miR-4691-3p	ENSG00000184445;ENSG00000155975;ENSG00000007944;ENSG00000075461;ENSG00000170412;ENSG00000099282;ENSG00000182463;ENSG00000146067;ENSG00000205846;ENSG00000234258;ENSG00000162461;ENSG00000015532;ENSG00000183979;ENSG00000160097;ENSG00000006453;ENSG00000125813;ENSG00000122852;ENSG00000232339;ENSG00000185303;ENSG00000037042;ENSG00000121454;ENSG00000091128;ENSG00000143434;ENSG00000175514;ENSG00000155846…
hsa-miR-4695-3p	ENSG00000179776;ENSG00000275895;ENSG00000138035;ENSG00000147852;ENSG00000185561;ENSG00000101210;ENSG00000113319;ENSG00000141337;ENSG00000259159;ENSG00000188338;ENSG00000185278;ENSG00000167280;ENSG00000001631;ENSG00000116260;ENSG00000103043;ENSG00000179240;ENSG00000101400;ENSG00000112339;ENSG00000177663;ENSG00000143322;ENSG00000119812;ENSG00000178209;ENSG00000205758;ENSG00000075388;ENSG00000197296…
hsa-miR-4695-5p	ENSG00000180638;ENSG00000205593;ENSG00000137880;ENSG00000162757;ENSG00000271447;ENSG00000180998;ENSG00000204583;ENSG00000167895;ENSG00000070413;ENSG00000141622;ENSG00000053108;ENSG00000167261;ENSG00000125388;ENSG00000165410;ENSG00000181873;ENSG00000144407;ENSG00000144355;ENSG00000179178;ENSG00000101695;ENSG00000038532;ENSG00000140548;ENSG00000112739;ENSG00000149328;ENSG00000161405;ENSG00000261150…
hsa-miR-4697-3p	ENSG00000173546;ENSG00000204128;ENSG00000160703;ENSG00000171604;ENSG00000198625;ENSG00000089692;ENSG00000144040;ENSG00000171962;ENSG00000272395;ENSG00000013364;ENSG00000116745;ENSG00000182447;ENSG00000139194;ENSG00000175414;ENSG00000077380;ENSG00000177301;ENSG00000158748;ENSG00000100084;ENSG00000144668;ENSG00000133454;ENSG00000157193;ENSG00000169131;ENSG00000185885;ENSG00000137166;ENSG00000101144…
hsa-miR-4697-5p	ENSG00000198720;ENSG00000168939;ENSG00000164733;ENSG00000152495;ENSG00000164161;ENSG00000173976;ENSG00000109107;ENSG00000174996;ENSG00000214706;ENSG00000196497;ENSG00000206579;ENSG00000145975;ENSG00000182463;ENSG00000107331;ENSG00000145819;ENSG00000003402;ENSG00000187800;ENSG00000140326;ENSG00000187624;ENSG00000113211;ENSG00000099282;ENSG00000205903;ENSG00000173175;ENSG00000169851;ENSG00000224379…
hsa-miR-4698	ENSG00000113389;ENSG00000137760
hsa-miR-4700-5p	ENSG00000204542;ENSG00000188730;ENSG00000167780;ENSG00000128908;ENSG00000257473;ENSG00000159167;ENSG00000138136;ENSG00000170927;ENSG00000204103;ENSG00000185070;ENSG00000183655;ENSG00000185808;ENSG00000153303;ENSG00000269791;ENSG00000182950;ENSG00000180806;ENSG00000236843;ENSG00000162496;ENSG00000070961;ENSG00000177854;ENSG00000235307;ENSG00000106341;ENSG00000181143;ENSG00000132024;ENSG00000236353…
hsa-miR-4701-3p	ENSG00000089199;ENSG00000163218;ENSG00000103150;ENSG00000148357;ENSG00000135740;ENSG00000273514;ENSG00000184659;ENSG00000054598;ENSG00000141738;ENSG00000254656;ENSG00000091536;ENSG00000151929;ENSG00000164532;ENSG00000105137;ENSG00000142657;ENSG00000070756;ENSG00000091128;ENSG00000136444;ENSG00000186564;ENSG00000107099;ENSG00000185591;ENSG00000109846;ENSG00000152207;ENSG00000167173;ENSG00000170949…
hsa-miR-4701-5p	ENSG00000205710;ENSG00000205356;ENSG00000148600;ENSG00000110400;ENSG00000108641;ENSG00000165280;ENSG00000113013;ENSG00000197442;ENSG00000099998;ENSG00000166897;ENSG00000187634;ENSG00000163956;ENSG00000127511;ENSG00000116830;ENSG00000140470;ENSG00000259956;ENSG00000181781;ENSG00000167770;ENSG00000158769;ENSG00000144583;ENSG00000229474;ENSG00000063854;ENSG00000017483;ENSG00000079308;ENSG00000237022…
hsa-miR-4706	ENSG00000124596;ENSG00000185800;ENSG00000240694;ENSG00000204001;ENSG00000103355;ENSG00000067445;ENSG00000145428;ENSG00000130943;ENSG00000014216;ENSG00000130052;ENSG00000141668;ENSG00000240230;ENSG00000178473;ENSG00000189334;ENSG00000169992;ENSG00000173421;ENSG00000164404;ENSG00000155324;ENSG00000198258;ENSG00000077454;ENSG00000143630;ENSG00000029534;ENSG00000129968;ENSG00000196456;ENSG00000184785…
hsa-miR-4707-3p	ENSG00000110171;ENSG00000181788;ENSG00000160957;ENSG00000140992;ENSG00000105649;ENSG00000106608;ENSG00000183784;ENSG00000154822;ENSG00000234809;ENSG00000142178;ENSG00000155066;ENSG00000204248;ENSG00000176953;ENSG00000204084;ENSG00000115257;ENSG00000243207;ENSG00000276293;ENSG00000197872;ENSG00000120088;ENSG00000173950;ENSG00000070731;ENSG00000169032;ENSG00000104643;ENSG00000161835;ENSG00000038210…
hsa-miR-4707-5p	ENSG00000001084;ENSG00000227268;ENSG00000073792;ENSG00000148908;ENSG00000213762;ENSG00000162627;ENSG00000147459;ENSG00000170442;ENSG00000013810;ENSG00000182473;ENSG00000070731;ENSG00000163710;ENSG00000237100;ENSG00000276043;ENSG00000115504;ENSG00000144320;ENSG00000119401;ENSG00000119139;ENSG00000104643;ENSG00000081052;ENSG00000115806;ENSG00000177981;ENSG00000163545;ENSG00000144152;ENSG00000187595…
hsa-miR-4708-3p	ENSG00000182218;ENSG00000074181;ENSG00000178951;ENSG00000116786;ENSG00000137076;ENSG00000158352;ENSG00000105186;ENSG00000139220;ENSG00000256223;ENSG00000128165;ENSG00000130762;ENSG00000163428;ENSG00000156959;ENSG00000125170;ENSG00000041357;ENSG00000171163;ENSG00000182870;ENSG00000130723;ENSG00000109794;ENSG00000174059;ENSG00000241839;ENSG00000180660;ENSG00000080644;ENSG00000138814;ENSG00000052841…
hsa-miR-4709-3p	ENSG00000221995;ENSG00000142039;ENSG00000084710;ENSG00000101577;ENSG00000197410;ENSG00000080644;ENSG00000146469;ENSG00000144857;ENSG00000154545;ENSG00000180815;ENSG00000213463;ENSG00000159267;ENSG00000140798;ENSG00000138629;ENSG00000128191;ENSG00000166343;ENSG00000164347;ENSG00000114487;ENSG00000108679;ENSG00000165156;ENSG00000204843;ENSG00000134460;ENSG00000196705;ENSG00000058335;ENSG00000007516…
hsa-miR-4709-5p	ENSG00000105298;ENSG00000138621;ENSG00000167548;ENSG00000134668;ENSG00000174226;ENSG00000170054;ENSG00000114923
hsa-miR-4710	ENSG00000185024;ENSG00000100599;ENSG00000132824;ENSG00000124374;ENSG00000127415;ENSG00000196218;ENSG00000124243;ENSG00000146216;ENSG00000165959;ENSG00000213023;ENSG00000130475;ENSG00000149596;ENSG00000171811;ENSG00000039987;ENSG00000197705;ENSG00000139505;ENSG00000125611;ENSG00000205476;ENSG00000160233;ENSG00000092067;ENSG00000134013;ENSG00000166839;ENSG00000256463;ENSG00000143552;ENSG00000146776…
hsa-miR-4713-5p	ENSG00000204681;ENSG00000127334;ENSG00000141750;ENSG00000100156;ENSG00000177732;ENSG00000019144;ENSG00000148225;ENSG00000198933;ENSG00000227129;ENSG00000161609;ENSG00000176435;ENSG00000167112;ENSG00000223957;ENSG00000163357;ENSG00000162402;ENSG00000173960;ENSG00000106244;ENSG00000104974;ENSG00000162924;ENSG00000151240;ENSG00000154330;ENSG00000185518;ENSG00000079950;ENSG00000160991;ENSG00000184494…
hsa-miR-4714-3p	ENSG00000005884;ENSG00000155966;ENSG00000113273;ENSG00000254726;ENSG00000160213;ENSG00000181104;ENSG00000160179;ENSG00000188343;ENSG00000077238;ENSG00000132763;ENSG00000183977;ENSG00000119820;ENSG00000115902;ENSG00000168807;ENSG00000168306;ENSG00000156398;ENSG00000151846;ENSG00000165138;ENSG00000103342;ENSG00000183323;ENSG00000196150;ENSG00000162598;ENSG00000101138;ENSG00000254999;ENSG00000172000…
hsa-miR-4714-5p	ENSG00000197283;ENSG00000064300;ENSG00000157020;ENSG00000147576;ENSG00000064547;ENSG00000227460;ENSG00000173442
hsa-miR-4715-5p	ENSG00000176083;ENSG00000165861;ENSG00000004139;ENSG00000185220;ENSG00000147548;ENSG00000259040;ENSG00000127946;ENSG00000004399;ENSG00000148719;ENSG00000100335;ENSG00000013523;ENSG00000128917;ENSG00000215397;ENSG00000239264;ENSG00000183117;ENSG00000164404;ENSG00000111581;ENSG00000198570;ENSG00000108924;ENSG00000110799;ENSG00000089057;ENSG00000100346;ENSG00000196588;ENSG00000188549;ENSG00000058063
hsa-miR-4716-3p	ENSG00000110442;ENSG00000147255;ENSG00000111664;ENSG00000163630;ENSG00000198570;ENSG00000162733;ENSG00000221890;ENSG00000133026;ENSG00000135638;ENSG00000101134;ENSG00000169914;ENSG00000204104;ENSG00000136878;ENSG00000083457;ENSG00000160685;ENSG00000120645;ENSG00000089169;ENSG00000181404;ENSG00000167077;ENSG00000149635;ENSG00000137801;ENSG00000114395;ENSG00000155066;ENSG00000272031;ENSG00000116396…
hsa-miR-4717-3p	ENSG00000110721;ENSG00000230778;ENSG00000007541;ENSG00000130347;ENSG00000166263;ENSG00000182330;ENSG00000157933;ENSG00000106459;ENSG00000131503;ENSG00000148377;ENSG00000205702;ENSG00000163638;ENSG00000118137;ENSG00000215790;ENSG00000136848;ENSG00000119321;ENSG00000089682;ENSG00000259288;ENSG00000186577;ENSG00000170989;ENSG00000215012;ENSG00000161204;ENSG00000100197;ENSG00000258366;ENSG00000100201…
hsa-miR-4721	ENSG00000141380;ENSG00000108395;ENSG00000119401;ENSG00000163286;ENSG00000174945;ENSG00000187961;ENSG00000137642;ENSG00000142973;ENSG00000162174;ENSG00000196337;ENSG00000178921;ENSG00000166164;ENSG00000170523;ENSG00000132481;ENSG00000197721;ENSG00000279804;ENSG00000155066;ENSG00000184144;ENSG00000145743;ENSG00000248167;ENSG00000125816;ENSG00000141696;ENSG00000146197;ENSG00000165349;ENSG00000162897…
hsa-miR-4722-3p	ENSG00000143847;ENSG00000128294;ENSG00000111696;ENSG00000198171;ENSG00000123407;ENSG00000184634;ENSG00000067842;ENSG00000069424;ENSG00000185792;ENSG00000009954;ENSG00000168658;ENSG00000139289;ENSG00000260903;ENSG00000143028;ENSG00000206292;ENSG00000006062;ENSG00000164078;ENSG00000204252;ENSG00000183530;ENSG00000248746;ENSG00000088356;ENSG00000170160;ENSG00000177374;ENSG00000203685;ENSG00000152669…
hsa-miR-4722-5p	ENSG00000237103;ENSG00000185070;ENSG00000159216;ENSG00000105699;ENSG00000130818;ENSG00000049769;ENSG00000166368;ENSG00000027869;ENSG00000105443;ENSG00000103249;ENSG00000021574;ENSG00000169926;ENSG00000225211;ENSG00000119227;ENSG00000224455;ENSG00000182173;ENSG00000122965;ENSG00000123411;ENSG00000100994;ENSG00000121742;ENSG00000232367;ENSG00000221970;ENSG00000168394;ENSG00000135697;ENSG00000186115…
hsa-miR-4723-3p	ENSG00000136536;ENSG00000136206;ENSG00000008130;ENSG00000078814;ENSG00000174197;ENSG00000109787;ENSG00000089157;ENSG00000160209;ENSG00000136197;ENSG00000276600;ENSG00000182923;ENSG00000279928;ENSG00000158710;ENSG00000227222;ENSG00000144893;ENSG00000224472;ENSG00000176533;ENSG00000164574;ENSG00000184160;ENSG00000111671;ENSG00000156599;ENSG00000178882;ENSG00000178038;ENSG00000105329;ENSG00000163807…
hsa-miR-4723-5p	ENSG00000186810;ENSG00000074527;ENSG00000174469;ENSG00000162430;ENSG00000185215;ENSG00000177283;ENSG00000003402;ENSG00000176422;ENSG00000125686;ENSG00000139304;ENSG00000166747;ENSG00000168268;ENSG00000187605;ENSG00000157593;ENSG00000196531;ENSG00000221974;ENSG00000206466;ENSG00000225987;ENSG00000132535;ENSG00000177125;ENSG00000113721;ENSG00000104059;ENSG00000236353;ENSG00000177302;ENSG00000175826…
hsa-miR-4724-5p	ENSG00000162517;ENSG00000135931;ENSG00000160447;ENSG00000230522;ENSG00000237247;ENSG00000102313;ENSG00000166897;ENSG00000196357;ENSG00000136754;ENSG00000103657
hsa-miR-4725-3p	ENSG00000188820;ENSG00000241644;ENSG00000125618;ENSG00000124608;ENSG00000011009;ENSG00000188566;ENSG00000232005;ENSG00000206511;ENSG00000160447;ENSG00000142511;ENSG00000136720;ENSG00000156639;ENSG00000253368;ENSG00000047597;ENSG00000100385;ENSG00000235025;ENSG00000157881;ENSG00000188786;ENSG00000122367;ENSG00000100429;ENSG00000113645;ENSG00000153006;ENSG00000104738;ENSG00000114125;ENSG00000174327…
hsa-miR-4726-5p	ENSG00000206457;ENSG00000058085;ENSG00000163545;ENSG00000115806;ENSG00000275969;ENSG00000135100;ENSG00000154096;ENSG00000099999;ENSG00000204267;ENSG00000127399;ENSG00000171388;ENSG00000185019;ENSG00000168101;ENSG00000152558;ENSG00000165516;ENSG00000104643;ENSG00000241910;ENSG00000104679;ENSG00000224393;ENSG00000163154;ENSG00000170382;ENSG00000213599;ENSG00000125414;ENSG00000154529;ENSG00000154478…
hsa-miR-4727-3p	ENSG00000169783;ENSG00000229408;ENSG00000071894;ENSG00000164715;ENSG00000163156;ENSG00000163412;ENSG00000206516;ENSG00000240230;ENSG00000087266;ENSG00000167733;ENSG00000235132;ENSG00000070501;ENSG00000172752;ENSG00000229185;ENSG00000215301;ENSG00000229125;ENSG00000214447;ENSG00000169994;ENSG00000171435;ENSG00000204657;ENSG00000204688;ENSG00000168781;ENSG00000170298;ENSG00000154760;ENSG00000206512…
hsa-miR-4727-5p	ENSG00000103199;ENSG00000179915;ENSG00000157353;ENSG00000101400;ENSG00000228896;ENSG00000144741;ENSG00000204335;ENSG00000070614;ENSG00000092847;ENSG00000105568;ENSG00000205726;ENSG00000111325;ENSG00000172404;ENSG00000116774;ENSG00000206353;ENSG00000160972;ENSG00000186442;ENSG00000115942;ENSG00000167394;ENSG00000106605;ENSG00000167701;ENSG00000067334;ENSG00000133026;ENSG00000058453;ENSG00000167676…
hsa-miR-4728-3p	ENSG00000144908;ENSG00000275572;ENSG00000167191;ENSG00000108861;ENSG00000177663;ENSG00000163162;ENSG00000152779;ENSG00000107130;ENSG00000163235;ENSG00000146776;ENSG00000100324;ENSG00000105227;ENSG00000241119;ENSG00000053108;ENSG00000139793;ENSG00000206286;ENSG00000173227;ENSG00000232414;ENSG00000075275;ENSG00000112559;ENSG00000141404;ENSG00000140067;ENSG00000223501;ENSG00000140506;ENSG00000154358…
hsa-miR-4729	ENSG00000127481;ENSG00000158813
hsa-miR-4731-3p	ENSG00000176641;ENSG00000003509;ENSG00000188566;ENSG00000082438;ENSG00000196547;ENSG00000169032;ENSG00000184677;ENSG00000228570;ENSG00000103510;ENSG00000178605;ENSG00000125430;ENSG00000119661;ENSG00000183117;ENSG00000185800;ENSG00000070371;ENSG00000110427;ENSG00000180035;ENSG00000064687;ENSG00000135074;ENSG00000103222;ENSG00000188039;ENSG00000081479;ENSG00000106351;ENSG00000105612;ENSG00000163013…
hsa-miR-4731-5p	ENSG00000170921;ENSG00000167771;ENSG00000119685;ENSG00000151474;ENSG00000158158;ENSG00000165124;ENSG00000261371;ENSG00000149633;ENSG00000162227;ENSG00000140451;ENSG00000168481;ENSG00000107485;ENSG00000158863;ENSG00000123096;ENSG00000185522;ENSG00000130038;ENSG00000049618;ENSG00000015520;ENSG00000144857;ENSG00000278535;ENSG00000165804;ENSG00000171954;ENSG00000116489;ENSG00000231257;ENSG00000128567…
hsa-miR-4732-3p	ENSG00000244617;ENSG00000167566;ENSG00000186897;ENSG00000017483;ENSG00000059122;ENSG00000074317;ENSG00000240505;ENSG00000131095;ENSG00000168591;ENSG00000149782;ENSG00000138759;ENSG00000182199;ENSG00000123130;ENSG00000165219;ENSG00000170498;ENSG00000165171;ENSG00000153560;ENSG00000258674;ENSG00000185684;ENSG00000185666;ENSG00000127220;ENSG00000160209;ENSG00000135436;ENSG00000091137;ENSG00000174099…
hsa-miR-4732-5p	ENSG00000065526;ENSG00000095203;ENSG00000175826;ENSG00000167741;ENSG00000166402;ENSG00000138107;ENSG00000231370;ENSG00000132881;ENSG00000038427;ENSG00000150627;ENSG00000103197;ENSG00000226618;ENSG00000168131;ENSG00000121749;ENSG00000184207;ENSG00000124313;ENSG00000159216;ENSG00000256061;ENSG00000105122;ENSG00000188827;ENSG00000135502;ENSG00000180340;ENSG00000137868;ENSG00000137135;ENSG00000135298…
hsa-miR-4733-3p	ENSG00000104518;ENSG00000105707;ENSG00000115760;ENSG00000160991;ENSG00000237123;ENSG00000111262;ENSG00000239732;ENSG00000136802;ENSG00000179222;ENSG00000151892;ENSG00000075234;ENSG00000264230;ENSG00000154889;ENSG00000114999;ENSG00000188060;ENSG00000224470;ENSG00000174807;ENSG00000065802;ENSG00000011451;ENSG00000149476;ENSG00000173366;ENSG00000204420;ENSG00000161664;ENSG00000116685;ENSG00000136738…
hsa-miR-4733-5p	ENSG00000204315;ENSG00000100532;ENSG00000196498;ENSG00000174145;ENSG00000125445;ENSG00000223666;ENSG00000224200;ENSG00000230907;ENSG00000130413
hsa-miR-4734	ENSG00000116667;ENSG00000082641;ENSG00000004848;ENSG00000131899;ENSG00000187608;ENSG00000139800;ENSG00000181722;ENSG00000006756;ENSG00000182040;ENSG00000101152;ENSG00000124772;ENSG00000183484;ENSG00000132561;ENSG00000130701;ENSG00000122482;ENSG00000237155;ENSG00000175536;ENSG00000112053;ENSG00000185610;ENSG00000090061;ENSG00000163171;ENSG00000145214;ENSG00000204624;ENSG00000130021;ENSG00000131196…
hsa-miR-4737	ENSG00000101311;ENSG00000066230;ENSG00000197603;ENSG00000115541;ENSG00000136160;ENSG00000151572;ENSG00000134207;ENSG00000162368;ENSG00000255298;ENSG00000164465;ENSG00000091622;ENSG00000103507;ENSG00000178163;ENSG00000007402;ENSG00000149823
hsa-miR-4738-3p	ENSG00000103995;ENSG00000112658;ENSG00000174652;ENSG00000105254;ENSG00000095951;ENSG00000110172;ENSG00000135472;ENSG00000144935;ENSG00000185958;ENSG00000155657;ENSG00000163867;ENSG00000123609;ENSG00000114933;ENSG00000153317;ENSG00000156802;ENSG00000129250;ENSG00000196826;ENSG00000049883;ENSG00000115419;ENSG00000198551;ENSG00000151503;ENSG00000176393;ENSG00000102057;ENSG00000146453;ENSG00000187498…
hsa-miR-4739	ENSG00000105374;ENSG00000219073;ENSG00000123836;ENSG00000259916;ENSG00000204267;ENSG00000171388;ENSG00000224393;ENSG00000228605;ENSG00000165934;ENSG00000121940;ENSG00000279483;ENSG00000087903;ENSG00000065029;ENSG00000197403;ENSG00000153902;ENSG00000166333;ENSG00000091262;ENSG00000236011;ENSG00000103018;ENSG00000206502;ENSG00000144524;ENSG00000173868;ENSG00000261796;ENSG00000137310;ENSG00000135824…
hsa-miR-4741	ENSG00000134709;ENSG00000105738;ENSG00000029534;ENSG00000069998;ENSG00000196456;ENSG00000133275;ENSG00000105404;ENSG00000236759;ENSG00000123453;ENSG00000142544;ENSG00000003987;ENSG00000079102;ENSG00000181378;ENSG00000103355;ENSG00000189319;ENSG00000068831;ENSG00000141564;ENSG00000117399;ENSG00000130943;ENSG00000130052;ENSG00000166188;ENSG00000178473;ENSG00000117899;ENSG00000169840;ENSG00000123384…
hsa-miR-4742-3p	ENSG00000041988;ENSG00000135632;ENSG00000197579;ENSG00000137473;ENSG00000101333;ENSG00000133392;ENSG00000171951;ENSG00000152076;ENSG00000214967;ENSG00000149115;ENSG00000135679;ENSG00000153266;ENSG00000198932;ENSG00000133026;ENSG00000080503;ENSG00000214940;ENSG00000081665;ENSG00000176953;ENSG00000175387;ENSG00000068650;ENSG00000169116;ENSG00000183793;ENSG00000249590;ENSG00000277972;ENSG00000197535…
hsa-miR-4742-5p	ENSG00000134046;ENSG00000075218;ENSG00000197081;ENSG00000185070;ENSG00000218891;ENSG00000105793;ENSG00000067369
hsa-miR-4743-3p	ENSG00000149256;ENSG00000136286;ENSG00000226650;ENSG00000168137;ENSG00000158089;ENSG00000242689;ENSG00000096996;ENSG00000165434;ENSG00000116957;ENSG00000145725;ENSG00000090889;ENSG00000278540;ENSG00000136213;ENSG00000127914;ENSG00000005102;ENSG00000159792;ENSG00000109016;ENSG00000172156;ENSG00000164399
hsa-miR-4743-5p	ENSG00000134871;ENSG00000092051;ENSG00000070444;ENSG00000148835;ENSG00000146826;ENSG00000112511;ENSG00000233493;ENSG00000137574;ENSG00000186866;ENSG00000170638;ENSG00000131148;ENSG00000180089;ENSG00000102879;ENSG00000147262;ENSG00000213694;ENSG00000101096;ENSG00000221837;ENSG00000163728;ENSG00000164124;ENSG00000125520;ENSG00000240184;ENSG00000100842;ENSG00000184056;ENSG00000115850;ENSG00000104856…
hsa-miR-4744	ENSG00000116213
hsa-miR-4745-3p	ENSG00000138944;ENSG00000087448;ENSG00000226103;ENSG00000184047;ENSG00000205643;ENSG00000141934;ENSG00000173068;ENSG00000159231;ENSG00000172156;ENSG00000186340;ENSG00000167791;ENSG00000230048;ENSG00000197417;ENSG00000198182;ENSG00000267534;ENSG00000214706;ENSG00000163132;ENSG00000173976;ENSG00000149499;ENSG00000007080;ENSG00000072121;ENSG00000007944;ENSG00000131149;ENSG00000007341;ENSG00000099875…
hsa-miR-4745-5p	ENSG00000171604;ENSG00000124788;ENSG00000166670;ENSG00000136297;ENSG00000103479;ENSG00000128654;ENSG00000140443;ENSG00000171792;ENSG00000157350;ENSG00000019991;ENSG00000205445;ENSG00000186844;ENSG00000067141;ENSG00000074660;ENSG00000131067;ENSG00000180185;ENSG00000197044;ENSG00000118946;ENSG00000163170;ENSG00000127419;ENSG00000085377;ENSG00000123159;ENSG00000158122;ENSG00000151650;ENSG00000105401…
hsa-miR-4746-3p	ENSG00000124602;ENSG00000142303;ENSG00000119862;ENSG00000157557;ENSG00000160796;ENSG00000067840;ENSG00000162415;ENSG00000258659;ENSG00000109685;ENSG00000162068;ENSG00000108797;ENSG00000186638;ENSG00000100403;ENSG00000114030;ENSG00000050628;ENSG00000274180;ENSG00000148826;ENSG00000148824;ENSG00000090006;ENSG00000168481;ENSG00000140451;ENSG00000197586;ENSG00000158856;ENSG00000140398;ENSG00000277363…
hsa-miR-4746-5p	ENSG00000105519;ENSG00000087085;ENSG00000062282;ENSG00000231925;ENSG00000096155;ENSG00000138385;ENSG00000206301;ENSG00000198026;ENSG00000248713;ENSG00000172927;ENSG00000197561;ENSG00000135414;ENSG00000206208;ENSG00000130822;ENSG00000231608;ENSG00000129654;ENSG00000106052;ENSG00000167549;ENSG00000196455;ENSG00000179023;ENSG00000204396;ENSG00000179148;ENSG00000128563;ENSG00000134668;ENSG00000113083…
hsa-miR-4747-3p	ENSG00000115902;ENSG00000145708;ENSG00000172428;ENSG00000242038;ENSG00000174165;ENSG00000165548;ENSG00000164045;ENSG00000154252;ENSG00000136848;ENSG00000215474;ENSG00000166557;ENSG00000196814;ENSG00000077713;ENSG00000134758;ENSG00000150471;ENSG00000086598;ENSG00000086544;ENSG00000163220;ENSG00000197457;ENSG00000204961;ENSG00000164300;ENSG00000143842;ENSG00000066056;ENSG00000158863;ENSG00000140632…
hsa-miR-4747-5p	ENSG00000107736;ENSG00000215041;ENSG00000120925;ENSG00000159761;ENSG00000197558;ENSG00000181656;ENSG00000214140;ENSG00000142494;ENSG00000006210;ENSG00000167797;ENSG00000100413;ENSG00000124160;ENSG00000066422;ENSG00000101444;ENSG00000101447;ENSG00000170464;ENSG00000175048;ENSG00000160218;ENSG00000136944;ENSG00000073008;ENSG00000165323;ENSG00000111676;ENSG00000103489;ENSG00000085552;ENSG00000092203…
hsa-miR-4748	ENSG00000151148;ENSG00000160218;ENSG00000171804;ENSG00000185247;ENSG00000075426;ENSG00000174516;ENSG00000170382;ENSG00000155495;ENSG00000108370;ENSG00000167645;ENSG00000135625;ENSG00000221867;ENSG00000156709;ENSG00000169047;ENSG00000144908;ENSG00000143344;ENSG00000268606;ENSG00000165509;ENSG00000198681;ENSG00000095564;ENSG00000145808;ENSG00000109079;ENSG00000164742;ENSG00000153071;ENSG00000148384…
hsa-miR-4749-5p	ENSG00000182256;ENSG00000107521;ENSG00000198853;ENSG00000176723;ENSG00000142634;ENSG00000111186;ENSG00000184471;ENSG00000160753;ENSG00000270394;ENSG00000006007;ENSG00000090238;ENSG00000117305;ENSG00000100065;ENSG00000136875;ENSG00000198743;ENSG00000197245;ENSG00000167671;ENSG00000086062;ENSG00000172007;ENSG00000174611;ENSG00000197363;ENSG00000142611;ENSG00000144821;ENSG00000101413;ENSG00000167874…
hsa-miR-4750-3p	ENSG00000169194;ENSG00000166828;ENSG00000197558;ENSG00000250571;ENSG00000233911;ENSG00000107281;ENSG00000105808;ENSG00000141698;ENSG00000006210;ENSG00000175582;ENSG00000228628;ENSG00000260596;ENSG00000214402;ENSG00000162729;ENSG00000149403;ENSG00000120733;ENSG00000177807;ENSG00000213281;ENSG00000055070;ENSG00000160218;ENSG00000092421;ENSG00000196189;ENSG00000138792;ENSG00000280649;ENSG00000169641…
hsa-miR-4750-5p	ENSG00000134917;ENSG00000215193;ENSG00000181619;ENSG00000081059;ENSG00000185090;ENSG00000158859;ENSG00000143549;ENSG00000253304;ENSG00000099364;ENSG00000156381;ENSG00000185453;ENSG00000101310;ENSG00000153066;ENSG00000225164;ENSG00000106976;ENSG00000164983;ENSG00000080573;ENSG00000227567;ENSG00000073111;ENSG00000162419;ENSG00000104361;ENSG00000175356;ENSG00000237482;ENSG00000078674;ENSG00000165300…
hsa-miR-4751	ENSG00000163833;ENSG00000131653;ENSG00000007944;ENSG00000120658;ENSG00000103091;ENSG00000221986;ENSG00000078043;ENSG00000184845;ENSG00000185104;ENSG00000251493;ENSG00000103023;ENSG00000116786;ENSG00000196914;ENSG00000183624;ENSG00000112511;ENSG00000176058;ENSG00000042445;ENSG00000133028;ENSG00000140961;ENSG00000160949;ENSG00000103126;ENSG00000075826;ENSG00000166171;ENSG00000090863;ENSG00000163961…
hsa-miR-4753-3p	ENSG00000174945;ENSG00000163644;ENSG00000087206;ENSG00000196159;ENSG00000172000;ENSG00000105771;ENSG00000148143
hsa-miR-4753-5p	ENSG00000163660;ENSG00000145949;ENSG00000186912;ENSG00000185070;ENSG00000186306;ENSG00000074660;ENSG00000124508;ENSG00000140557;ENSG00000249581;ENSG00000119402;ENSG00000197891;ENSG00000143373
hsa-miR-4754	ENSG00000213619;ENSG00000089723;ENSG00000174950;ENSG00000114812;ENSG00000105675;ENSG00000088320;ENSG00000125266;ENSG00000077312;ENSG00000144847;ENSG00000163207;ENSG00000140479;ENSG00000126062;ENSG00000139428;ENSG00000106477;ENSG00000125648;ENSG00000184108;ENSG00000164169;ENSG00000111358;ENSG00000168273;ENSG00000051108;ENSG00000118894;ENSG00000212719;ENSG00000183873;ENSG00000169184;ENSG00000276747…
hsa-miR-4755-3p	ENSG00000175592;ENSG00000110274;ENSG00000110514;ENSG00000095139;ENSG00000070182;ENSG00000170955;ENSG00000118298;ENSG00000197471;ENSG00000013523;ENSG00000180370;ENSG00000111229;ENSG00000138829;ENSG00000174576;ENSG00000221972;ENSG00000042445;ENSG00000052344;ENSG00000088280;ENSG00000176092;ENSG00000186866;ENSG00000100003;ENSG00000126233;ENSG00000128731;ENSG00000262209;ENSG00000135960;ENSG00000101188…
hsa-miR-4755-5p	ENSG00000139651;ENSG00000189001;ENSG00000163359;ENSG00000197993;ENSG00000279408;ENSG00000069020;ENSG00000067141;ENSG00000170515;ENSG00000168936;ENSG00000165675;ENSG00000069966;ENSG00000162594;ENSG00000121577;ENSG00000167858;ENSG00000124664;ENSG00000156860;ENSG00000121753;ENSG00000169330;ENSG00000106772;ENSG00000237599;ENSG00000134250;ENSG00000037637;ENSG00000099957;ENSG00000072071;ENSG00000184923…
hsa-miR-4757-3p	ENSG00000213578;ENSG00000159322;ENSG00000179954;ENSG00000187790;ENSG00000100889;ENSG00000165280;ENSG00000260456;ENSG00000070886;ENSG00000106771;ENSG00000196123;ENSG00000213203;ENSG00000115944;ENSG00000131152;ENSG00000032219;ENSG00000125656;ENSG00000051382;ENSG00000083067;ENSG00000128815;ENSG00000184451;ENSG00000069943;ENSG00000106993;ENSG00000101986
hsa-miR-4758-5p	ENSG00000102362;ENSG00000105520;ENSG00000185189;ENSG00000198457;ENSG00000129990;ENSG00000127311;ENSG00000172508;ENSG00000274349;ENSG00000275302;ENSG00000104872;ENSG00000103495;ENSG00000004961;ENSG00000100385;ENSG00000023330;ENSG00000062370;ENSG00000018408;ENSG00000006611;ENSG00000135637;ENSG00000198742;ENSG00000225130;ENSG00000158292;ENSG00000215912;ENSG00000133027;ENSG00000013275;ENSG00000102606…
hsa-miR-4761-3p	ENSG00000140320;ENSG00000142675;ENSG00000070366;ENSG00000128626;ENSG00000170522;ENSG00000181690;ENSG00000166126;ENSG00000184956;ENSG00000125741;ENSG00000140691;ENSG00000171004;ENSG00000124782;ENSG00000112159;ENSG00000160688;ENSG00000189167;ENSG00000128482;ENSG00000088930;ENSG00000188542;ENSG00000135914;ENSG00000084070;ENSG00000239857;ENSG00000140015;ENSG00000141298;ENSG00000128591;ENSG00000153976…
hsa-miR-4762-3p	ENSG00000104870
hsa-miR-4762-5p	ENSG00000163239
hsa-miR-4763-3p	ENSG00000117480;ENSG00000066027;ENSG00000161405;ENSG00000135632;ENSG00000166090;ENSG00000261150;ENSG00000121753;ENSG00000148153;ENSG00000142621;ENSG00000073067;ENSG00000176540;ENSG00000101191;ENSG00000006652;ENSG00000102580;ENSG00000100299;ENSG00000152154;ENSG00000236949;ENSG00000113384;ENSG00000136011;ENSG00000232414;ENSG00000103194;ENSG00000158042;ENSG00000166272;ENSG00000169704;ENSG00000075043…
hsa-miR-4763-5p	ENSG00000100605;ENSG00000108312;ENSG00000101126;ENSG00000162009;ENSG00000187017;ENSG00000198492;ENSG00000105507;ENSG00000105855;ENSG00000163431;ENSG00000179094;ENSG00000065183;ENSG00000159692;ENSG00000175264;ENSG00000163704;ENSG00000178055;ENSG00000064270;ENSG00000226685;ENSG00000146360;ENSG00000100271;ENSG00000223533;ENSG00000129351;ENSG00000178307;ENSG00000153044;ENSG00000274286;ENSG00000135902…
hsa-miR-4766-3p	ENSG00000119844
hsa-miR-4766-5p	ENSG00000168283;ENSG00000130338;ENSG00000155511
hsa-miR-4767	ENSG00000108950;ENSG00000174963;ENSG00000196361;ENSG00000104059;ENSG00000169683;ENSG00000173809;ENSG00000168505;ENSG00000236490;ENSG00000237459;ENSG00000183853;ENSG00000126106;ENSG00000135940;ENSG00000144677;ENSG00000140675;ENSG00000130638;ENSG00000168243;ENSG00000217236;ENSG00000196371;ENSG00000122042;ENSG00000127585;ENSG00000104774;ENSG00000180900;ENSG00000179979;ENSG00000132005;ENSG00000139131…
hsa-miR-4769-5p	ENSG00000129159;ENSG00000176049;ENSG00000110108;ENSG00000168710;ENSG00000204172;ENSG00000170088;ENSG00000177628;ENSG00000149948;ENSG00000197324;ENSG00000147206;ENSG00000139668;ENSG00000230341;ENSG00000139899;ENSG00000240764;ENSG00000149357;ENSG00000102934;ENSG00000160781;ENSG00000074276;ENSG00000268221;ENSG00000157625;ENSG00000110448;ENSG00000084628;ENSG00000184949;ENSG00000205718;ENSG00000171540…
hsa-miR-4772-3p	ENSG00000179941;ENSG00000234409;ENSG00000132718;ENSG00000170464;ENSG00000140505;ENSG00000173110;ENSG00000123505;ENSG00000184227;ENSG00000162591;ENSG00000101966;ENSG00000092847;ENSG00000172425;ENSG00000185361;ENSG00000187260;ENSG00000281152;ENSG00000114993;ENSG00000128250;ENSG00000081985;ENSG00000185070;ENSG00000121057;ENSG00000100427;ENSG00000174373
hsa-miR-4772-5p	ENSG00000169504;ENSG00000120709;ENSG00000213694
hsa-miR-4774-5p	ENSG00000101247;ENSG00000222028
hsa-miR-4779	ENSG00000155066;ENSG00000185187;ENSG00000100628;ENSG00000272325
hsa-miR-4781-3p	ENSG00000127948;ENSG00000136003;ENSG00000205927
hsa-miR-4781-5p	ENSG00000272391;ENSG00000173320;ENSG00000150394;ENSG00000143171;ENSG00000197136;ENSG00000153093;ENSG00000186111;ENSG00000087111;ENSG00000104805;ENSG00000267909;ENSG00000185838;ENSG00000196313;ENSG00000185070;ENSG00000103707;ENSG00000124302;ENSG00000134030;ENSG00000242616
hsa-miR-4782-5p	ENSG00000180376
hsa-miR-4784	ENSG00000171435;ENSG00000076108;ENSG00000197312;ENSG00000143847;ENSG00000182934;ENSG00000173918;ENSG00000157483;ENSG00000147421;ENSG00000204052;ENSG00000106665;ENSG00000159433;ENSG00000140403;ENSG00000128849;ENSG00000143315;ENSG00000132938;ENSG00000131462;ENSG00000115808;ENSG00000188112;ENSG00000140829;ENSG00000164144;ENSG00000133318;ENSG00000128881;ENSG00000112531;ENSG00000179403;ENSG00000164916…
hsa-miR-4785	ENSG00000004399;ENSG00000140406;ENSG00000149380;ENSG00000113758;ENSG00000184489;ENSG00000156232;ENSG00000162105;ENSG00000073584;ENSG00000186326;ENSG00000108239;ENSG00000177283;ENSG00000131653;ENSG00000205903;ENSG00000174996;ENSG00000157211;ENSG00000183463;ENSG00000177425;ENSG00000167900;ENSG00000081014;ENSG00000198598;ENSG00000123358;ENSG00000196581;ENSG00000140941;ENSG00000109927;ENSG00000181751…
hsa-miR-4786-3p	ENSG00000124194;ENSG00000175727;ENSG00000100055;ENSG00000241595;ENSG00000112493;ENSG00000269881;ENSG00000090565;ENSG00000235657;ENSG00000130479;ENSG00000227315;ENSG00000100075;ENSG00000027644;ENSG00000224941;ENSG00000162571;ENSG00000153885;ENSG00000234846;ENSG00000185453;ENSG00000065320;ENSG00000174607;ENSG00000188690;ENSG00000103150;ENSG00000160007;ENSG00000184154;ENSG00000111245;ENSG00000131469…
hsa-miR-4786-5p	ENSG00000185002;ENSG00000070159;ENSG00000213988;ENSG00000143858;ENSG00000178607;ENSG00000130653;ENSG00000100393;ENSG00000106665;ENSG00000169180;ENSG00000198752;ENSG00000173826;ENSG00000168395;ENSG00000118160;ENSG00000160007;ENSG00000126216;ENSG00000107957;ENSG00000073584;ENSG00000142149;ENSG00000196865;ENSG00000016082;ENSG00000197360;ENSG00000141258;ENSG00000163481;ENSG00000072071;ENSG00000178209…
hsa-miR-4787-3p	ENSG00000011007;ENSG00000174099;ENSG00000143507;ENSG00000105971;ENSG00000076984;ENSG00000091137;ENSG00000173442;ENSG00000102755;ENSG00000128040;ENSG00000150457;ENSG00000115649;ENSG00000170153;ENSG00000171119;ENSG00000130477;ENSG00000164325;ENSG00000228672;ENSG00000126457;ENSG00000158470;ENSG00000129250;ENSG00000090581;ENSG00000144659;ENSG00000161204;ENSG00000182870;ENSG00000105926;ENSG00000067177…
hsa-miR-4787-5p	ENSG00000232180;ENSG00000184492;ENSG00000109101;ENSG00000187266;ENSG00000141447;ENSG00000130592;ENSG00000198752;ENSG00000165804;ENSG00000146966;ENSG00000167994;ENSG00000129625;ENSG00000105486;ENSG00000125089;ENSG00000049618;ENSG00000134278;ENSG00000166246;ENSG00000198003;ENSG00000177354;ENSG00000171703;ENSG00000142632;ENSG00000087842;ENSG00000196358;ENSG00000183160;ENSG00000015520;ENSG00000144749…
hsa-miR-4788	ENSG00000146122;ENSG00000074755;ENSG00000185467;ENSG00000148702;ENSG00000081692;ENSG00000161921;ENSG00000106410;ENSG00000132359;ENSG00000112308;ENSG00000179058;ENSG00000181404;ENSG00000065135;ENSG00000157542;ENSG00000133246;ENSG00000123096;ENSG00000130939;ENSG00000134817;ENSG00000054356;ENSG00000175938;ENSG00000136699;ENSG00000279457;ENSG00000164916;ENSG00000175220;ENSG00000125863;ENSG00000136153
hsa-miR-4793-3p	ENSG00000170266;ENSG00000203690;ENSG00000106410;ENSG00000100109;ENSG00000180616;ENSG00000171722;ENSG00000073464;ENSG00000147852;ENSG00000171241;ENSG00000188282;ENSG00000061918;ENSG00000068024;ENSG00000078699;ENSG00000196159;ENSG00000160439;ENSG00000179242;ENSG00000096433;ENSG00000152104;ENSG00000166984;ENSG00000138162;ENSG00000138442;ENSG00000168936;ENSG00000197714;ENSG00000185551;ENSG00000131037…
hsa-miR-4794	ENSG00000179403;ENSG00000118965;ENSG00000166224;ENSG00000165970;ENSG00000002822;ENSG00000072274;ENSG00000070366;ENSG00000070495;ENSG00000167840;ENSG00000176428;ENSG00000134516;ENSG00000188612;ENSG00000111424
hsa-miR-4796-3p	ENSG00000164778;ENSG00000204160;ENSG00000184743;ENSG00000178184
hsa-miR-4796-5p	ENSG00000173334
hsa-miR-4797-3p	ENSG00000181924;ENSG00000197520;ENSG00000156273;ENSG00000163933;ENSG00000081237;ENSG00000166747;ENSG00000178568;ENSG00000197879;ENSG00000080823
hsa-miR-4797-5p	ENSG00000115806;ENSG00000184194;ENSG00000116329;ENSG00000109133;ENSG00000179242;ENSG00000156413
hsa-miR-4800-3p	ENSG00000198373;ENSG00000006118;ENSG00000081692;ENSG00000183580;ENSG00000071626;ENSG00000229637;ENSG00000100346;ENSG00000109689;ENSG00000131381;ENSG00000244165;ENSG00000075891;ENSG00000147206;ENSG00000105369;ENSG00000187140;ENSG00000154764;ENSG00000136535;ENSG00000064393;ENSG00000082153;ENSG00000142798;ENSG00000156030;ENSG00000103150;ENSG00000197106;ENSG00000103657;ENSG00000185238;ENSG00000081479…
hsa-miR-4800-5p	ENSG00000146216;ENSG00000115252;ENSG00000148153;ENSG00000039987;ENSG00000198324;ENSG00000157064;ENSG00000111275;ENSG00000256463;ENSG00000198870;ENSG00000108830;ENSG00000006555;ENSG00000179091;ENSG00000011376;ENSG00000071564;ENSG00000185885;ENSG00000100385;ENSG00000162599;ENSG00000145626;ENSG00000134086;ENSG00000159079;ENSG00000070269;ENSG00000109118;ENSG00000176485;ENSG00000111877;ENSG00000165934…
hsa-miR-4804-5p	ENSG00000183067
hsa-miR-483-3p	ENSG00000167880;ENSG00000176678;ENSG00000148082;ENSG00000204531;ENSG00000179409;ENSG00000230930;ENSG00000167657;ENSG00000105290;ENSG00000240583;ENSG00000135720;ENSG00000173991;ENSG00000116285;ENSG00000183386;ENSG00000149091;ENSG00000166707;ENSG00000274600;ENSG00000169499;ENSG00000101638;ENSG00000164615;ENSG00000116525;ENSG00000203747;ENSG00000139182;ENSG00000187726;ENSG00000159792;ENSG00000170298…
hsa-miR-483-5p	ENSG00000169894;ENSG00000189362;ENSG00000158321;ENSG00000188612;ENSG00000135968;ENSG00000120149;ENSG00000107890;ENSG00000115685;ENSG00000134250;ENSG00000239306;ENSG00000010610;ENSG00000103005;ENSG00000146216;ENSG00000146950;ENSG00000229859;ENSG00000183751;ENSG00000143674;ENSG00000124574;ENSG00000108947;ENSG00000169744;ENSG00000158008;ENSG00000067191;ENSG00000186306;ENSG00000185156;ENSG00000275993…
hsa-miR-484	ENSG00000156463;ENSG00000141376;ENSG00000261221;ENSG00000155666;ENSG00000105808;ENSG00000101327;ENSG00000236250;ENSG00000180921;ENSG00000132017;ENSG00000197702;ENSG00000162735;ENSG00000169641;ENSG00000054282;ENSG00000179094;ENSG00000142279;ENSG00000148399;ENSG00000264522;ENSG00000167513;ENSG00000226685;ENSG00000164458;ENSG00000144655;ENSG00000196132;ENSG00000182704;ENSG00000133026;ENSG00000164776…
hsa-miR-485-3p	ENSG00000145920;ENSG00000114126;ENSG00000108389;ENSG00000116688;ENSG00000148082;ENSG00000118960;ENSG00000244242;ENSG00000170004;ENSG00000136383;ENSG00000186591;ENSG00000100811;ENSG00000142784;ENSG00000196943;ENSG00000171246;ENSG00000107758;ENSG00000198216;ENSG00000197905;ENSG00000167755;ENSG00000185905;ENSG00000104907;ENSG00000146021;ENSG00000040199;ENSG00000136279;ENSG00000149289;ENSG00000110799…
hsa-miR-485-5p	ENSG00000110934;ENSG00000213199;ENSG00000173662;ENSG00000072071;ENSG00000227500;ENSG00000089472;ENSG00000187747;ENSG00000135111;ENSG00000256100;ENSG00000105401;ENSG00000168490;ENSG00000188897;ENSG00000127578;ENSG00000196535;ENSG00000140854;ENSG00000137266;ENSG00000148204;ENSG00000105605;ENSG00000160185;ENSG00000189132;ENSG00000135447;ENSG00000159261;ENSG00000119699;ENSG00000170271;ENSG00000118007…
hsa-miR-486-3p	ENSG00000171970;ENSG00000103260;ENSG00000154227;ENSG00000168528;ENSG00000258643;ENSG00000171316;ENSG00000158955;ENSG00000157766;ENSG00000132664;ENSG00000187266;ENSG00000176083;ENSG00000167693;ENSG00000175485;ENSG00000186318;ENSG00000158856;ENSG00000074370;ENSG00000177606;ENSG00000148826;ENSG00000274180;ENSG00000164880;ENSG00000115596;ENSG00000170921;ENSG00000215421;ENSG00000105675;ENSG00000239697…
hsa-miR-486-5p	ENSG00000054611;ENSG00000173214;ENSG00000144504;ENSG00000126467;ENSG00000168275;ENSG00000092036;ENSG00000168675;ENSG00000162804;ENSG00000001631;ENSG00000126934;ENSG00000163359;ENSG00000106012;ENSG00000197079;ENSG00000229341;ENSG00000231608;ENSG00000140612;ENSG00000124783;ENSG00000130589;ENSG00000164742;ENSG00000091542;ENSG00000070610;ENSG00000149115;ENSG00000244462;ENSG00000196123;ENSG00000170185…
hsa-miR-487a-3p	ENSG00000153094;ENSG00000117868;ENSG00000140848
hsa-miR-487a-5p	ENSG00000135426;ENSG00000137166;ENSG00000275004;ENSG00000147804;ENSG00000205302;ENSG00000167139;ENSG00000137815;ENSG00000105329;ENSG00000100815;ENSG00000122484;ENSG00000017260;ENSG00000082556
hsa-miR-487b-3p	ENSG00000213672;ENSG00000124920;ENSG00000125844
hsa-miR-487b-5p	ENSG00000119318;ENSG00000185000;ENSG00000135821;ENSG00000183196;ENSG00000107882;ENSG00000185386;ENSG00000176890;ENSG00000204673;ENSG00000129317;ENSG00000196422;ENSG00000275023;ENSG00000145861;ENSG00000121454;ENSG00000137166;ENSG00000110321;ENSG00000123352;ENSG00000198707;ENSG00000143333;ENSG00000139641;ENSG00000055609;ENSG00000172053;ENSG00000157542;ENSG00000121966
hsa-miR-489-3p	ENSG00000125630;ENSG00000183775;ENSG00000099625;ENSG00000182168
hsa-miR-490-3p	ENSG00000167676;ENSG00000183304;ENSG00000132423;ENSG00000165716;ENSG00000182871;ENSG00000143815;ENSG00000176771;ENSG00000074054;ENSG00000140795;ENSG00000185829;ENSG00000167767;ENSG00000129932;ENSG00000116685;ENSG00000215522;ENSG00000171631;ENSG00000133216;ENSG00000149418;ENSG00000186111;ENSG00000014914;ENSG00000063169;ENSG00000196218;ENSG00000145217;ENSG00000102780;ENSG00000112339;ENSG00000168350…
hsa-miR-490-5p	ENSG00000069424;ENSG00000159445;ENSG00000140470;ENSG00000184967;ENSG00000136240;ENSG00000165695;ENSG00000030304;ENSG00000079393;ENSG00000159792;ENSG00000275066;ENSG00000196865;ENSG00000119231;ENSG00000161542;ENSG00000126217;ENSG00000143126;ENSG00000172172;ENSG00000132821;ENSG00000088882;ENSG00000213066;ENSG00000185313;ENSG00000160949;ENSG00000239789;ENSG00000158816;ENSG00000077782;ENSG00000138411…
hsa-miR-491-5p	ENSG00000006453;ENSG00000166133;ENSG00000056558;ENSG00000236428;ENSG00000176971;ENSG00000003402;ENSG00000279291;ENSG00000197658;ENSG00000087448;ENSG00000183655;ENSG00000039650;ENSG00000272325;ENSG00000256223;ENSG00000212122;ENSG00000197912;ENSG00000101220;ENSG00000213066;ENSG00000169635;ENSG00000100416;ENSG00000140945;ENSG00000081019;ENSG00000148926;ENSG00000198848;ENSG00000231377;ENSG00000167535…
hsa-miR-493-3p	ENSG00000160716;ENSG00000076924;ENSG00000105568;ENSG00000237095;ENSG00000112561;ENSG00000204335;ENSG00000157343;ENSG00000100099;ENSG00000165118;ENSG00000140807;ENSG00000234012;ENSG00000137709;ENSG00000072210;ENSG00000186648;ENSG00000160299;ENSG00000143867;ENSG00000170100;ENSG00000205108;ENSG00000154645;ENSG00000106608;ENSG00000047662;ENSG00000168724;ENSG00000110768;ENSG00000224587;ENSG00000197530…
hsa-miR-494-5p	ENSG00000113303;ENSG00000261609;ENSG00000184708;ENSG00000132681;ENSG00000169876;ENSG00000108306;ENSG00000131037;ENSG00000142347;ENSG00000105738;ENSG00000136319;ENSG00000265203;ENSG00000248713;ENSG00000147119;ENSG00000144369;ENSG00000145113;ENSG00000136044;ENSG00000184730;ENSG00000101150;ENSG00000106263;ENSG00000115526;ENSG00000060709;ENSG00000198369;ENSG00000114841;ENSG00000151876;ENSG00000132361…
hsa-miR-495-5p	ENSG00000105993;ENSG00000148541;ENSG00000104969;ENSG00000111275
hsa-miR-496	ENSG00000018625
hsa-miR-497-5p	ENSG00000140450;ENSG00000144589;ENSG00000135973;ENSG00000104129;ENSG00000196814;ENSG00000198959;ENSG00000124496;ENSG00000186919;ENSG00000196196;ENSG00000163491;ENSG00000107779;ENSG00000064225;ENSG00000158315;ENSG00000115649;ENSG00000160326;ENSG00000005884;ENSG00000181652;ENSG00000169718;ENSG00000184640;ENSG00000183475;ENSG00000140368;ENSG00000189091;ENSG00000143126;ENSG00000110514;ENSG00000167702…
hsa-miR-498	ENSG00000124782;ENSG00000144908;ENSG00000173662;ENSG00000183576;ENSG00000162591;ENSG00000173267;ENSG00000225828;ENSG00000104805;ENSG00000196155;ENSG00000138614;ENSG00000179270;ENSG00000177301;ENSG00000164128;ENSG00000105518;ENSG00000139083;ENSG00000087266;ENSG00000072803;ENSG00000090615;ENSG00000171421;ENSG00000111344;ENSG00000215421;ENSG00000132274;ENSG00000167815;ENSG00000064419;ENSG00000267908…
hsa-miR-4999-5p	ENSG00000065665;ENSG00000157551
hsa-miR-499a-3p	ENSG00000066185;ENSG00000103249;ENSG00000115355;ENSG00000196663
hsa-miR-499a-5p	ENSG00000164440
hsa-miR-499b-5p	ENSG00000076043;ENSG00000103047
hsa-miR-5000-3p	ENSG00000276289;ENSG00000085982;ENSG00000004975;ENSG00000068438;ENSG00000182481;ENSG00000072071;ENSG00000183091;ENSG00000148672;ENSG00000079263;ENSG00000188522;ENSG00000188089;ENSG00000204406;ENSG00000130449;ENSG00000172752;ENSG00000069248;ENSG00000129682;ENSG00000111799;ENSG00000185000;ENSG00000184428;ENSG00000139174;ENSG00000165801;ENSG00000114126;ENSG00000180509;ENSG00000182890;ENSG00000135424…
hsa-miR-5000-5p	ENSG00000124782;ENSG00000167110;ENSG00000135835;ENSG00000125967;ENSG00000183914;ENSG00000126814;ENSG00000137843;ENSG00000166716;ENSG00000007202;ENSG00000188211;ENSG00000019485;ENSG00000125386;ENSG00000143502;ENSG00000214711;ENSG00000103145;ENSG00000213625;ENSG00000114126;ENSG00000119977;ENSG00000139263;ENSG00000073803;ENSG00000259288
hsa-miR-5001-3p	ENSG00000149488;ENSG00000245848;ENSG00000231617;ENSG00000181830;ENSG00000157131;ENSG00000236609;ENSG00000100345;ENSG00000149091;ENSG00000171862;ENSG00000225201;ENSG00000142039;ENSG00000167173;ENSG00000083223;ENSG00000105647;ENSG00000182199;ENSG00000186815;ENSG00000239961;ENSG00000161714;ENSG00000185736;ENSG00000124942;ENSG00000143536;ENSG00000139714;ENSG00000137460;ENSG00000204851;ENSG00000175265…
hsa-miR-5001-5p	ENSG00000104946;ENSG00000163875;ENSG00000104290;ENSG00000110786;ENSG00000139517;ENSG00000099901;ENSG00000153064;ENSG00000159445;ENSG00000206512;ENSG00000187994;ENSG00000148411;ENSG00000129965;ENSG00000148848;ENSG00000101638;ENSG00000188112;ENSG00000182111;ENSG00000172932;ENSG00000129038;ENSG00000169499;ENSG00000004838;ENSG00000274600;ENSG00000006016;ENSG00000104848;ENSG00000103549;ENSG00000047249…
hsa-miR-5002-5p	ENSG00000103489
hsa-miR-5003-3p	ENSG00000138078;ENSG00000173928;ENSG00000137822;ENSG00000182154;ENSG00000153885;ENSG00000128342
hsa-miR-5004-3p	ENSG00000187833;ENSG00000119596;ENSG00000148357;ENSG00000137497;ENSG00000173572;ENSG00000158301;ENSG00000106771;ENSG00000189152;ENSG00000158859;ENSG00000164741;ENSG00000144711;ENSG00000113971;ENSG00000139865;ENSG00000144810;ENSG00000159167;ENSG00000204577;ENSG00000147689;ENSG00000174502;ENSG00000184381;ENSG00000183431;ENSG00000092068;ENSG00000147223;ENSG00000231002;ENSG00000234046;ENSG00000109111…
hsa-miR-5004-5p	ENSG00000121454;ENSG00000169718;ENSG00000132517;ENSG00000099814;ENSG00000077782;ENSG00000109184;ENSG00000069702;ENSG00000130227;ENSG00000163638;ENSG00000100030;ENSG00000142920;ENSG00000073849;ENSG00000196565;ENSG00000176771;ENSG00000213934;ENSG00000124641;ENSG00000124225;ENSG00000147533;ENSG00000159753;ENSG00000139651;ENSG00000181035;ENSG00000108846
hsa-miR-5006-3p	ENSG00000150316;ENSG00000141736;ENSG00000100889;ENSG00000109111;ENSG00000137133;ENSG00000198053;ENSG00000159110;ENSG00000134871;ENSG00000108262;ENSG00000144821;ENSG00000131044;ENSG00000138944;ENSG00000179041;ENSG00000196440;ENSG00000257335;ENSG00000109586;ENSG00000073584;ENSG00000132681;ENSG00000145349;ENSG00000145331;ENSG00000129493;ENSG00000235568;ENSG00000130589;ENSG00000164035;ENSG00000103888…
hsa-miR-5006-5p	ENSG00000125522;ENSG00000159640;ENSG00000184574;ENSG00000099194;ENSG00000116221;ENSG00000130702;ENSG00000108830;ENSG00000074855;ENSG00000189420;ENSG00000204689;ENSG00000152128;ENSG00000158156;ENSG00000126705;ENSG00000180914;ENSG00000111271;ENSG00000043591;ENSG00000152910;ENSG00000053372;ENSG00000164109;ENSG00000130813;ENSG00000185915;ENSG00000100417;ENSG00000164379;ENSG00000196954;ENSG00000142233…
hsa-miR-5007-5p	ENSG00000163517;ENSG00000007255;ENSG00000164532;ENSG00000109917;ENSG00000166343;ENSG00000106477;ENSG00000166928;ENSG00000188897;ENSG00000213445
hsa-miR-5009-5p	ENSG00000165383;ENSG00000111254;ENSG00000198326;ENSG00000167880;ENSG00000205609;ENSG00000204348;ENSG00000236765;ENSG00000135821;ENSG00000125170;ENSG00000128284;ENSG00000138316;ENSG00000102910;ENSG00000224313;ENSG00000241690;ENSG00000160716;ENSG00000134853;ENSG00000162040;ENSG00000188338;ENSG00000130052;ENSG00000109339;ENSG00000085117;ENSG00000225682;ENSG00000124160;ENSG00000206346;ENSG00000116117…
hsa-miR-500a-3p	ENSG00000131351;ENSG00000140545;ENSG00000153820;ENSG00000115317;ENSG00000146828;ENSG00000206557;ENSG00000177283;ENSG00000127483;ENSG00000189431;ENSG00000275793;ENSG00000106305;ENSG00000100311;ENSG00000007541;ENSG00000119820;ENSG00000100815;ENSG00000002746;ENSG00000172531;ENSG00000163499;ENSG00000254470;ENSG00000123427;ENSG00000274600;ENSG00000041982;ENSG00000240505;ENSG00000105447;ENSG00000114790…
hsa-miR-500a-5p	ENSG00000079337;ENSG00000198722;ENSG00000164061;ENSG00000068796;ENSG00000130529;ENSG00000152580;ENSG00000004534;ENSG00000156414;ENSG00000203685;ENSG00000158714;ENSG00000184743;ENSG00000185985;ENSG00000099331;ENSG00000130818;ENSG00000162944
hsa-miR-500b-3p	ENSG00000162076;ENSG00000163395;ENSG00000158691;ENSG00000134109;ENSG00000152952;ENSG00000137270;ENSG00000142677;ENSG00000059122;ENSG00000136002;ENSG00000130829;ENSG00000007202;ENSG00000166529;ENSG00000083838;ENSG00000133265;ENSG00000266953;ENSG00000124222;ENSG00000126249;ENSG00000153404;ENSG00000114126;ENSG00000100078;ENSG00000235109;ENSG00000141295;ENSG00000115073;ENSG00000159184;ENSG00000120875…
hsa-miR-501-3p	ENSG00000130702;ENSG00000059378;ENSG00000204010;ENSG00000185294;ENSG00000151778;ENSG00000144596;ENSG00000069206;ENSG00000177519;ENSG00000100815
hsa-miR-501-5p	ENSG00000112320;ENSG00000090273;ENSG00000157637;ENSG00000205038;ENSG00000174600;ENSG00000162227;ENSG00000183166;ENSG00000048028;ENSG00000086015;ENSG00000147799;ENSG00000170325;ENSG00000157077;ENSG00000179930;ENSG00000157017;ENSG00000163933;ENSG00000105639;ENSG00000088543;ENSG00000197859;ENSG00000177098;ENSG00000120594;ENSG00000215251;ENSG00000244255;ENSG00000166025;ENSG00000176915;ENSG00000112164…
hsa-miR-5010-3p	ENSG00000115306;ENSG00000067900;ENSG00000243710;ENSG00000145911;ENSG00000275954;ENSG00000067334;ENSG00000185811;ENSG00000161509;ENSG00000206452;ENSG00000274933;ENSG00000233841;ENSG00000273513;ENSG00000140688;ENSG00000206435;ENSG00000278599;ENSG00000183117;ENSG00000082497;ENSG00000162757;ENSG00000141622;ENSG00000225691;ENSG00000204525;ENSG00000092847;ENSG00000094916;ENSG00000174990;ENSG00000228299…
hsa-miR-5010-5p	ENSG00000142655;ENSG00000197177;ENSG00000113657;ENSG00000165443;ENSG00000103335;ENSG00000183208;ENSG00000181143;ENSG00000224455;ENSG00000138944;ENSG00000140400;ENSG00000225590;ENSG00000169991;ENSG00000095203;ENSG00000237192;ENSG00000175445;ENSG00000130287;ENSG00000204613;ENSG00000174137;ENSG00000254598;ENSG00000236014;ENSG00000113749;ENSG00000228425;ENSG00000254726;ENSG00000101266;ENSG00000180357…
hsa-miR-502-3p	ENSG00000100815;ENSG00000119820;ENSG00000002746;ENSG00000123427;ENSG00000206557;ENSG00000103199;ENSG00000158683;ENSG00000198642;ENSG00000075643;ENSG00000169679;ENSG00000197062
hsa-miR-502-5p	ENSG00000158161;ENSG00000081177;ENSG00000175787;ENSG00000143382;ENSG00000004776;ENSG00000233232;ENSG00000130669;ENSG00000106628;ENSG00000152580;ENSG00000050555;ENSG00000006194;ENSG00000197062;ENSG00000173692;ENSG00000178685;ENSG00000070814;ENSG00000169992;ENSG00000123384;ENSG00000145451;ENSG00000196993;ENSG00000125485
hsa-miR-503-3p	ENSG00000117054;ENSG00000103034;ENSG00000167971;ENSG00000145147;ENSG00000151208;ENSG00000184465;ENSG00000165801;ENSG00000008838;ENSG00000119403;ENSG00000090565;ENSG00000226174;ENSG00000120437;ENSG00000105576;ENSG00000126233;ENSG00000274419;ENSG00000128610;ENSG00000115091;ENSG00000131398;ENSG00000138758;ENSG00000196652;ENSG00000126464;ENSG00000189182;ENSG00000275342;ENSG00000132821;ENSG00000130340…
hsa-miR-503-5p	ENSG00000149489;ENSG00000140835;ENSG00000159261;ENSG00000184916;ENSG00000228263;ENSG00000158470;ENSG00000004846;ENSG00000183196;ENSG00000165280;ENSG00000180777;ENSG00000129933;ENSG00000044446;ENSG00000154928;ENSG00000134247;ENSG00000235336;ENSG00000187790;ENSG00000183386;ENSG00000100311;ENSG00000100241;ENSG00000092607;ENSG00000152527;ENSG00000050820;ENSG00000197959;ENSG00000277203;ENSG00000170465…
hsa-miR-504-3p	ENSG00000073849;ENSG00000183248;ENSG00000117411;ENSG00000129038;ENSG00000114302;ENSG00000243667;ENSG00000108828;ENSG00000164362;ENSG00000180875;ENSG00000145247;ENSG00000085265;ENSG00000142538;ENSG00000172273;ENSG00000068724;ENSG00000140829;ENSG00000115266;ENSG00000063854;ENSG00000105701;ENSG00000171862;ENSG00000198812;ENSG00000059122;ENSG00000084710;ENSG00000254470;ENSG00000198517;ENSG00000214128…
hsa-miR-504-5p	ENSG00000159445;ENSG00000154646;ENSG00000105792;ENSG00000213533;ENSG00000204381;ENSG00000242732;ENSG00000086548;ENSG00000206484;ENSG00000110876;ENSG00000171865;ENSG00000174165;ENSG00000137404;ENSG00000203685;ENSG00000228867;ENSG00000091622;ENSG00000189431;ENSG00000115073;ENSG00000127080;ENSG00000118777;ENSG00000134917;ENSG00000119772;ENSG00000101605;ENSG00000224940;ENSG00000150977;ENSG00000175170…
hsa-miR-505-3p	ENSG00000233890;ENSG00000224379;ENSG00000224941;ENSG00000131591;ENSG00000188760;ENSG00000224472;ENSG00000188112;ENSG00000206455;ENSG00000176438;ENSG00000145868;ENSG00000224470;ENSG00000137310;ENSG00000072042;ENSG00000160908;ENSG00000234674;ENSG00000196155;ENSG00000161640;ENSG00000143384
hsa-miR-505-5p	ENSG00000132563;ENSG00000171587;ENSG00000115977;ENSG00000115306;ENSG00000235194;ENSG00000260097;ENSG00000117586;ENSG00000008710;ENSG00000055118;ENSG00000167257;ENSG00000197818;ENSG00000173868;ENSG00000159674;ENSG00000140859;ENSG00000170092;ENSG00000241253;ENSG00000156463;ENSG00000173678;ENSG00000047849;ENSG00000104826;ENSG00000108424;ENSG00000264522;ENSG00000278259;ENSG00000103353;ENSG00000119383…
hsa-miR-506-3p	ENSG00000168452;ENSG00000105641;ENSG00000087586;ENSG00000126001;ENSG00000231618;ENSG00000198825;ENSG00000178952;ENSG00000206329;ENSG00000221988;ENSG00000101076;ENSG00000206256;ENSG00000174370;ENSG00000236649;ENSG00000227600;ENSG00000146411;ENSG00000228116;ENSG00000180347
hsa-miR-508-5p	ENSG00000107281;ENSG00000067369;ENSG00000226858;ENSG00000086758;ENSG00000232099;ENSG00000164976;ENSG00000175048;ENSG00000107742;ENSG00000141753;ENSG00000168539;ENSG00000234669;ENSG00000130368;ENSG00000165879;ENSG00000139219;ENSG00000240764;ENSG00000161509;ENSG00000164488;ENSG00000101307;ENSG00000197386;ENSG00000204524;ENSG00000171813;ENSG00000019144;ENSG00000172348;ENSG00000077235;ENSG00000148484…
hsa-miR-5088-5p	ENSG00000119977;ENSG00000176723;ENSG00000176087;ENSG00000117215;ENSG00000170473;ENSG00000224313;ENSG00000118640;ENSG00000179348;ENSG00000170801;ENSG00000141744;ENSG00000147613;ENSG00000174279;ENSG00000116183;ENSG00000090565;ENSG00000198839;ENSG00000105879;ENSG00000085224;ENSG00000174611;ENSG00000138152;ENSG00000173531;ENSG00000183722;ENSG00000243284;ENSG00000148357;ENSG00000143514;ENSG00000181827…
hsa-miR-5089-3p	ENSG00000124227;ENSG00000113360;ENSG00000198952;ENSG00000040199;ENSG00000164061;ENSG00000152443;ENSG00000111816;ENSG00000101266;ENSG00000161996;ENSG00000165138
hsa-miR-509-3-5p	ENSG00000160226;ENSG00000161551;ENSG00000110395;ENSG00000184402;ENSG00000166851;ENSG00000215906;ENSG00000103404;ENSG00000254535;ENSG00000160307
hsa-miR-509-3p	ENSG00000180176;ENSG00000177479;ENSG00000164597;ENSG00000180251
hsa-miR-5090	ENSG00000051128;ENSG00000167080;ENSG00000159753;ENSG00000132932;ENSG00000260325;ENSG00000268643;ENSG00000275832;ENSG00000161638;ENSG00000184937;ENSG00000164934;ENSG00000105246;ENSG00000053108;ENSG00000109265;ENSG00000156966;ENSG00000108839;ENSG00000141622;ENSG00000206476;ENSG00000162522;ENSG00000162391;ENSG00000176101;ENSG00000111424;ENSG00000172037;ENSG00000146909;ENSG00000263155;ENSG00000223699…
hsa-miR-5093	ENSG00000233438;ENSG00000101680;ENSG00000137345;ENSG00000161955;ENSG00000150656;ENSG00000158195;ENSG00000099917;ENSG00000234623;ENSG00000168418;ENSG00000169436;ENSG00000105443;ENSG00000204655;ENSG00000198838;ENSG00000134982;ENSG00000164707;ENSG00000065970;ENSG00000112584;ENSG00000174586;ENSG00000230885;ENSG00000132950;ENSG00000004468;ENSG00000232641;ENSG00000197128;ENSG00000135390;ENSG00000130382…
hsa-miR-5096	ENSG00000147454;ENSG00000204568;ENSG00000177000;ENSG00000186300;ENSG00000102313;ENSG00000111832;ENSG00000174099;ENSG00000091137;ENSG00000118689;ENSG00000137831;ENSG00000130119;ENSG00000021776;ENSG00000105771;ENSG00000162929;ENSG00000144460;ENSG00000166275;ENSG00000125482;ENSG00000129250;ENSG00000011523;ENSG00000122203;ENSG00000004846;ENSG00000170949;ENSG00000230254;ENSG00000015153;ENSG00000132603…
hsa-miR-5100	ENSG00000185504;ENSG00000144357;ENSG00000115970;ENSG00000223699;ENSG00000232541;ENSG00000185250;ENSG00000120211;ENSG00000113649;ENSG00000031081;ENSG00000147121;ENSG00000171124;ENSG00000116406;ENSG00000055163;ENSG00000077380;ENSG00000058866;ENSG00000159788;ENSG00000181378;ENSG00000279588;ENSG00000185038;ENSG00000164054;ENSG00000005156;ENSG00000116731;ENSG00000235708;ENSG00000151148;ENSG00000047849…
hsa-miR-511-5p	ENSG00000232045;ENSG00000097007;ENSG00000206376;ENSG00000187775;ENSG00000224143;ENSG00000236759;ENSG00000111981;ENSG00000238134;ENSG00000173327;ENSG00000227333;ENSG00000127603;ENSG00000181215;ENSG00000204371
hsa-miR-512-3p	ENSG00000173327;ENSG00000166856;ENSG00000007968;ENSG00000079308;ENSG00000188375;ENSG00000179300;ENSG00000144191;ENSG00000205927;ENSG00000085185;ENSG00000100027;ENSG00000188157;ENSG00000145916;ENSG00000156860;ENSG00000138722;ENSG00000139625;ENSG00000137166;ENSG00000089250;ENSG00000105289
hsa-miR-513c-5p	ENSG00000115685;ENSG00000254996;ENSG00000197816;ENSG00000134249;ENSG00000062485;ENSG00000087903;ENSG00000131503;ENSG00000161905;ENSG00000159166;ENSG00000151612;ENSG00000112787
hsa-miR-514a-3p	ENSG00000104213
hsa-miR-516a-5p	ENSG00000133124
hsa-miR-516b-5p	ENSG00000186628;ENSG00000168818
hsa-miR-517a-3p	ENSG00000163872;ENSG00000147162;ENSG00000133800
hsa-miR-517b-3p	ENSG00000163872;ENSG00000147162;ENSG00000133800
hsa-miR-517c-3p	ENSG00000147162
hsa-miR-5187-3p	ENSG00000135835;ENSG00000132359;ENSG00000253729;ENSG00000203952
hsa-miR-5187-5p	ENSG00000149527;ENSG00000180694;ENSG00000082805;ENSG00000146648;ENSG00000172009;ENSG00000087157;ENSG00000163825;ENSG00000107140;ENSG00000163354;ENSG00000221910;ENSG00000104522;ENSG00000141441;ENSG00000197818;ENSG00000101849;ENSG00000166333;ENSG00000197587;ENSG00000140459;ENSG00000198796;ENSG00000006125;ENSG00000184840;ENSG00000185339;ENSG00000171540;ENSG00000279257;ENSG00000139767;ENSG00000231925…
hsa-miR-5188	ENSG00000009307
hsa-miR-5189-3p	ENSG00000143258;ENSG00000166736;ENSG00000092295;ENSG00000256162;ENSG00000198853;ENSG00000137700;ENSG00000165733;ENSG00000079689;ENSG00000174607;ENSG00000137877;ENSG00000135272;ENSG00000183655;ENSG00000100191;ENSG00000127586;ENSG00000130294;ENSG00000197496;ENSG00000129009;ENSG00000054356;ENSG00000150593;ENSG00000184602;ENSG00000174231;ENSG00000153132;ENSG00000162873;ENSG00000167114;ENSG00000158169…
hsa-miR-5189-5p	ENSG00000163704;ENSG00000104880;ENSG00000116985;ENSG00000095321;ENSG00000142949;ENSG00000186642;ENSG00000070047;ENSG00000118181;ENSG00000163064;ENSG00000177602;ENSG00000087253;ENSG00000166896;ENSG00000137845;ENSG00000157985;ENSG00000125810;ENSG00000185960;ENSG00000111057;ENSG00000106069;ENSG00000132388;ENSG00000134780;ENSG00000196132;ENSG00000145740;ENSG00000158014;ENSG00000172724;ENSG00000130703…
hsa-miR-518b	ENSG00000273079;ENSG00000119596;ENSG00000132003;ENSG00000088280;ENSG00000128917;ENSG00000133612;ENSG00000126895;ENSG00000167657;ENSG00000196639;ENSG00000176619;ENSG00000170310;ENSG00000165891;ENSG00000105048;ENSG00000133056;ENSG00000100897;ENSG00000115526
hsa-miR-518c-3p	ENSG00000123411;ENSG00000235109;ENSG00000134748;ENSG00000130684;ENSG00000100796;ENSG00000095303;ENSG00000131187;ENSG00000085276;ENSG00000184436
hsa-miR-518c-5p	ENSG00000138080;ENSG00000042781;ENSG00000170075;ENSG00000155897;ENSG00000197217;ENSG00000172830;ENSG00000146221;ENSG00000176771;ENSG00000105855;ENSG00000167733;ENSG00000091157;ENSG00000183246;ENSG00000136944;ENSG00000175318;ENSG00000169213;ENSG00000205309;ENSG00000186532;ENSG00000178358;ENSG00000105559;ENSG00000105287;ENSG00000090376;ENSG00000111667;ENSG00000197557;ENSG00000116205;ENSG00000105467…
hsa-miR-518f-5p	ENSG00000089199;ENSG00000088538;ENSG00000153975;ENSG00000185963;ENSG00000119720;ENSG00000143786;ENSG00000164916;ENSG00000114654;ENSG00000124313;ENSG00000164692;ENSG00000161558;ENSG00000106479;ENSG00000244187;ENSG00000133422;ENSG00000138111;ENSG00000159339;ENSG00000005436;ENSG00000086015;ENSG00000163629;ENSG00000131368;ENSG00000196748;ENSG00000150938;ENSG00000135638;ENSG00000177511;ENSG00000106105…
hsa-miR-5190	ENSG00000197253;ENSG00000089094;ENSG00000152990;ENSG00000087258;ENSG00000132016;ENSG00000114745;ENSG00000165186;ENSG00000180264;ENSG00000198734;ENSG00000139641;ENSG00000165410;ENSG00000013725;ENSG00000169057;ENSG00000173818;ENSG00000118058;ENSG00000105053;ENSG00000077454;ENSG00000107186;ENSG00000058056;ENSG00000196586;ENSG00000113552;ENSG00000105376;ENSG00000175213;ENSG00000134815;ENSG00000002933…
hsa-miR-5192	ENSG00000234623;ENSG00000188095;ENSG00000241360;ENSG00000159216;ENSG00000137345;ENSG00000163394;ENSG00000170468;ENSG00000105939;ENSG00000231256;ENSG00000119231;ENSG00000230332;ENSG00000047936;ENSG00000230885;ENSG00000166211;ENSG00000166402;ENSG00000184500;ENSG00000231192;ENSG00000087448;ENSG00000204655;ENSG00000168005;ENSG00000276612;ENSG00000126249;ENSG00000119681;ENSG00000153404;ENSG00000203485…
hsa-miR-5193	ENSG00000089280;ENSG00000104388;ENSG00000155016;ENSG00000227472;ENSG00000135482;ENSG00000197324;ENSG00000086159;ENSG00000165023;ENSG00000129159;ENSG00000110108;ENSG00000215131;ENSG00000028277;ENSG00000046774;ENSG00000102554;ENSG00000188554;ENSG00000143303;ENSG00000160789;ENSG00000095932;ENSG00000143373;ENSG00000186399;ENSG00000130635;ENSG00000156858;ENSG00000169213;ENSG00000139899;ENSG00000261236…
hsa-miR-5196-3p	ENSG00000136718;ENSG00000124491;ENSG00000101350;ENSG00000164889;ENSG00000146054;ENSG00000151117;ENSG00000140350;ENSG00000160293;ENSG00000180448;ENSG00000166188;ENSG00000178473;ENSG00000130528;ENSG00000236979;ENSG00000150672;ENSG00000141564;ENSG00000151065;ENSG00000148516;ENSG00000228813;ENSG00000085117;ENSG00000153107;ENSG00000157423;ENSG00000163412;ENSG00000105327;ENSG00000088205;ENSG00000206412…
hsa-miR-519a-5p	ENSG00000070476;ENSG00000121680;ENSG00000142619;ENSG00000196542;ENSG00000142623;ENSG00000168434;ENSG00000185670;ENSG00000107566;ENSG00000141376;ENSG00000115457;ENSG00000135638;ENSG00000185085;ENSG00000156858;ENSG00000196748;ENSG00000050555;ENSG00000131368;ENSG00000134690;ENSG00000119689;ENSG00000233927;ENSG00000198569;ENSG00000133401;ENSG00000163629;ENSG00000105357;ENSG00000167685;ENSG00000159339…
hsa-miR-519d-3p	ENSG00000146839;ENSG00000124203;ENSG00000164543;ENSG00000147649;ENSG00000008197;ENSG00000105339
hsa-miR-520a-3p	ENSG00000184307;ENSG00000124203;ENSG00000154839;ENSG00000086717;ENSG00000140632;ENSG00000119121
hsa-miR-520d-3p	ENSG00000148834;ENSG00000143028;ENSG00000215421;ENSG00000168090;ENSG00000174640;ENSG00000164651;ENSG00000107338;ENSG00000101084;ENSG00000051620;ENSG00000130803;ENSG00000069020;ENSG00000204335;ENSG00000114331;ENSG00000156876;ENSG00000099326;ENSG00000072518;ENSG00000259399;ENSG00000204084;ENSG00000086289
hsa-miR-520f-3p	ENSG00000100867;ENSG00000104331;ENSG00000164651;ENSG00000106692;ENSG00000143847;ENSG00000170471;ENSG00000173530
hsa-miR-520g-3p	ENSG00000268350;ENSG00000101266;ENSG00000014257
hsa-miR-520h	ENSG00000181396
hsa-miR-524-3p	ENSG00000179388;ENSG00000272031;ENSG00000159658;ENSG00000227268;ENSG00000215021;ENSG00000123575;ENSG00000079432;ENSG00000173786;ENSG00000141579;ENSG00000172888;ENSG00000275553;ENSG00000100116;ENSG00000100604;ENSG00000152767;ENSG00000107104;ENSG00000183484;ENSG00000135111;ENSG00000112379;ENSG00000100596;ENSG00000171604;ENSG00000181035;ENSG00000109339;ENSG00000144560;ENSG00000136504;ENSG00000183337…
hsa-miR-524-5p	ENSG00000178878
hsa-miR-525-5p	ENSG00000130164;ENSG00000168938;ENSG00000103249;ENSG00000173237;ENSG00000143786;ENSG00000141569;ENSG00000138074;ENSG00000163873;ENSG00000142655;ENSG00000132825;ENSG00000233276;ENSG00000020181;ENSG00000156381;ENSG00000088538;ENSG00000123700;ENSG00000101004;ENSG00000088726;ENSG00000159339;ENSG00000178719;ENSG00000086015;ENSG00000203782;ENSG00000058600;ENSG00000005436;ENSG00000159433;ENSG00000172840…
hsa-miR-526b-5p	ENSG00000144815;ENSG00000276203;ENSG00000088538;ENSG00000185231;ENSG00000142556;ENSG00000197128;ENSG00000177971;ENSG00000177257;ENSG00000172014;ENSG00000145391;ENSG00000144596;ENSG00000145555;ENSG00000178882;ENSG00000159166;ENSG00000148082;ENSG00000152592;ENSG00000174502;ENSG00000103227;ENSG00000076928;ENSG00000126214;ENSG00000255730;ENSG00000221955;ENSG00000121904;ENSG00000268163;ENSG00000168067…
hsa-miR-532-3p	ENSG00000171014;ENSG00000111664;ENSG00000112308;ENSG00000138002;ENSG00000233911;ENSG00000196090;ENSG00000206474;ENSG00000135406;ENSG00000109956;ENSG00000011028;ENSG00000163840;ENSG00000139083;ENSG00000114735;ENSG00000161940;ENSG00000184840;ENSG00000198952;ENSG00000021762;ENSG00000137992;ENSG00000215041;ENSG00000102290;ENSG00000261221;ENSG00000204536;ENSG00000166135;ENSG00000137103;ENSG00000088256…
hsa-miR-532-5p	ENSG00000173826;ENSG00000007968;ENSG00000113504;ENSG00000104112;ENSG00000198771;ENSG00000197653;ENSG00000118432;ENSG00000213578;ENSG00000100393;ENSG00000197562;ENSG00000111344;ENSG00000055118;ENSG00000113296;ENSG00000115884;ENSG00000132681;ENSG00000105409;ENSG00000162522;ENSG00000132932
hsa-miR-539-5p	ENSG00000108370
hsa-miR-541-3p	ENSG00000090530;ENSG00000136828;ENSG00000153404;ENSG00000172893;ENSG00000007402;ENSG00000181588;ENSG00000166166;ENSG00000179532;ENSG00000171617;ENSG00000131697;ENSG00000186174;ENSG00000138316;ENSG00000147419;ENSG00000129514;ENSG00000182718;ENSG00000128731;ENSG00000144115;ENSG00000017260;ENSG00000235125;ENSG00000115850;ENSG00000108262;ENSG00000132256;ENSG00000076248;ENSG00000213064;ENSG00000204291…
hsa-miR-541-5p	ENSG00000169085;ENSG00000164902;ENSG00000107719;ENSG00000116957;ENSG00000177200;ENSG00000205327;ENSG00000163545;ENSG00000165271;ENSG00000114541;ENSG00000009830;ENSG00000206452;ENSG00000164099;ENSG00000257108;ENSG00000167861;ENSG00000164904;ENSG00000104388;ENSG00000103550;ENSG00000166136;ENSG00000233841;ENSG00000120693;ENSG00000162526;ENSG00000152133;ENSG00000126883;ENSG00000183742;ENSG00000171872…
hsa-miR-542-5p	ENSG00000232541;ENSG00000077274;ENSG00000179915;ENSG00000150394;ENSG00000072135;ENSG00000153093;ENSG00000092964;ENSG00000160963;ENSG00000186575;ENSG00000223699;ENSG00000109265;ENSG00000156966;ENSG00000136731;ENSG00000084693;ENSG00000198542;ENSG00000168778;ENSG00000221866;ENSG00000169992;ENSG00000249428;ENSG00000206383;ENSG00000007520;ENSG00000198355;ENSG00000197976;ENSG00000185761;ENSG00000054967…
hsa-miR-543	ENSG00000109685
hsa-miR-544b	ENSG00000143603;ENSG00000155657;ENSG00000159958;ENSG00000145936;ENSG00000119121;ENSG00000170681;ENSG00000146122;ENSG00000172687;ENSG00000131941;ENSG00000140548;ENSG00000118017;ENSG00000188089;ENSG00000141965;ENSG00000188735;ENSG00000145365;ENSG00000126012;ENSG00000178928;ENSG00000168676
hsa-miR-548aa	ENSG00000205726;ENSG00000139133;ENSG00000183908;ENSG00000179909;ENSG00000122692;ENSG00000175548;ENSG00000102781;ENSG00000174123;ENSG00000132623;ENSG00000188039;ENSG00000148483
hsa-miR-548ah-3p	ENSG00000122692;ENSG00000183908;ENSG00000205726
hsa-miR-548al	ENSG00000264364
hsa-miR-548am-3p	ENSG00000122692;ENSG00000183908;ENSG00000205726
hsa-miR-548am-5p	ENSG00000102781;ENSG00000132623;ENSG00000139505;ENSG00000166111
hsa-miR-548aq-3p	ENSG00000205726;ENSG00000183908;ENSG00000122692
hsa-miR-548as-5p	ENSG00000102781
hsa-miR-548au-3p	ENSG00000103723;ENSG00000138768;ENSG00000256870;ENSG00000267168;ENSG00000179909;ENSG00000181038;ENSG00000174527
hsa-miR-548au-5p	ENSG00000139505;ENSG00000132623;ENSG00000102781
hsa-miR-548ax	ENSG00000102781
hsa-miR-548ay-3p	ENSG00000173908
hsa-miR-548az-5p	ENSG00000139505;ENSG00000100714;ENSG00000102781;ENSG00000132623
hsa-miR-548b-3p	ENSG00000107290;ENSG00000129158;ENSG00000148483;ENSG00000107957
hsa-miR-548c-5p	ENSG00000132623;ENSG00000102781;ENSG00000139505;ENSG00000166111
hsa-miR-548d-3p	ENSG00000183873
hsa-miR-548d-5p	ENSG00000132623;ENSG00000102781;ENSG00000100714;ENSG00000188215
hsa-miR-548e-5p	ENSG00000198554
hsa-miR-548h-3p	ENSG00000183908;ENSG00000139133;ENSG00000205726;ENSG00000175548;ENSG00000122692;ENSG00000132623;ENSG00000102781;ENSG00000148483
hsa-miR-548o-5p	ENSG00000166111;ENSG00000139505;ENSG00000132623;ENSG00000102781
hsa-miR-548q	ENSG00000176894;ENSG00000010327;ENSG00000154548;ENSG00000162302;ENSG00000013619;ENSG00000130413;ENSG00000198855;ENSG00000133069;ENSG00000121281;ENSG00000102781;ENSG00000140323;ENSG00000135392;ENSG00000181754;ENSG00000155096;ENSG00000137309;ENSG00000179598;ENSG00000196468;ENSG00000179922;ENSG00000186479;ENSG00000072818
hsa-miR-548s	ENSG00000198198
hsa-miR-548t-3p	ENSG00000139133;ENSG00000205726;ENSG00000183908;ENSG00000122692;ENSG00000175548;ENSG00000179909;ENSG00000102781;ENSG00000174123;ENSG00000132623;ENSG00000188039;ENSG00000148483
hsa-miR-548w	ENSG00000102781
hsa-miR-548z	ENSG00000139133;ENSG00000205726;ENSG00000183908;ENSG00000122692;ENSG00000175548;ENSG00000102781;ENSG00000132623;ENSG00000148483
hsa-miR-549a	ENSG00000155816
hsa-miR-550a-3-5p	ENSG00000053371;ENSG00000167978;ENSG00000240849;ENSG00000149305;ENSG00000151502;ENSG00000178567;ENSG00000115592;ENSG00000091656;ENSG00000168481;ENSG00000125648;ENSG00000162482;ENSG00000211454;ENSG00000052850;ENSG00000105376;ENSG00000104140;ENSG00000100601
hsa-miR-550a-3p	ENSG00000091157;ENSG00000153283;ENSG00000162402;ENSG00000197283;ENSG00000179023;ENSG00000184486;ENSG00000122176;ENSG00000106344;ENSG00000163873;ENSG00000180336;ENSG00000141485;ENSG00000142599;ENSG00000227460
hsa-miR-550a-5p	ENSG00000253831;ENSG00000185989;ENSG00000141965;ENSG00000164691;ENSG00000169282;ENSG00000235711;ENSG00000112659;ENSG00000234616;ENSG00000128340;ENSG00000063761;ENSG00000167112;ENSG00000136167;ENSG00000163820;ENSG00000162924;ENSG00000205363;ENSG00000197249;ENSG00000138802;ENSG00000069275;ENSG00000198225;ENSG00000253368;ENSG00000160298;ENSG00000250799;ENSG00000168710;ENSG00000110080;ENSG00000107736…
hsa-miR-550b-2-5p	ENSG00000104218;ENSG00000154978;ENSG00000144445;ENSG00000155961;ENSG00000100601;ENSG00000100578;ENSG00000102531;ENSG00000132466;ENSG00000160218;ENSG00000005156;ENSG00000156463;ENSG00000065883;ENSG00000101182;ENSG00000119411;ENSG00000173486;ENSG00000261594;ENSG00000280433;ENSG00000167978;ENSG00000007202
hsa-miR-550b-3p	ENSG00000091157;ENSG00000163431;ENSG00000075340;ENSG00000083457;ENSG00000131149;ENSG00000163873;ENSG00000111540;ENSG00000180336;ENSG00000159267;ENSG00000100380;ENSG00000075429;ENSG00000142599
hsa-miR-551a	ENSG00000166188;ENSG00000140853;ENSG00000086827;ENSG00000173080;ENSG00000165494;ENSG00000167280;ENSG00000254996;ENSG00000166716;ENSG00000188501;ENSG00000104731;ENSG00000206491;ENSG00000176853;ENSG00000138772;ENSG00000105656;ENSG00000172831;ENSG00000114353;ENSG00000118971;ENSG00000143771;ENSG00000166341;ENSG00000189339;ENSG00000144119;ENSG00000234616;ENSG00000233564;ENSG00000008710;ENSG00000164855…
hsa-miR-551b-3p	ENSG00000176853;ENSG00000026297;ENSG00000188501;ENSG00000259159;ENSG00000070601;ENSG00000133316;ENSG00000167701;ENSG00000152078;ENSG00000177303;ENSG00000223953;ENSG00000121274;ENSG00000173918;ENSG00000146039;ENSG00000240184
hsa-miR-551b-5p	ENSG00000214309
hsa-miR-552-3p	ENSG00000114999
hsa-miR-5581-3p	ENSG00000131828;ENSG00000100461;ENSG00000186716;ENSG00000163637;ENSG00000103154;ENSG00000175354;ENSG00000137225;ENSG00000172179;ENSG00000184863;ENSG00000122970;ENSG00000135540;ENSG00000161888;ENSG00000170791;ENSG00000171056;ENSG00000081052;ENSG00000163114;ENSG00000258724;ENSG00000135632;ENSG00000079337;ENSG00000171811;ENSG00000143995;ENSG00000173546;ENSG00000188687;ENSG00000139651
hsa-miR-5584-3p	ENSG00000166016;ENSG00000168675;ENSG00000099999;ENSG00000151229;ENSG00000166123;ENSG00000196361
hsa-miR-5584-5p	ENSG00000172828;ENSG00000179111;ENSG00000148602;ENSG00000149532;ENSG00000144320;ENSG00000111269
hsa-miR-5585-3p	ENSG00000156050;ENSG00000173214;ENSG00000122008;ENSG00000106080;ENSG00000161381;ENSG00000188687;ENSG00000163328;ENSG00000165025;ENSG00000137959;ENSG00000257594;ENSG00000164627;ENSG00000150712;ENSG00000163960;ENSG00000204592;ENSG00000182986;ENSG00000267041;ENSG00000145592;ENSG00000198625;ENSG00000126785;ENSG00000148187;ENSG00000129347;ENSG00000152104;ENSG00000242550;ENSG00000174840;ENSG00000084623…
hsa-miR-5586-3p	ENSG00000198624;ENSG00000164066;ENSG00000184148;ENSG00000012817
hsa-miR-5587-3p	ENSG00000158941;ENSG00000137497;ENSG00000115290;ENSG00000248751;ENSG00000143196;ENSG00000119720;ENSG00000206378;ENSG00000143870;ENSG00000173327;ENSG00000230985;ENSG00000105426;ENSG00000002016;ENSG00000196498;ENSG00000187942;ENSG00000128591;ENSG00000139445;ENSG00000229077;ENSG00000168807;ENSG00000138316;ENSG00000162849;ENSG00000162951;ENSG00000165801;ENSG00000090447;ENSG00000111110;ENSG00000135472…
hsa-miR-5587-5p	ENSG00000162650;ENSG00000141965;ENSG00000161958;ENSG00000006210;ENSG00000267909;ENSG00000112877;ENSG00000081277;ENSG00000106100;ENSG00000197077;ENSG00000150893;ENSG00000174456;ENSG00000197599;ENSG00000139190;ENSG00000132688;ENSG00000227059;ENSG00000143748;ENSG00000196576;ENSG00000169710;ENSG00000215045;ENSG00000169093;ENSG00000172578
hsa-miR-5588-5p	ENSG00000119720;ENSG00000128849;ENSG00000067177;ENSG00000162572;ENSG00000119771
hsa-miR-5589-3p	ENSG00000101181;ENSG00000275591;ENSG00000151150;ENSG00000169188;ENSG00000129646;ENSG00000130589;ENSG00000106070;ENSG00000138138;ENSG00000173227;ENSG00000092067;ENSG00000183020;ENSG00000164855;ENSG00000143341;ENSG00000166341;ENSG00000164066;ENSG00000116871;ENSG00000170903;ENSG00000180440;ENSG00000135637;ENSG00000142279;ENSG00000131584;ENSG00000132781;ENSG00000127990;ENSG00000215421;ENSG00000138678…
hsa-miR-5589-5p	ENSG00000007516;ENSG00000135905;ENSG00000174483;ENSG00000179348;ENSG00000266202;ENSG00000148357;ENSG00000228907;ENSG00000062650;ENSG00000240403;ENSG00000170484;ENSG00000167702;ENSG00000063660;ENSG00000102796;ENSG00000106351;ENSG00000175170;ENSG00000175267;ENSG00000171720;ENSG00000189013;ENSG00000188483;ENSG00000164877;ENSG00000259803;ENSG00000167656;ENSG00000166483;ENSG00000270765;ENSG00000105278…
hsa-miR-5683	ENSG00000183230;ENSG00000079308;ENSG00000090857;ENSG00000196936
hsa-miR-5684	ENSG00000268104;ENSG00000174943;ENSG00000152700;ENSG00000065135;ENSG00000166676;ENSG00000163814;ENSG00000163131;ENSG00000161664;ENSG00000179933;ENSG00000197408;ENSG00000165091;ENSG00000083312;ENSG00000144791;ENSG00000116199;ENSG00000005421;ENSG00000006747;ENSG00000111670;ENSG00000055332;ENSG00000091262;ENSG00000166452;ENSG00000230989;ENSG00000168806;ENSG00000224393;ENSG00000068654;ENSG00000105366…
hsa-miR-5690	ENSG00000166682
hsa-miR-5693	ENSG00000184845;ENSG00000165475;ENSG00000165389;ENSG00000058600;ENSG00000067840;ENSG00000006116;ENSG00000120693
hsa-miR-5696	ENSG00000145309;ENSG00000198650
hsa-miR-5698	ENSG00000198060;ENSG00000125484;ENSG00000224470;ENSG00000183486;ENSG00000165474;ENSG00000137776;ENSG00000146648;ENSG00000126822;ENSG00000113231;ENSG00000011451;ENSG00000154143;ENSG00000163884;ENSG00000184271;ENSG00000141084;ENSG00000224487;ENSG00000126001;ENSG00000139117;ENSG00000108406;ENSG00000145911;ENSG00000048740;ENSG00000132386;ENSG00000137492;ENSG00000137764;ENSG00000187186;ENSG00000165891…
hsa-miR-5699-5p	ENSG00000091157;ENSG00000110108;ENSG00000102854;ENSG00000182704;ENSG00000103044;ENSG00000019995;ENSG00000267467;ENSG00000010379;ENSG00000224916;ENSG00000125826;ENSG00000131941;ENSG00000265241;ENSG00000152133;ENSG00000101152;ENSG00000164197;ENSG00000109061;ENSG00000135074;ENSG00000111412;ENSG00000172315;ENSG00000167702;ENSG00000090530;ENSG00000167461;ENSG00000188760;ENSG00000065615;ENSG00000101638…
hsa-miR-570-3p	ENSG00000140543
hsa-miR-5703	ENSG00000161791;ENSG00000120458;ENSG00000230467;ENSG00000133063;ENSG00000206500;ENSG00000170275;ENSG00000237733;ENSG00000171056;ENSG00000236967;ENSG00000185105;ENSG00000204618;ENSG00000227171;ENSG00000144635;ENSG00000157106;ENSG00000136205;ENSG00000230332;ENSG00000115602;ENSG00000235022;ENSG00000165152
hsa-miR-5705	ENSG00000144567;ENSG00000140443;ENSG00000115183;ENSG00000249428;ENSG00000183092;ENSG00000185551;ENSG00000179943;ENSG00000111641;ENSG00000054277;ENSG00000148408;ENSG00000135476;ENSG00000164050;ENSG00000125449;ENSG00000178773;ENSG00000109079;ENSG00000138686;ENSG00000198833;ENSG00000142347;ENSG00000137166;ENSG00000229698;ENSG00000143630;ENSG00000140943;ENSG00000077454;ENSG00000250151;ENSG00000158008…
hsa-miR-5706	ENSG00000221944;ENSG00000182180
hsa-miR-572	ENSG00000138623;ENSG00000167978;ENSG00000151276;ENSG00000121690;ENSG00000125285;ENSG00000132334;ENSG00000176749;ENSG00000125772;ENSG00000163444;ENSG00000196371;ENSG00000107282;ENSG00000115738;ENSG00000264364;ENSG00000142408;ENSG00000175175;ENSG00000198732;ENSG00000109670;ENSG00000108511;ENSG00000083290;ENSG00000107147;ENSG00000112787;ENSG00000099331;ENSG00000124222;ENSG00000167470;ENSG00000203772…
hsa-miR-574-3p	ENSG00000169635;ENSG00000197471;ENSG00000166326;ENSG00000160007;ENSG00000132003;ENSG00000113441;ENSG00000197106;ENSG00000179361;ENSG00000084070;ENSG00000167680;ENSG00000132153;ENSG00000153989;ENSG00000100075;ENSG00000074964;ENSG00000026652;ENSG00000068028;ENSG00000211445;ENSG00000078142;ENSG00000111218;ENSG00000138107;ENSG00000125843;ENSG00000169896;ENSG00000116106;ENSG00000103249;ENSG00000134508…
hsa-miR-574-5p	ENSG00000121871;ENSG00000186951;ENSG00000196357;ENSG00000112796;ENSG00000101445;ENSG00000144583;ENSG00000157087;ENSG00000171150;ENSG00000109771;ENSG00000145431;ENSG00000019549;ENSG00000172346;ENSG00000125885;ENSG00000268009;ENSG00000065883;ENSG00000107779;ENSG00000161714;ENSG00000168421;ENSG00000204304;ENSG00000102189;ENSG00000050030;ENSG00000198947;ENSG00000158286;ENSG00000014123;ENSG00000102313…
hsa-miR-575	ENSG00000075240;ENSG00000112033;ENSG00000145192;ENSG00000142279;ENSG00000100605;ENSG00000188895;ENSG00000134780;ENSG00000119614;ENSG00000205639;ENSG00000008300;ENSG00000081760;ENSG00000065135;ENSG00000143341;ENSG00000010610;ENSG00000065534;ENSG00000224320;ENSG00000129028;ENSG00000167992;ENSG00000114850;ENSG00000176919;ENSG00000103888;ENSG00000137474;ENSG00000182372;ENSG00000241935;ENSG00000177706…
hsa-miR-576-5p	ENSG00000165914;ENSG00000167196;ENSG00000139971;ENSG00000061918
hsa-miR-578	ENSG00000185010;ENSG00000166111;ENSG00000134571;ENSG00000005108;ENSG00000125656;ENSG00000001461;ENSG00000109685
hsa-miR-5787	ENSG00000142002;ENSG00000204364;ENSG00000179627;ENSG00000164488;ENSG00000053254;ENSG00000173511;ENSG00000109047;ENSG00000137285;ENSG00000157020;ENSG00000169242;ENSG00000197324;ENSG00000162889;ENSG00000163618;ENSG00000169105;ENSG00000186532;ENSG00000149792;ENSG00000141458;ENSG00000143624;ENSG00000224398;ENSG00000149452;ENSG00000063438;ENSG00000229071;ENSG00000089351;ENSG00000183760;ENSG00000087589…
hsa-miR-579-5p	ENSG00000197530;ENSG00000154639;ENSG00000122779;ENSG00000005381;ENSG00000175264;ENSG00000158292;ENSG00000151914;ENSG00000142700;ENSG00000105672;ENSG00000105127;ENSG00000130766;ENSG00000188620;ENSG00000101187;ENSG00000185359;ENSG00000114248;ENSG00000110344;ENSG00000183527;ENSG00000173404;ENSG00000159387;ENSG00000182463;ENSG00000173175;ENSG00000136628;ENSG00000075223
hsa-miR-584-3p	ENSG00000182872;ENSG00000159692;ENSG00000107742;ENSG00000137496;ENSG00000127528;ENSG00000143624;ENSG00000204490;ENSG00000188306;ENSG00000070748;ENSG00000223802;ENSG00000198933;ENSG00000129667;ENSG00000156234;ENSG00000164093;ENSG00000171700;ENSG00000206258;ENSG00000233323;ENSG00000196834;ENSG00000177427;ENSG00000130856;ENSG00000233210;ENSG00000079432;ENSG00000232312;ENSG00000224470;ENSG00000165837…
hsa-miR-584-5p	ENSG00000073792;ENSG00000113282;ENSG00000163082;ENSG00000113249;ENSG00000152433;ENSG00000104951;ENSG00000147256
hsa-miR-588	ENSG00000198408;ENSG00000117682
hsa-miR-589-3p	ENSG00000198018;ENSG00000007202;ENSG00000184207;ENSG00000158270;ENSG00000075702;ENSG00000205643;ENSG00000105426;ENSG00000135472;ENSG00000196498;ENSG00000107263;ENSG00000146592;ENSG00000136872;ENSG00000124780;ENSG00000130433;ENSG00000140678;ENSG00000165548;ENSG00000176595;ENSG00000138771;ENSG00000132694;ENSG00000135116;ENSG00000006327;ENSG00000131584;ENSG00000063515;ENSG00000140955;ENSG00000049245…
hsa-miR-589-5p	ENSG00000227322;ENSG00000167306;ENSG00000228333;ENSG00000183638;ENSG00000206289;ENSG00000171735;ENSG00000162430;ENSG00000110400;ENSG00000237353;ENSG00000185634;ENSG00000169184;ENSG00000203797;ENSG00000168658;ENSG00000170037;ENSG00000099834;ENSG00000198171;ENSG00000148826;ENSG00000146021;ENSG00000138755;ENSG00000167257;ENSG00000107731;ENSG00000165060;ENSG00000100425;ENSG00000196169;ENSG00000205060…
hsa-miR-597-3p	ENSG00000227772;ENSG00000238289;ENSG00000183090;ENSG00000145864;ENSG00000231179;ENSG00000081913;ENSG00000185933;ENSG00000111087;ENSG00000143190;ENSG00000155096;ENSG00000096746;ENSG00000234218;ENSG00000198795;ENSG00000164556;ENSG00000163794;ENSG00000215328;ENSG00000004399;ENSG00000235941;ENSG00000212866;ENSG00000152291;ENSG00000127585;ENSG00000224378;ENSG00000234475;ENSG00000092020;ENSG00000174015…
hsa-miR-597-5p	ENSG00000067798;ENSG00000163874;ENSG00000101447;ENSG00000186088;ENSG00000213265;ENSG00000196562;ENSG00000101311;ENSG00000182853;ENSG00000196652;ENSG00000113721;ENSG00000165689;ENSG00000116525;ENSG00000135537;ENSG00000079308;ENSG00000112667
hsa-miR-598-3p	ENSG00000119574;ENSG00000113356;ENSG00000166426;ENSG00000186487;ENSG00000175697;ENSG00000166748;ENSG00000105176;ENSG00000123636;ENSG00000153827;ENSG00000106723;ENSG00000107949;ENSG00000143320;ENSG00000186340;ENSG00000205643;ENSG00000049769;ENSG00000123104;ENSG00000125817;ENSG00000099290;ENSG00000182621;ENSG00000172661;ENSG00000108883;ENSG00000043591;ENSG00000177679;ENSG00000109881;ENSG00000103351…
hsa-miR-598-5p	ENSG00000245848;ENSG00000164615;ENSG00000160691;ENSG00000214021;ENSG00000196411;ENSG00000243627;ENSG00000185100;ENSG00000215612;ENSG00000160446;ENSG00000142677;ENSG00000197321;ENSG00000179958;ENSG00000163655;ENSG00000136986;ENSG00000133065;ENSG00000146063;ENSG00000187116;ENSG00000166685;ENSG00000103174;ENSG00000255529;ENSG00000012232;ENSG00000109991;ENSG00000020129;ENSG00000182600;ENSG00000187474…
hsa-miR-600	ENSG00000204345;ENSG00000068654
hsa-miR-602	ENSG00000130720;ENSG00000128310;ENSG00000090674;ENSG00000119314;ENSG00000198010;ENSG00000143614;ENSG00000260097;ENSG00000214960;ENSG00000065675;ENSG00000116350;ENSG00000106993;ENSG00000169857;ENSG00000147533;ENSG00000081760;ENSG00000198648;ENSG00000168010;ENSG00000037897;ENSG00000136738;ENSG00000116685;ENSG00000153896;ENSG00000104833;ENSG00000085185;ENSG00000102543;ENSG00000126821;ENSG00000131748…
hsa-miR-605-3p	ENSG00000127366
hsa-miR-605-5p	ENSG00000171747;ENSG00000197948;ENSG00000124134;ENSG00000094916;ENSG00000104972;ENSG00000162722;ENSG00000131042;ENSG00000143970;ENSG00000171302;ENSG00000130764;ENSG00000259431;ENSG00000162572;ENSG00000197296;ENSG00000077380;ENSG00000105609
hsa-miR-6072	ENSG00000121753;ENSG00000140279;ENSG00000125637;ENSG00000171722;ENSG00000175183;ENSG00000280804;ENSG00000177885;ENSG00000114735;ENSG00000078061;ENSG00000127445;ENSG00000145911;ENSG00000170837;ENSG00000164053;ENSG00000124116;ENSG00000144583;ENSG00000041982;ENSG00000076201;ENSG00000075336;ENSG00000197948;ENSG00000065308;ENSG00000073060;ENSG00000186174;ENSG00000086102
hsa-miR-6079	ENSG00000091262;ENSG00000171045;ENSG00000174514;ENSG00000140848;ENSG00000188897;ENSG00000115507;ENSG00000152684;ENSG00000089094;ENSG00000146834;ENSG00000162591;ENSG00000156261;ENSG00000006453;ENSG00000165061;ENSG00000120802;ENSG00000160213;ENSG00000122678;ENSG00000103042;ENSG00000119682
hsa-miR-6083	ENSG00000165633
hsa-miR-6086	ENSG00000166484;ENSG00000009950;ENSG00000227686;ENSG00000183166;ENSG00000122133;ENSG00000205442;ENSG00000130684;ENSG00000155530;ENSG00000125827;ENSG00000070526;ENSG00000140323;ENSG00000229253;ENSG00000168477;ENSG00000121104;ENSG00000163635;ENSG00000127241;ENSG00000179954;ENSG00000076108;ENSG00000149179;ENSG00000197622;ENSG00000130940;ENSG00000165125;ENSG00000143028;ENSG00000180198;ENSG00000005844…
hsa-miR-6087	ENSG00000187479;ENSG00000173404;ENSG00000124313;ENSG00000099956;ENSG00000173436;ENSG00000196507;ENSG00000057608;ENSG00000251493;ENSG00000108239;ENSG00000041515;ENSG00000168267;ENSG00000213853;ENSG00000182521;ENSG00000068971;ENSG00000090539;ENSG00000168418;ENSG00000103257;ENSG00000102225;ENSG00000109320;ENSG00000140545;ENSG00000117597;ENSG00000187715;ENSG00000135519;ENSG00000188730;ENSG00000122691…
hsa-miR-6089	ENSG00000145685;ENSG00000183690;ENSG00000212123;ENSG00000124343;ENSG00000079313;ENSG00000145506;ENSG00000139725;ENSG00000161896;ENSG00000186510;ENSG00000169926;ENSG00000099956;ENSG00000204103;ENSG00000136732;ENSG00000278919;ENSG00000124313;ENSG00000170927;ENSG00000117362;ENSG00000100150;ENSG00000153294;ENSG00000179218;ENSG00000144488;ENSG00000170540;ENSG00000102225;ENSG00000143452;ENSG00000176635…
hsa-miR-610	ENSG00000184939;ENSG00000140937;ENSG00000166670;ENSG00000135929;ENSG00000138744;ENSG00000012048
hsa-miR-612	ENSG00000171189;ENSG00000140543;ENSG00000182264;ENSG00000232434;ENSG00000114302;ENSG00000175426;ENSG00000131370;ENSG00000136535;ENSG00000128283;ENSG00000166123;ENSG00000006740;ENSG00000164294;ENSG00000183605;ENSG00000113580;ENSG00000198879;ENSG00000188295;ENSG00000102181;ENSG00000117148;ENSG00000167525;ENSG00000067955;ENSG00000248905;ENSG00000131095;ENSG00000167770;ENSG00000185813;ENSG00000105258…
hsa-miR-6124	ENSG00000080200;ENSG00000058272;ENSG00000118160;ENSG00000101138;ENSG00000159164;ENSG00000198183;ENSG00000156381;ENSG00000113068;ENSG00000159184;ENSG00000147168;ENSG00000007545;ENSG00000176009;ENSG00000148737;ENSG00000123360;ENSG00000103150;ENSG00000075826;ENSG00000113441;ENSG00000086062;ENSG00000103653;ENSG00000153130;ENSG00000198774;ENSG00000145495;ENSG00000144559;ENSG00000100298;ENSG00000048545…
hsa-miR-6126	ENSG00000085552;ENSG00000258543;ENSG00000103449;ENSG00000158292;ENSG00000160781;ENSG00000118579;ENSG00000224398;ENSG00000150594;ENSG00000188897;ENSG00000140299;ENSG00000072803;ENSG00000204947;ENSG00000070985;ENSG00000109758;ENSG00000102057;ENSG00000184451;ENSG00000135625;ENSG00000197905;ENSG00000263020;ENSG00000160191;ENSG00000130764;ENSG00000162006;ENSG00000164142;ENSG00000138802;ENSG00000184271…
hsa-miR-6129	ENSG00000188112;ENSG00000233831;ENSG00000075673;ENSG00000235589;ENSG00000206505;ENSG00000197935;ENSG00000235178;ENSG00000169260;ENSG00000112685;ENSG00000130511;ENSG00000157216;ENSG00000223687;ENSG00000229215;ENSG00000115183;ENSG00000164778;ENSG00000147647;ENSG00000225351;ENSG00000224320;ENSG00000102780;ENSG00000102057;ENSG00000197323;ENSG00000138802;ENSG00000135723;ENSG00000151718
hsa-miR-6131	ENSG00000103742;ENSG00000148498;ENSG00000086015;ENSG00000140323;ENSG00000121671;ENSG00000103994;ENSG00000140678;ENSG00000075223;ENSG00000170345;ENSG00000163424;ENSG00000168924;ENSG00000274180;ENSG00000172650;ENSG00000130723;ENSG00000109016;ENSG00000015676;ENSG00000132854;ENSG00000134438;ENSG00000170298;ENSG00000165533;ENSG00000165702;ENSG00000198947;ENSG00000117115;ENSG00000140600;ENSG00000135144…
hsa-miR-6132	ENSG00000142528;ENSG00000213337;ENSG00000052749;ENSG00000171631;ENSG00000099326;ENSG00000050555;ENSG00000196152;ENSG00000205250;ENSG00000132563;ENSG00000077616;ENSG00000085185;ENSG00000146021;ENSG00000008300;ENSG00000068650;ENSG00000206312;ENSG00000172613;ENSG00000136261;ENSG00000160868;ENSG00000079432;ENSG00000177096;ENSG00000110583;ENSG00000160883;ENSG00000182327;ENSG00000185271;ENSG00000145911…
hsa-miR-6134	ENSG00000206342;ENSG00000160305;ENSG00000111540;ENSG00000226033;ENSG00000236250;ENSG00000204344;ENSG00000226257;ENSG00000180530;ENSG00000234947;ENSG00000168014
hsa-miR-615-3p	ENSG00000109790;ENSG00000108604;ENSG00000124302;ENSG00000204544;ENSG00000130300;ENSG00000056998;ENSG00000274764;ENSG00000157259;ENSG00000186977;ENSG00000126562;ENSG00000162461;ENSG00000196660;ENSG00000203867;ENSG00000169402;ENSG00000139835;ENSG00000187609;ENSG00000175782;ENSG00000141543;ENSG00000181513;ENSG00000153944;ENSG00000196361;ENSG00000236490;ENSG00000125775;ENSG00000105072;ENSG00000162430…
hsa-miR-615-5p	ENSG00000172888;ENSG00000169379;ENSG00000168827;ENSG00000147437;ENSG00000092758;ENSG00000168096;ENSG00000177673;ENSG00000104960;ENSG00000136720;ENSG00000157570;ENSG00000143878;ENSG00000206511;ENSG00000042832;ENSG00000279588;ENSG00000021826;ENSG00000167601;ENSG00000103495;ENSG00000100385;ENSG00000105251;ENSG00000166780;ENSG00000104872;ENSG00000142675;ENSG00000171116;ENSG00000226614;ENSG00000168575…
hsa-miR-616-3p	ENSG00000137218;ENSG00000103546;ENSG00000107262;ENSG00000114503;ENSG00000102962;ENSG00000109189;ENSG00000119900;ENSG00000149599;ENSG00000041357;ENSG00000113971;ENSG00000139618;ENSG00000166123;ENSG00000160209;ENSG00000011523;ENSG00000018189;ENSG00000116793
hsa-miR-616-5p	ENSG00000112685
hsa-miR-618	ENSG00000196653;ENSG00000144909;ENSG00000023839;ENSG00000127124;ENSG00000099875
hsa-miR-619-5p	ENSG00000064012;ENSG00000248385;ENSG00000138594;ENSG00000125741;ENSG00000131386;ENSG00000143252;ENSG00000087302;ENSG00000142661;ENSG00000050393;ENSG00000171056;ENSG00000148484;ENSG00000174886;ENSG00000157542;ENSG00000145833;ENSG00000141965;ENSG00000279816;ENSG00000121289;ENSG00000160062;ENSG00000240682;ENSG00000114423;ENSG00000089041;ENSG00000166295;ENSG00000123338;ENSG00000115524;ENSG00000196214…
hsa-miR-622	ENSG00000180815;ENSG00000186472;ENSG00000164695;ENSG00000237462;ENSG00000149639;ENSG00000127423;ENSG00000165629;ENSG00000169710;ENSG00000114739;ENSG00000237071;ENSG00000134762;ENSG00000181072;ENSG00000070886;ENSG00000060339;ENSG00000163428;ENSG00000214530;ENSG00000132182;ENSG00000234495;ENSG00000122126;ENSG00000139865;ENSG00000186260;ENSG00000163666;ENSG00000143643;ENSG00000100065;ENSG00000184545…
hsa-miR-624-5p	ENSG00000108375;ENSG00000019995;ENSG00000114626;ENSG00000134853;ENSG00000146872;ENSG00000091140
hsa-miR-625-3p	ENSG00000101846
hsa-miR-625-5p	ENSG00000007968;ENSG00000081177;ENSG00000104936;ENSG00000100226;ENSG00000140090;ENSG00000183307;ENSG00000184371;ENSG00000152558;ENSG00000167985;ENSG00000124177;ENSG00000265241;ENSG00000115459;ENSG00000214290
hsa-miR-628-3p	ENSG00000083828
hsa-miR-629-3p	ENSG00000171246;ENSG00000119673;ENSG00000173898;ENSG00000158874;ENSG00000164045;ENSG00000153012;ENSG00000198471;ENSG00000077080;ENSG00000166394;ENSG00000107738;ENSG00000143315;ENSG00000178732;ENSG00000160791;ENSG00000198691;ENSG00000100211;ENSG00000099866;ENSG00000105270;ENSG00000130714;ENSG00000130294;ENSG00000033800;ENSG00000117245;ENSG00000121933;ENSG00000141867;ENSG00000156959;ENSG00000172349…
hsa-miR-629-5p	ENSG00000206181
hsa-miR-635	ENSG00000248713;ENSG00000115155;ENSG00000142751;ENSG00000161958;ENSG00000095370;ENSG00000103089;ENSG00000115266;ENSG00000183773;ENSG00000138641
hsa-miR-636	ENSG00000133958;ENSG00000029364;ENSG00000189350;ENSG00000010295;ENSG00000089847;ENSG00000115266;ENSG00000164989;ENSG00000188295;ENSG00000173262;ENSG00000236609;ENSG00000255974;ENSG00000114388;ENSG00000245848;ENSG00000274600;ENSG00000232434;ENSG00000103089;ENSG00000111252;ENSG00000120324;ENSG00000103855;ENSG00000198680;ENSG00000147010;ENSG00000092068;ENSG00000134775;ENSG00000134779;ENSG00000166313…
hsa-miR-637	ENSG00000212123;ENSG00000108379;ENSG00000162510;ENSG00000204305;ENSG00000268629;ENSG00000221926;ENSG00000253719;ENSG00000079313;ENSG00000103249;ENSG00000178184;ENSG00000144810;ENSG00000225968;ENSG00000125398;ENSG00000173404;ENSG00000179218;ENSG00000187479;ENSG00000165886;ENSG00000134508;ENSG00000129152;ENSG00000068308;ENSG00000259040;ENSG00000206268;ENSG00000068971;ENSG00000112902;ENSG00000218336…
hsa-miR-640	ENSG00000087095;ENSG00000179104;ENSG00000163810;ENSG00000142230;ENSG00000215397;ENSG00000198920;ENSG00000166159;ENSG00000177042;ENSG00000126778;ENSG00000099797;ENSG00000128563;ENSG00000183484;ENSG00000152402;ENSG00000163558;ENSG00000205022;ENSG00000185523;ENSG00000105989;ENSG00000138759
hsa-miR-641	ENSG00000156345;ENSG00000092068;ENSG00000253873;ENSG00000009950
hsa-miR-642a-3p	ENSG00000171094;ENSG00000066739;ENSG00000160551;ENSG00000135837;ENSG00000179796;ENSG00000171714;ENSG00000146433;ENSG00000095627;ENSG00000006007;ENSG00000130829;ENSG00000119231;ENSG00000138623;ENSG00000109061;ENSG00000185926;ENSG00000187288;ENSG00000198133
hsa-miR-642a-5p	ENSG00000185567;ENSG00000231268;ENSG00000168907;ENSG00000198681;ENSG00000205593;ENSG00000116017;ENSG00000160325;ENSG00000015133;ENSG00000182230;ENSG00000188916;ENSG00000164463;ENSG00000140279;ENSG00000117682;ENSG00000137869;ENSG00000004660;ENSG00000126016;ENSG00000148187;ENSG00000204960;ENSG00000237405;ENSG00000116329;ENSG00000188215;ENSG00000137875;ENSG00000077454;ENSG00000185608;ENSG00000146151…
hsa-miR-642b-3p	ENSG00000171462;ENSG00000187288;ENSG00000124155;ENSG00000163521;ENSG00000138623;ENSG00000109061;ENSG00000130829;ENSG00000188095;ENSG00000117154;ENSG00000121058;ENSG00000160753;ENSG00000102001;ENSG00000164463;ENSG00000171714;ENSG00000005238;ENSG00000006756;ENSG00000179796;ENSG00000112282;ENSG00000115568;ENSG00000047849;ENSG00000161011
hsa-miR-643	ENSG00000074855
hsa-miR-6500-3p	ENSG00000125835;ENSG00000136068;ENSG00000139116;ENSG00000137767;ENSG00000214013;ENSG00000100368;ENSG00000158106;ENSG00000264813;ENSG00000260170
hsa-miR-6501-3p	ENSG00000116754;ENSG00000143842;ENSG00000183160;ENSG00000100626;ENSG00000165684;ENSG00000225967;ENSG00000143473;ENSG00000100815;ENSG00000157933;ENSG00000062038;ENSG00000075073;ENSG00000179846;ENSG00000186919;ENSG00000204571;ENSG00000136305;ENSG00000185386;ENSG00000232632;ENSG00000167291;ENSG00000147536;ENSG00000161714;ENSG00000133958;ENSG00000106245;ENSG00000186226;ENSG00000084710;ENSG00000232326…
hsa-miR-6501-5p	ENSG00000138593;ENSG00000151468;ENSG00000104044;ENSG00000142449;ENSG00000114554;ENSG00000198890;ENSG00000164488;ENSG00000126088;ENSG00000168334;ENSG00000179407;ENSG00000112294;ENSG00000181392;ENSG00000180921;ENSG00000128872;ENSG00000185339;ENSG00000178814;ENSG00000263528;ENSG00000167840;ENSG00000139613;ENSG00000113722;ENSG00000166833;ENSG00000117877;ENSG00000159208;ENSG00000167768;ENSG00000155229…
hsa-miR-6502-3p	ENSG00000182521;ENSG00000149499
hsa-miR-6503-3p	ENSG00000197558;ENSG00000168542;ENSG00000157326;ENSG00000161888;ENSG00000141576;ENSG00000142173;ENSG00000123933;ENSG00000084463;ENSG00000152700;ENSG00000107593;ENSG00000162139;ENSG00000106366;ENSG00000213658;ENSG00000229637;ENSG00000147145;ENSG00000171368;ENSG00000224841;ENSG00000237441;ENSG00000237825;ENSG00000197043;ENSG00000196236;ENSG00000125459;ENSG00000187630;ENSG00000143630;ENSG00000173757…
hsa-miR-6503-5p	ENSG00000188910;ENSG00000099617;ENSG00000229353;ENSG00000236221;ENSG00000119328;ENSG00000189221;ENSG00000102870;ENSG00000205085;ENSG00000062038;ENSG00000278619;ENSG00000168477;ENSG00000101298;ENSG00000164400;ENSG00000187994;ENSG00000104714;ENSG00000130723;ENSG00000182307;ENSG00000142615;ENSG00000215704;ENSG00000110002;ENSG00000187605;ENSG00000196440;ENSG00000127585;ENSG00000125834;ENSG00000118503…
hsa-miR-6504-5p	ENSG00000188026;ENSG00000101144;ENSG00000131067;ENSG00000152104;ENSG00000127249;ENSG00000174669;ENSG00000169783;ENSG00000155111;ENSG00000178467;ENSG00000142156;ENSG00000177106;ENSG00000147145;ENSG00000112659;ENSG00000144476;ENSG00000225614;ENSG00000143569;ENSG00000089012;ENSG00000176678;ENSG00000154928;ENSG00000146477;ENSG00000215788;ENSG00000187583;ENSG00000125454;ENSG00000179046;ENSG00000131042…
hsa-miR-6505-3p	ENSG00000109184;ENSG00000162613;ENSG00000143183;ENSG00000105993
hsa-miR-6505-5p	ENSG00000204882;ENSG00000147324;ENSG00000173276;ENSG00000116991;ENSG00000112077;ENSG00000221909;ENSG00000186094;ENSG00000196531
hsa-miR-6506-5p	ENSG00000181143;ENSG00000122691;ENSG00000007545;ENSG00000165406;ENSG00000179604;ENSG00000102755;ENSG00000206355;ENSG00000007174;ENSG00000259288;ENSG00000117010;ENSG00000204536;ENSG00000214782;ENSG00000223533;ENSG00000086205;ENSG00000184347;ENSG00000083312;ENSG00000136802;ENSG00000234114;ENSG00000055332;ENSG00000206457;ENSG00000224180;ENSG00000198917;ENSG00000110497;ENSG00000102780;ENSG00000166548…
hsa-miR-6508-3p	ENSG00000166450;ENSG00000181924;ENSG00000067560;ENSG00000205726;ENSG00000169057;ENSG00000163060;ENSG00000185960;ENSG00000091157;ENSG00000178607;ENSG00000101638;ENSG00000182218;ENSG00000148357;ENSG00000116857;ENSG00000130164;ENSG00000172985
hsa-miR-6508-5p	ENSG00000166845;ENSG00000084636
hsa-miR-6509-3p	ENSG00000113212;ENSG00000253537;ENSG00000113209;ENSG00000081818;ENSG00000120327;ENSG00000171604;ENSG00000167965;ENSG00000120328;ENSG00000253910;ENSG00000253767;ENSG00000120322;ENSG00000088899;ENSG00000253846;ENSG00000081853;ENSG00000197479;ENSG00000253159;ENSG00000154227;ENSG00000177839;ENSG00000120324;ENSG00000254221;ENSG00000113205;ENSG00000141385;ENSG00000187372;ENSG00000272674;ENSG00000164080…
hsa-miR-6509-5p	ENSG00000099330
hsa-miR-6510-3p	ENSG00000228691;ENSG00000166348;ENSG00000187243;ENSG00000076641;ENSG00000189306;ENSG00000166532;ENSG00000162267;ENSG00000135083;ENSG00000179588;ENSG00000047932;ENSG00000140955;ENSG00000206480;ENSG00000141576;ENSG00000022567;ENSG00000230143;ENSG00000167216;ENSG00000114554;ENSG00000143105;ENSG00000198420;ENSG00000144229;ENSG00000115839;ENSG00000171421;ENSG00000225190;ENSG00000170802;ENSG00000107140…
hsa-miR-6511a-3p	ENSG00000161509;ENSG00000104884;ENSG00000237114;ENSG00000171804;ENSG00000159714;ENSG00000169105;ENSG00000118514;ENSG00000214946;ENSG00000188505;ENSG00000158792;ENSG00000167333;ENSG00000182685;ENSG00000170100;ENSG00000164061;ENSG00000106266;ENSG00000076555;ENSG00000103489;ENSG00000198457;ENSG00000104960;ENSG00000126759;ENSG00000143569;ENSG00000171469;ENSG00000169789;ENSG00000150990;ENSG00000101134…
hsa-miR-6511a-5p	ENSG00000196209;ENSG00000108671;ENSG00000137265;ENSG00000237038;ENSG00000144589;ENSG00000010318;ENSG00000185940;ENSG00000125648;ENSG00000086189;ENSG00000154124;ENSG00000196092;ENSG00000092096;ENSG00000189132;ENSG00000243709;ENSG00000147443;ENSG00000124256;ENSG00000259207;ENSG00000178531;ENSG00000164603;ENSG00000181638;ENSG00000114779;ENSG00000233573;ENSG00000268187;ENSG00000111540;ENSG00000164068…
hsa-miR-6511b-3p	ENSG00000077782;ENSG00000227322;ENSG00000188385;ENSG00000163946;ENSG00000135472;ENSG00000231116;ENSG00000166562;ENSG00000183826;ENSG00000196498;ENSG00000006047;ENSG00000109062;ENSG00000144231;ENSG00000165661;ENSG00000164151;ENSG00000204227;ENSG00000100836;ENSG00000229363;ENSG00000119720;ENSG00000104812;ENSG00000130382;ENSG00000147457;ENSG00000005100;ENSG00000179532;ENSG00000197162;ENSG00000164219…
hsa-miR-6511b-5p	ENSG00000155657;ENSG00000167994;ENSG00000157766;ENSG00000189280;ENSG00000015520;ENSG00000174600;ENSG00000143891;ENSG00000114354;ENSG00000142303;ENSG00000132970;ENSG00000113356;ENSG00000179604;ENSG00000157557;ENSG00000168781;ENSG00000132781;ENSG00000225737;ENSG00000135220;ENSG00000151882;ENSG00000146278;ENSG00000196814;ENSG00000177463;ENSG00000119321;ENSG00000244474;ENSG00000172377;ENSG00000234127…
hsa-miR-6513-3p	ENSG00000074590;ENSG00000164142;ENSG00000236311;ENSG00000242220;ENSG00000132199
hsa-miR-6513-5p	ENSG00000204152;ENSG00000059758;ENSG00000067798;ENSG00000174738;ENSG00000170959;ENSG00000145349;ENSG00000158079;ENSG00000125863;ENSG00000240184;ENSG00000002746
hsa-miR-6514-3p	ENSG00000189108;ENSG00000050438;ENSG00000231247;ENSG00000103275;ENSG00000026950;ENSG00000179023;ENSG00000178363;ENSG00000215251;ENSG00000084112;ENSG00000165816;ENSG00000138347;ENSG00000146112;ENSG00000134201;ENSG00000182240;ENSG00000250151;ENSG00000081692;ENSG00000151062;ENSG00000116981;ENSG00000233670;ENSG00000106246;ENSG00000161267;ENSG00000196187;ENSG00000143869;ENSG00000104140;ENSG00000144724…
hsa-miR-6514-5p	ENSG00000174611;ENSG00000155428;ENSG00000119720;ENSG00000140254;ENSG00000078140;ENSG00000178809;ENSG00000153060;ENSG00000147454;ENSG00000118689;ENSG00000178104;ENSG00000166170;ENSG00000132326;ENSG00000133246;ENSG00000115902;ENSG00000053524;ENSG00000131379;ENSG00000128815;ENSG00000164309;ENSG00000067646;ENSG00000196132;ENSG00000134780;ENSG00000204060;ENSG00000142675;ENSG00000167580;ENSG00000135919…
hsa-miR-6515-3p	ENSG00000111834;ENSG00000068971;ENSG00000151532;ENSG00000178607;ENSG00000006459;ENSG00000112701;ENSG00000106025;ENSG00000079215;ENSG00000135090;ENSG00000006712;ENSG00000125850;ENSG00000106366;ENSG00000100314;ENSG00000155313;ENSG00000185112;ENSG00000064205;ENSG00000148842;ENSG00000105520;ENSG00000124249;ENSG00000162385;ENSG00000264522;ENSG00000074054;ENSG00000013364;ENSG00000143799;ENSG00000123384…
hsa-miR-6515-5p	ENSG00000156639;ENSG00000165699;ENSG00000120436;ENSG00000122359;ENSG00000145826;ENSG00000074800;ENSG00000151849;ENSG00000115041;ENSG00000204174;ENSG00000184144;ENSG00000181616;ENSG00000179165;ENSG00000121380;ENSG00000179981;ENSG00000175224;ENSG00000090975;ENSG00000158711;ENSG00000274211;ENSG00000080845;ENSG00000130779;ENSG00000136457;ENSG00000164610;ENSG00000160224;ENSG00000144567;ENSG00000110427…
hsa-miR-6516-5p	ENSG00000144909;ENSG00000152147
hsa-miR-652-3p	ENSG00000147697;ENSG00000144810;ENSG00000001617;ENSG00000137714;ENSG00000236063;ENSG00000243232;ENSG00000153066;ENSG00000143761;ENSG00000165138;ENSG00000231488;ENSG00000007541;ENSG00000167716;ENSG00000124126;ENSG00000164434;ENSG00000198133;ENSG00000230475;ENSG00000204422;ENSG00000143195;ENSG00000198736;ENSG00000204427;ENSG00000174233;ENSG00000172830;ENSG00000148842;ENSG00000188716;ENSG00000235676…
hsa-miR-652-5p	ENSG00000143303;ENSG00000100234;ENSG00000170832;ENSG00000107872;ENSG00000261740;ENSG00000106266;ENSG00000100170;ENSG00000157881;ENSG00000163737;ENSG00000101290;ENSG00000070214;ENSG00000169347;ENSG00000213983;ENSG00000109758;ENSG00000178233;ENSG00000153208;ENSG00000214160;ENSG00000147003;ENSG00000128039;ENSG00000126254;ENSG00000166441;ENSG00000261796;ENSG00000142082;ENSG00000116062;ENSG00000197536…
hsa-miR-654-3p	ENSG00000108018;ENSG00000265972;ENSG00000169876;ENSG00000101442;ENSG00000165521;ENSG00000163462;ENSG00000145908;ENSG00000168702
hsa-miR-654-5p	ENSG00000143365;ENSG00000222038;ENSG00000125637;ENSG00000164086;ENSG00000161921;ENSG00000225748;ENSG00000227046;ENSG00000120868;ENSG00000206517;ENSG00000236196;ENSG00000115461;ENSG00000151789;ENSG00000123453;ENSG00000218891;ENSG00000165272;ENSG00000169860;ENSG00000130589;ENSG00000096433;ENSG00000198807;ENSG00000206279;ENSG00000178502;ENSG00000234347;ENSG00000134115;ENSG00000168488;ENSG00000099341…
hsa-miR-656-5p	ENSG00000136750;ENSG00000126895;ENSG00000065000;ENSG00000157884;ENSG00000167037;ENSG00000181143;ENSG00000172239;ENSG00000162946;ENSG00000175866;ENSG00000163218;ENSG00000147234;ENSG00000006015;ENSG00000109171;ENSG00000100351;ENSG00000243989;ENSG00000156395;ENSG00000155506;ENSG00000088833;ENSG00000157680;ENSG00000101190;ENSG00000123407;ENSG00000133958;ENSG00000101445;ENSG00000100228;ENSG00000128833…
hsa-miR-657	ENSG00000215045;ENSG00000177303;ENSG00000002834;ENSG00000108590;ENSG00000073670;ENSG00000185950;ENSG00000114933;ENSG00000165238;ENSG00000185792;ENSG00000151640;ENSG00000138185;ENSG00000100121;ENSG00000100030;ENSG00000144674;ENSG00000145362;ENSG00000062038;ENSG00000056972;ENSG00000050820;ENSG00000169618;ENSG00000173898;ENSG00000131165;ENSG00000121068;ENSG00000136487;ENSG00000120500;ENSG00000187720…
hsa-miR-658	ENSG00000126882;ENSG00000106003;ENSG00000125779;ENSG00000165066;ENSG00000160469;ENSG00000142156;ENSG00000185989;ENSG00000172534;ENSG00000263001;ENSG00000155093;ENSG00000214517;ENSG00000061273;ENSG00000108854;ENSG00000182450;ENSG00000174574;ENSG00000267368;ENSG00000160767;ENSG00000047648;ENSG00000113108;ENSG00000163462;ENSG00000162337;ENSG00000197603;ENSG00000182968;ENSG00000197467;ENSG00000131264…
hsa-miR-659-5p	ENSG00000184381;ENSG00000113732;ENSG00000104549;ENSG00000168468;ENSG00000095303;ENSG00000230930;ENSG00000106261;ENSG00000131759;ENSG00000116863;ENSG00000174080;ENSG00000117036;ENSG00000135447;ENSG00000161328;ENSG00000163873;ENSG00000134824;ENSG00000234539;ENSG00000213676;ENSG00000184507;ENSG00000186814;ENSG00000065308;ENSG00000101247;ENSG00000145414;ENSG00000140057;ENSG00000206290;ENSG00000174963…
hsa-miR-660-3p	ENSG00000188089;ENSG00000241945;ENSG00000276293;ENSG00000170382;ENSG00000110076;ENSG00000150630;ENSG00000205639;ENSG00000148204;ENSG00000182253;ENSG00000167395;ENSG00000070367;ENSG00000166750;ENSG00000225614;ENSG00000125449;ENSG00000151952;ENSG00000275464;ENSG00000118777;ENSG00000188368;ENSG00000078369;ENSG00000101353;ENSG00000188827;ENSG00000132670;ENSG00000130818;ENSG00000149571;ENSG00000080802…
hsa-miR-660-5p	ENSG00000060237;ENSG00000170871
hsa-miR-664a-3p	ENSG00000075089
hsa-miR-664a-5p	ENSG00000067836;ENSG00000128815;ENSG00000198089;ENSG00000183856;ENSG00000103512;ENSG00000244462;ENSG00000126368;ENSG00000108106;ENSG00000124209;ENSG00000186994;ENSG00000123384;ENSG00000120800;ENSG00000273079;ENSG00000179532;ENSG00000103226;ENSG00000163635;ENSG00000133256;ENSG00000185164;ENSG00000175197
hsa-miR-664b-5p	ENSG00000132694;ENSG00000099998;ENSG00000079999;ENSG00000109794;ENSG00000102287;ENSG00000196591;ENSG00000143190;ENSG00000076826;ENSG00000140718;ENSG00000066933;ENSG00000143195;ENSG00000198879;ENSG00000180432;ENSG00000123572;ENSG00000102181;ENSG00000169660;ENSG00000160179;ENSG00000157087;ENSG00000169594;ENSG00000154928;ENSG00000214491;ENSG00000234951;ENSG00000160961;ENSG00000143858;ENSG00000165194…
hsa-miR-665	ENSG00000124562;ENSG00000174788;ENSG00000124678;ENSG00000247315;ENSG00000125755;ENSG00000124212;ENSG00000013588;ENSG00000196781;ENSG00000156471;ENSG00000268104;ENSG00000123933;ENSG00000114999;ENSG00000179455;ENSG00000137815;ENSG00000185015;ENSG00000133216;ENSG00000019144;ENSG00000119777;ENSG00000253159;ENSG00000107829;ENSG00000165899;ENSG00000105467;ENSG00000179933;ENSG00000166341;ENSG00000163820…
hsa-miR-668-3p	ENSG00000164904;ENSG00000173473;ENSG00000230341;ENSG00000058453;ENSG00000235905;ENSG00000154118;ENSG00000103489;ENSG00000127311;ENSG00000069956;ENSG00000156639;ENSG00000178952;ENSG00000274183;ENSG00000167914;ENSG00000167595;ENSG00000049323;ENSG00000124356;ENSG00000168610;ENSG00000085563;ENSG00000156486;ENSG00000163064;ENSG00000178026;ENSG00000072657;ENSG00000011028;ENSG00000177943;ENSG00000137384…
hsa-miR-671-3p	ENSG00000142949;ENSG00000111321;ENSG00000105855;ENSG00000168772;ENSG00000146360;ENSG00000125810;ENSG00000205108;ENSG00000115419;ENSG00000162771;ENSG00000137561;ENSG00000176927;ENSG00000214694;ENSG00000179588;ENSG00000120733;ENSG00000141503;ENSG00000127472;ENSG00000111602;ENSG00000211454;ENSG00000164062;ENSG00000113924;ENSG00000125898;ENSG00000110107;ENSG00000116731;ENSG00000141577;ENSG00000150403…
hsa-miR-671-5p	ENSG00000240230;ENSG00000221866;ENSG00000178878;ENSG00000157193;ENSG00000105700;ENSG00000196502;ENSG00000163374;ENSG00000106948;ENSG00000035681;ENSG00000187569;ENSG00000237521;ENSG00000161202;ENSG00000109189;ENSG00000160293;ENSG00000142347;ENSG00000138459;ENSG00000137166;ENSG00000168778;ENSG00000176381;ENSG00000132464;ENSG00000214338;ENSG00000125861;ENSG00000140943;ENSG00000146112;ENSG00000270299…
hsa-miR-6715a-3p	ENSG00000176624;ENSG00000081026;ENSG00000126262;ENSG00000128591;ENSG00000156515;ENSG00000169169;ENSG00000006194;ENSG00000169515;ENSG00000160767;ENSG00000197891;ENSG00000205221;ENSG00000152580;ENSG00000141971
hsa-miR-6715b-3p	ENSG00000164941;ENSG00000135363;ENSG00000067365;ENSG00000168056;ENSG00000140396;ENSG00000185313;ENSG00000126247;ENSG00000146830;ENSG00000119227;ENSG00000123908;ENSG00000106344;ENSG00000174705;ENSG00000064201;ENSG00000153944;ENSG00000130723;ENSG00000172543;ENSG00000109846;ENSG00000131018;ENSG00000119703;ENSG00000159267;ENSG00000100053;ENSG00000183255;ENSG00000144712;ENSG00000147883;ENSG00000072518…
hsa-miR-6716-3p	ENSG00000171488;ENSG00000196700;ENSG00000187091;ENSG00000182791;ENSG00000166313;ENSG00000204613;ENSG00000076984;ENSG00000108021;ENSG00000162711;ENSG00000156599;ENSG00000005102;ENSG00000214128;ENSG00000172331;ENSG00000095303;ENSG00000112320;ENSG00000204930;ENSG00000165288;ENSG00000196220;ENSG00000100592;ENSG00000103742;ENSG00000277203;ENSG00000137207;ENSG00000274791;ENSG00000138768;ENSG00000102048…
hsa-miR-6717-5p	ENSG00000171916;ENSG00000172458;ENSG00000160216;ENSG00000167971;ENSG00000179532;ENSG00000184887;ENSG00000181704;ENSG00000166856;ENSG00000181045;ENSG00000162065;ENSG00000198125;ENSG00000160305;ENSG00000128268;ENSG00000113441;ENSG00000224940;ENSG00000165300;ENSG00000172572;ENSG00000128908;ENSG00000213339;ENSG00000133424;ENSG00000101680;ENSG00000136931;ENSG00000128342;ENSG00000224378;ENSG00000153944…
hsa-miR-6718-5p	ENSG00000276119;ENSG00000277556;ENSG00000136839;ENSG00000107807;ENSG00000135723;ENSG00000120341;ENSG00000139971;ENSG00000261272;ENSG00000154059;ENSG00000147724;ENSG00000125843;ENSG00000187122;ENSG00000182405;ENSG00000163873;ENSG00000118200
hsa-miR-6719-3p	ENSG00000163257;ENSG00000164466;ENSG00000184508;ENSG00000131381;ENSG00000115306;ENSG00000137815;ENSG00000167721;ENSG00000139291;ENSG00000100445;ENSG00000171475;ENSG00000148225;ENSG00000105642;ENSG00000069812;ENSG00000092445;ENSG00000154889;ENSG00000130856;ENSG00000265491;ENSG00000131386;ENSG00000089041;ENSG00000131724;ENSG00000163520;ENSG00000196646;ENSG00000055332;ENSG00000135446;ENSG00000165934…
hsa-miR-6721-5p	ENSG00000179152;ENSG00000206372;ENSG00000122733;ENSG00000188425;ENSG00000196663;ENSG00000177291;ENSG00000125637;ENSG00000128918;ENSG00000111206;ENSG00000079435;ENSG00000123384;ENSG00000225748;ENSG00000139436;ENSG00000197785;ENSG00000188152;ENSG00000130540;ENSG00000140853;ENSG00000131746;ENSG00000235017;ENSG00000109920;ENSG00000198910;ENSG00000149115;ENSG00000185332;ENSG00000102271;ENSG00000124713…
hsa-miR-6724-5p	ENSG00000178342;ENSG00000038002;ENSG00000165868;ENSG00000182450;ENSG00000184307;ENSG00000188089;ENSG00000099337;ENSG00000157927;ENSG00000168724;ENSG00000111319;ENSG00000133687;ENSG00000130005;ENSG00000185651;ENSG00000115084;ENSG00000160767;ENSG00000173212;ENSG00000146242;ENSG00000179583;ENSG00000125779;ENSG00000165066;ENSG00000198033;ENSG00000140332;ENSG00000198382;ENSG00000106003;ENSG00000167840…
hsa-miR-6726-3p	ENSG00000110436;ENSG00000119280;ENSG00000165671;ENSG00000197181;ENSG00000231608;ENSG00000135932;ENSG00000163138;ENSG00000140743;ENSG00000120251;ENSG00000218891;ENSG00000165424;ENSG00000050438;ENSG00000231247;ENSG00000111432;ENSG00000063180;ENSG00000160299;ENSG00000086991;ENSG00000131914;ENSG00000225748;ENSG00000164659;ENSG00000158008;ENSG00000161921;ENSG00000014216;ENSG00000196704;ENSG00000169992…
hsa-miR-6726-5p	ENSG00000161905;ENSG00000148498;ENSG00000196943;ENSG00000222047;ENSG00000180423;ENSG00000100092;ENSG00000075073;ENSG00000158545;ENSG00000214063;ENSG00000136630;ENSG00000102870;ENSG00000023191;ENSG00000179709;ENSG00000167100;ENSG00000100393;ENSG00000095917;ENSG00000115548;ENSG00000151067;ENSG00000005844;ENSG00000183307;ENSG00000167642;ENSG00000159556;ENSG00000143028;ENSG00000117758;ENSG00000165898…
hsa-miR-6727-5p	ENSG00000171953;ENSG00000101493;ENSG00000115183;ENSG00000180535;ENSG00000163975;ENSG00000257093;ENSG00000164076;ENSG00000204710;ENSG00000148291;ENSG00000113248;ENSG00000188155;ENSG00000174038;ENSG00000167004;ENSG00000068903;ENSG00000109705;ENSG00000182979;ENSG00000074660;ENSG00000134369;ENSG00000067141;ENSG00000148337;ENSG00000183495;ENSG00000122176;ENSG00000024422;ENSG00000115318;ENSG00000174914…
hsa-miR-6728-3p	ENSG00000176595;ENSG00000143603;ENSG00000168453;ENSG00000173456;ENSG00000166925;ENSG00000104859;ENSG00000104964;ENSG00000112195;ENSG00000213937;ENSG00000188162;ENSG00000118900;ENSG00000146535;ENSG00000122728;ENSG00000171169;ENSG00000166246;ENSG00000105486;ENSG00000012232;ENSG00000197565;ENSG00000157557;ENSG00000170004;ENSG00000164334;ENSG00000139154;ENSG00000215788;ENSG00000114933;ENSG00000080031…
hsa-miR-6729-3p	ENSG00000156675;ENSG00000196767;ENSG00000186907;ENSG00000155744;ENSG00000205726;ENSG00000172828;ENSG00000134899;ENSG00000142733;ENSG00000014914;ENSG00000188199;ENSG00000100206;ENSG00000237703;ENSG00000106404;ENSG00000118094;ENSG00000164715;ENSG00000084764;ENSG00000119812;ENSG00000108175;ENSG00000167178;ENSG00000161270;ENSG00000177181;ENSG00000063169;ENSG00000146859;ENSG00000110777;ENSG00000109436…
hsa-miR-6729-5p	ENSG00000169976;ENSG00000142794;ENSG00000100003;ENSG00000150977;ENSG00000196312;ENSG00000269855;ENSG00000223793;ENSG00000095787;ENSG00000102796;ENSG00000166130;ENSG00000054598;ENSG00000088298;ENSG00000074181;ENSG00000155660;ENSG00000174007;ENSG00000115425;ENSG00000175727;ENSG00000165325;ENSG00000171720;ENSG00000105429;ENSG00000078902;ENSG00000135363;ENSG00000183696;ENSG00000103269;ENSG00000143850…
hsa-miR-6730-3p	ENSG00000110497;ENSG00000099889;ENSG00000183479;ENSG00000043591;ENSG00000149313;ENSG00000162975;ENSG00000080546;ENSG00000100897;ENSG00000114923;ENSG00000173065;ENSG00000185022;ENSG00000204071;ENSG00000114648;ENSG00000139644;ENSG00000157227;ENSG00000197381;ENSG00000166924;ENSG00000164715;ENSG00000132793;ENSG00000010610;ENSG00000115526;ENSG00000213397;ENSG00000198482;ENSG00000149115;ENSG00000122218…
hsa-miR-6730-5p	ENSG00000174370;ENSG00000170873;ENSG00000183579;ENSG00000114745;ENSG00000105464;ENSG00000227144;ENSG00000196924;ENSG00000168283;ENSG00000260325;ENSG00000156103;ENSG00000010327;ENSG00000167178;ENSG00000157227;ENSG00000125637;ENSG00000206372;ENSG00000145526;ENSG00000123384;ENSG00000164172;ENSG00000235017;ENSG00000126838;ENSG00000105321;ENSG00000011478;ENSG00000197594;ENSG00000119684;ENSG00000231543…
hsa-miR-6731-3p	ENSG00000198353;ENSG00000011007;ENSG00000023909;ENSG00000182551;ENSG00000259371;ENSG00000175497;ENSG00000159388;ENSG00000063515;ENSG00000095066;ENSG00000198520;ENSG00000137936;ENSG00000162490;ENSG00000067842;ENSG00000198326;ENSG00000146676;ENSG00000234078;ENSG00000086015;ENSG00000008516;ENSG00000204220;ENSG00000156030;ENSG00000127951;ENSG00000144749;ENSG00000132825;ENSG00000143149;ENSG00000164729…
hsa-miR-6731-5p	ENSG00000007968;ENSG00000182591;ENSG00000111110;ENSG00000100075;ENSG00000123739;ENSG00000168779;ENSG00000081479;ENSG00000187942;ENSG00000141570;ENSG00000248751;ENSG00000091536;ENSG00000205413;ENSG00000165282;ENSG00000249115;ENSG00000104812;ENSG00000107317;ENSG00000204843;ENSG00000203485;ENSG00000185621;ENSG00000128487;ENSG00000167461;ENSG00000174640;ENSG00000182218;ENSG00000101188;ENSG00000138641…
hsa-miR-6732-3p	ENSG00000171604;ENSG00000114770;ENSG00000105398;ENSG00000179943;ENSG00000180035;ENSG00000178685;ENSG00000134489;ENSG00000121075;ENSG00000157851;ENSG00000116539;ENSG00000205426;ENSG00000136830;ENSG00000145990;ENSG00000123815;ENSG00000149575;ENSG00000157219;ENSG00000232258;ENSG00000123384;ENSG00000145675;ENSG00000158008;ENSG00000198858;ENSG00000173846;ENSG00000160293;ENSG00000178473;ENSG00000141564…
hsa-miR-6732-5p	ENSG00000018408;ENSG00000232005;ENSG00000085552;ENSG00000145626;ENSG00000135443;ENSG00000182871;ENSG00000198156;ENSG00000137817;ENSG00000136944;ENSG00000137392;ENSG00000160014;ENSG00000169203;ENSG00000274183;ENSG00000232127;ENSG00000130368;ENSG00000127191;ENSG00000163947;ENSG00000156858;ENSG00000128322;ENSG00000137203;ENSG00000175311;ENSG00000101752;ENSG00000058453;ENSG00000237344;ENSG00000136878…
hsa-miR-6733-3p	ENSG00000132514;ENSG00000127084;ENSG00000125508;ENSG00000181215;ENSG00000198315;ENSG00000144426;ENSG00000166831
hsa-miR-6733-5p	ENSG00000164627;ENSG00000039650
hsa-miR-6734-3p	ENSG00000258881;ENSG00000119431;ENSG00000162889;ENSG00000198932;ENSG00000136709;ENSG00000179627;ENSG00000174547;ENSG00000164488;ENSG00000275183;ENSG00000087589;ENSG00000161681;ENSG00000092470;ENSG00000143624;ENSG00000139767;ENSG00000223680;ENSG00000148842;ENSG00000167580;ENSG00000106144;ENSG00000164440;ENSG00000215131;ENSG00000136367;ENSG00000228520;ENSG00000154118;ENSG00000125944;ENSG00000100983…
hsa-miR-6734-5p	ENSG00000167723;ENSG00000186790;ENSG00000102181;ENSG00000117148;ENSG00000248905;ENSG00000168468;ENSG00000017483;ENSG00000224712;ENSG00000227460;ENSG00000159140;ENSG00000104848;ENSG00000196227;ENSG00000226215;ENSG00000232434;ENSG00000131370;ENSG00000112210;ENSG00000159445;ENSG00000148848;ENSG00000278057;ENSG00000276600;ENSG00000182923;ENSG00000185736;ENSG00000010295;ENSG00000196376;ENSG00000132623…
hsa-miR-6735-3p	ENSG00000068323;ENSG00000187116;ENSG00000105011;ENSG00000250305;ENSG00000142627;ENSG00000198502;ENSG00000226321;ENSG00000180011;ENSG00000198467;ENSG00000128052;ENSG00000188162;ENSG00000139263;ENSG00000139970;ENSG00000133246;ENSG00000143603;ENSG00000204252;ENSG00000168453;ENSG00000070808;ENSG00000170209;ENSG00000117091;ENSG00000165684;ENSG00000187257;ENSG00000137747;ENSG00000203685;ENSG00000182742…
hsa-miR-6735-5p	ENSG00000144029;ENSG00000168488;ENSG00000088205;ENSG00000123569;ENSG00000136051;ENSG00000116882;ENSG00000186442;ENSG00000054967;ENSG00000168792;ENSG00000007047;ENSG00000189067;ENSG00000197993;ENSG00000089692;ENSG00000231823;ENSG00000170891;ENSG00000275591;ENSG00000101292;ENSG00000139651;ENSG00000149090;ENSG00000090372;ENSG00000166949;ENSG00000186976;ENSG00000145879;ENSG00000168434;ENSG00000272395…
hsa-miR-6736-3p	ENSG00000176915;ENSG00000154358;ENSG00000100867;ENSG00000072786;ENSG00000268089;ENSG00000174482;ENSG00000177181;ENSG00000165959;ENSG00000115252;ENSG00000251380;ENSG00000163590;ENSG00000133398;ENSG00000130173;ENSG00000198842;ENSG00000170855;ENSG00000079337;ENSG00000231048;ENSG00000149256;ENSG00000141404;ENSG00000149480;ENSG00000181585;ENSG00000186517;ENSG00000184216;ENSG00000153531;ENSG00000001629…
hsa-miR-6736-5p	ENSG00000167565;ENSG00000179262;ENSG00000105619;ENSG00000234114;ENSG00000103356;ENSG00000140332;ENSG00000204387;ENSG00000126882;ENSG00000066739;ENSG00000229006;ENSG00000126602;ENSG00000103024;ENSG00000074047;ENSG00000068654;ENSG00000272031;ENSG00000101542;ENSG00000135100;ENSG00000206457;ENSG00000053918;ENSG00000138622;ENSG00000125991;ENSG00000204539;ENSG00000230989;ENSG00000121904;ENSG00000215182…
hsa-miR-6737-3p	ENSG00000005844;ENSG00000186868;ENSG00000177731;ENSG00000121068;ENSG00000103742;ENSG00000164091;ENSG00000177432;ENSG00000149133;ENSG00000157911;ENSG00000198133;ENSG00000075624;ENSG00000154124;ENSG00000196092;ENSG00000182742;ENSG00000065361;ENSG00000132938;ENSG00000198947;ENSG00000172482;ENSG00000100427;ENSG00000175591;ENSG00000160209;ENSG00000068724;ENSG00000143793;ENSG00000204930;ENSG00000072310…
hsa-miR-6738-3p	ENSG00000136848;ENSG00000119321;ENSG00000234127;ENSG00000108417;ENSG00000138018;ENSG00000002822;ENSG00000106299;ENSG00000177380;ENSG00000155657;ENSG00000141447;ENSG00000187266;ENSG00000100403;ENSG00000177992;ENSG00000110713;ENSG00000170775;ENSG00000168453;ENSG00000111540;ENSG00000249590;ENSG00000141542;ENSG00000102468;ENSG00000226321;ENSG00000066735;ENSG00000238238;ENSG00000176463;ENSG00000185924…
hsa-miR-6739-3p	ENSG00000269955;ENSG00000136114;ENSG00000181143;ENSG00000174197;ENSG00000198373;ENSG00000164898;ENSG00000103175
hsa-miR-6740-5p	ENSG00000180353;ENSG00000054690;ENSG00000167780;ENSG00000160683;ENSG00000148468;ENSG00000196188;ENSG00000156504;ENSG00000056558;ENSG00000178409;ENSG00000102898;ENSG00000178826;ENSG00000148719;ENSG00000111012;ENSG00000003402;ENSG00000171634;ENSG00000163687;ENSG00000165282;ENSG00000249115;ENSG00000175267;ENSG00000161021;ENSG00000099812;ENSG00000163935;ENSG00000132688;ENSG00000173273;ENSG00000222009…
hsa-miR-6741-3p	ENSG00000225553;ENSG00000133477;ENSG00000156050;ENSG00000131650;ENSG00000164385;ENSG00000127564;ENSG00000158113;ENSG00000164199;ENSG00000118434;ENSG00000133056;ENSG00000167460;ENSG00000133878;ENSG00000124788;ENSG00000167094;ENSG00000117318;ENSG00000143384;ENSG00000183495;ENSG00000205078;ENSG00000126785;ENSG00000111530;ENSG00000196839;ENSG00000144040;ENSG00000186918;ENSG00000134489;ENSG00000122557…
hsa-miR-6741-5p	ENSG00000070061;ENSG00000161849;ENSG00000213316;ENSG00000186818;ENSG00000178605;ENSG00000223355;ENSG00000166912;ENSG00000183576;ENSG00000155792;ENSG00000197971;ENSG00000154803;ENSG00000142233;ENSG00000256463;ENSG00000154122;ENSG00000185269;ENSG00000170873;ENSG00000154485;ENSG00000125430;ENSG00000122644;ENSG00000114850;ENSG00000167699;ENSG00000128011;ENSG00000143756;ENSG00000166428;ENSG00000167889…
hsa-miR-6742-3p	ENSG00000197548;ENSG00000185519;ENSG00000115073;ENSG00000160949;ENSG00000185262;ENSG00000167680;ENSG00000115935;ENSG00000187242;ENSG00000102383;ENSG00000065320;ENSG00000183615;ENSG00000160094;ENSG00000176624;ENSG00000197471;ENSG00000077782;ENSG00000141738;ENSG00000142961;ENSG00000119899;ENSG00000090060;ENSG00000198743;ENSG00000197122;ENSG00000198598;ENSG00000106268;ENSG00000064687;ENSG00000255833…
hsa-miR-6742-5p	ENSG00000137312;ENSG00000205517;ENSG00000214107;ENSG00000146216;ENSG00000166448;ENSG00000196218;ENSG00000099822;ENSG00000224770;ENSG00000088179;ENSG00000235712;ENSG00000140836;ENSG00000132824;ENSG00000249222;ENSG00000178209;ENSG00000256349;ENSG00000185024;ENSG00000205726;ENSG00000149256;ENSG00000204099;ENSG00000196369;ENSG00000151465;ENSG00000128045;ENSG00000261150;ENSG00000116544;ENSG00000119760…
hsa-miR-6743-3p	ENSG00000136378;ENSG00000230510;ENSG00000156564;ENSG00000087095;ENSG00000049656;ENSG00000160161;ENSG00000206485;ENSG00000178988;ENSG00000136717;ENSG00000138069;ENSG00000185974;ENSG00000102554;ENSG00000090487;ENSG00000124232;ENSG00000198393;ENSG00000140526;ENSG00000167536;ENSG00000107968;ENSG00000264343;ENSG00000142173;ENSG00000130635;ENSG00000134317;ENSG00000169213;ENSG00000167972;ENSG00000169242…
hsa-miR-6743-5p	ENSG00000154342;ENSG00000124942;ENSG00000170577;ENSG00000186815;ENSG00000161091;ENSG00000160209;ENSG00000106538;ENSG00000181781;ENSG00000197965;ENSG00000185684;ENSG00000165194;ENSG00000243627;ENSG00000100290;ENSG00000230930;ENSG00000149929;ENSG00000148840;ENSG00000172159;ENSG00000147548;ENSG00000122515;ENSG00000185917;ENSG00000236802;ENSG00000106927;ENSG00000226936;ENSG00000230900;ENSG00000113749…
hsa-miR-6744-5p	ENSG00000240184;ENSG00000128917;ENSG00000121270;ENSG00000181577;ENSG00000054793;ENSG00000161395;ENSG00000115380;ENSG00000006283;ENSG00000178358;ENSG00000177800
hsa-miR-6745	ENSG00000100307;ENSG00000154229;ENSG00000135108;ENSG00000142669;ENSG00000198910;ENSG00000171773;ENSG00000239305;ENSG00000166025;ENSG00000165821;ENSG00000163812;ENSG00000144567;ENSG00000133056;ENSG00000197093;ENSG00000116016;ENSG00000177212;ENSG00000168269;ENSG00000101292;ENSG00000111275;ENSG00000269035;ENSG00000165175;ENSG00000116690;ENSG00000172772;ENSG00000134516;ENSG00000173838;ENSG00000221859…
hsa-miR-6746-3p	ENSG00000205002;ENSG00000079337;ENSG00000244038;ENSG00000104808;ENSG00000197296;ENSG00000112699;ENSG00000197705;ENSG00000125388;ENSG00000163623;ENSG00000230467;ENSG00000152784;ENSG00000103671;ENSG00000160908;ENSG00000162522;ENSG00000197629;ENSG00000109265;ENSG00000134250;ENSG00000156966;ENSG00000102974;ENSG00000059145;ENSG00000184937;ENSG00000198700;ENSG00000154310;ENSG00000198842;ENSG00000173349…
hsa-miR-6746-5p	ENSG00000176619;ENSG00000174915;ENSG00000124587;ENSG00000120094;ENSG00000125755;ENSG00000148204;ENSG00000198286;ENSG00000124203;ENSG00000125753;ENSG00000177994;ENSG00000175073;ENSG00000106125;ENSG00000160323;ENSG00000197249;ENSG00000171094;ENSG00000146839;ENSG00000206302;ENSG00000144035;ENSG00000084444;ENSG00000197479;ENSG00000108375;ENSG00000112715;ENSG00000079950;ENSG00000268500;ENSG00000117016…
hsa-miR-6747-3p	ENSG00000133884;ENSG00000110042;ENSG00000147394;ENSG00000205269;ENSG00000197037;ENSG00000260238;ENSG00000176887;ENSG00000165138;ENSG00000151006;ENSG00000182054;ENSG00000132872;ENSG00000275793;ENSG00000149257;ENSG00000108465;ENSG00000128683;ENSG00000134917;ENSG00000164270;ENSG00000137877;ENSG00000206384;ENSG00000129167;ENSG00000092377;ENSG00000126464;ENSG00000150995;ENSG00000156345;ENSG00000100316…
hsa-miR-6747-5p	ENSG00000225748;ENSG00000123384;ENSG00000091136;ENSG00000227780;ENSG00000096171;ENSG00000104419;ENSG00000125637;ENSG00000116774;ENSG00000153443;ENSG00000140853;ENSG00000094914;ENSG00000226430;ENSG00000119547;ENSG00000134201;ENSG00000029534;ENSG00000198113;ENSG00000138347;ENSG00000228146;ENSG00000241697;ENSG00000105364;ENSG00000103355;ENSG00000169992;ENSG00000155324;ENSG00000104626;ENSG00000121577…
hsa-miR-6748-3p	ENSG00000105695;ENSG00000143195;ENSG00000166946;ENSG00000196967;ENSG00000166173;ENSG00000059728;ENSG00000188770;ENSG00000082397;ENSG00000205356;ENSG00000204610;ENSG00000162755;ENSG00000135821;ENSG00000126003;ENSG00000166897;ENSG00000156097;ENSG00000132694;ENSG00000102313;ENSG00000042753;ENSG00000258818;ENSG00000142677;ENSG00000196376;ENSG00000182923;ENSG00000147536;ENSG00000144043;ENSG00000115808…
hsa-miR-6748-5p	ENSG00000186766;ENSG00000166268;ENSG00000111877;ENSG00000163354;ENSG00000176055;ENSG00000184451;ENSG00000204421;ENSG00000152086;ENSG00000121281;ENSG00000061273;ENSG00000141449;ENSG00000198033;ENSG00000124191;ENSG00000164855;ENSG00000113742;ENSG00000166006;ENSG00000168961;ENSG00000163534;ENSG00000140691;ENSG00000138622;ENSG00000235711;ENSG00000186862;ENSG00000133020;ENSG00000110076;ENSG00000104643…
hsa-miR-6749-3p	ENSG00000128590;ENSG00000146676;ENSG00000186868;ENSG00000005436;ENSG00000100393;ENSG00000110063;ENSG00000175832;ENSG00000255330;ENSG00000212719;ENSG00000234078;ENSG00000147799;ENSG00000092820;ENSG00000183307;ENSG00000171126;ENSG00000197226;ENSG00000142684;ENSG00000204371;ENSG00000156735;ENSG00000063244;ENSG00000184985;ENSG00000174748;ENSG00000125818;ENSG00000117507;ENSG00000102870;ENSG00000121068…
hsa-miR-675-3p	ENSG00000272333;ENSG00000186416;ENSG00000136378;ENSG00000214338;ENSG00000101972;ENSG00000108846;ENSG00000120251;ENSG00000118094;ENSG00000173599;ENSG00000213672;ENSG00000176490;ENSG00000101204;ENSG00000255330;ENSG00000145016;ENSG00000166170;ENSG00000165943
hsa-miR-675-5p	ENSG00000174628;ENSG00000114770;ENSG00000128422;ENSG00000182372;ENSG00000185863;ENSG00000173465;ENSG00000040487;ENSG00000133878;ENSG00000144724;ENSG00000131650;ENSG00000158113;ENSG00000130203;ENSG00000123143;ENSG00000185352;ENSG00000161642;ENSG00000177156;ENSG00000198488;ENSG00000125878;ENSG00000116337;ENSG00000165355;ENSG00000196187;ENSG00000134909;ENSG00000081277;ENSG00000188155;ENSG00000163513…
hsa-miR-6750-3p	ENSG00000111412;ENSG00000112706;ENSG00000188158;ENSG00000145861;ENSG00000107185;ENSG00000169836;ENSG00000165240;ENSG00000189410;ENSG00000144821;ENSG00000071282;ENSG00000122859;ENSG00000278311;ENSG00000056558;ENSG00000237192;ENSG00000104059;ENSG00000157782;ENSG00000056097;ENSG00000126216;ENSG00000090932;ENSG00000135502;ENSG00000171943;ENSG00000204613;ENSG00000139645;ENSG00000185818;ENSG00000125447…
hsa-miR-6750-5p	ENSG00000111452;ENSG00000114124;ENSG00000206258;ENSG00000189375;ENSG00000104974;ENSG00000233323;ENSG00000103381;ENSG00000086504;ENSG00000065060;ENSG00000197557;ENSG00000171574;ENSG00000205250;ENSG00000064205;ENSG00000133858;ENSG00000183036;ENSG00000226402;ENSG00000103546;ENSG00000154889;ENSG00000119314;ENSG00000153814;ENSG00000154856;ENSG00000125753;ENSG00000105707;ENSG00000181092;ENSG00000223481…
hsa-miR-6751-3p	ENSG00000132740;ENSG00000169093;ENSG00000205085;ENSG00000181027;ENSG00000186868;ENSG00000121897;ENSG00000204220;ENSG00000158473;ENSG00000197622;ENSG00000067842;ENSG00000149930;ENSG00000154134;ENSG00000163395;ENSG00000146038;ENSG00000141314;ENSG00000089723;ENSG00000015592;ENSG00000158863;ENSG00000010244;ENSG00000177606;ENSG00000150556;ENSG00000196209;ENSG00000124181;ENSG00000172650;ENSG00000151461…
hsa-miR-6751-5p	ENSG00000075426;ENSG00000152700;ENSG00000172803;ENSG00000107593;ENSG00000136802;ENSG00000152147;ENSG00000124562;ENSG00000226264;ENSG00000105220;ENSG00000107140;ENSG00000248871;ENSG00000177151;ENSG00000181767;ENSG00000117586;ENSG00000249158;ENSG00000151240;ENSG00000115760;ENSG00000160991;ENSG00000174943;ENSG00000237123;ENSG00000112715;ENSG00000107262;ENSG00000100412;ENSG00000077235;ENSG00000101986…
hsa-miR-6752-5p	ENSG00000259752;ENSG00000126775;ENSG00000079841;ENSG00000117791;ENSG00000173406;ENSG00000117505;ENSG00000172640;ENSG00000141994;ENSG00000189430;ENSG00000102996;ENSG00000183979;ENSG00000143412;ENSG00000185499;ENSG00000172478;ENSG00000105974;ENSG00000168268;ENSG00000121864;ENSG00000165795;ENSG00000261678;ENSG00000166747;ENSG00000196531;ENSG00000156504;ENSG00000008196;ENSG00000140153;ENSG00000228607…
hsa-miR-6753-3p	ENSG00000204954;ENSG00000178038;ENSG00000044446;ENSG00000126749;ENSG00000132953;ENSG00000074416;ENSG00000159214;ENSG00000103067;ENSG00000103549;ENSG00000068079;ENSG00000187994;ENSG00000077063;ENSG00000227746;ENSG00000226807;ENSG00000261857;ENSG00000074317;ENSG00000157131;ENSG00000224389;ENSG00000115266;ENSG00000014164;ENSG00000228267;ENSG00000106089;ENSG00000101825;ENSG00000067177;ENSG00000061337…
hsa-miR-6754-3p	ENSG00000170500;ENSG00000167178;ENSG00000088179;ENSG00000169057;ENSG00000163785;ENSG00000235773;ENSG00000229252;ENSG00000156675;ENSG00000237703;ENSG00000100206;ENSG00000177800;ENSG00000183770;ENSG00000114331;ENSG00000168907;ENSG00000241258;ENSG00000101464;ENSG00000273398;ENSG00000100023;ENSG00000169682;ENSG00000213906;ENSG00000110777;ENSG00000154310;ENSG00000184787;ENSG00000173227;ENSG00000116544…
hsa-miR-6754-5p	ENSG00000115155;ENSG00000149115;ENSG00000146054;ENSG00000185245;ENSG00000135931;ENSG00000054803;ENSG00000093010;ENSG00000130707;ENSG00000124713;ENSG00000169933;ENSG00000094914;ENSG00000143365;ENSG00000265190;ENSG00000112333;ENSG00000132305;ENSG00000169744;ENSG00000169826;ENSG00000137449;ENSG00000144668;ENSG00000163346;ENSG00000196663;ENSG00000110900;ENSG00000167515;ENSG00000111206;ENSG00000079435…
hsa-miR-6755-3p	ENSG00000078687
hsa-miR-6755-5p	ENSG00000178252;ENSG00000198934;ENSG00000165194;ENSG00000160785;ENSG00000164078
hsa-miR-6756-5p	ENSG00000181449;ENSG00000198911;ENSG00000114790;ENSG00000070985;ENSG00000147475;ENSG00000130703;ENSG00000105447;ENSG00000159713;ENSG00000131050;ENSG00000177807;ENSG00000162771;ENSG00000172724;ENSG00000188316;ENSG00000228760;ENSG00000136574;ENSG00000157326;ENSG00000135423;ENSG00000169418;ENSG00000100354;ENSG00000221890;ENSG00000145365;ENSG00000168038;ENSG00000108424;ENSG00000225682;ENSG00000108622…
hsa-miR-6758-3p	ENSG00000171302;ENSG00000178772;ENSG00000111676;ENSG00000183246;ENSG00000167548;ENSG00000135506;ENSG00000158417;ENSG00000187860;ENSG00000170324;ENSG00000121289;ENSG00000197102;ENSG00000105722;ENSG00000167080;ENSG00000029363;ENSG00000143147;ENSG00000178217;ENSG00000140807;ENSG00000124507;ENSG00000054967;ENSG00000135930;ENSG00000166450;ENSG00000134215;ENSG00000075702;ENSG00000144488;ENSG00000139546…
hsa-miR-6758-5p	ENSG00000139182;ENSG00000244617;ENSG00000151502;ENSG00000100401;ENSG00000166091;ENSG00000147246;ENSG00000148840;ENSG00000160229;ENSG00000106479;ENSG00000226225;ENSG00000076984;ENSG00000174373;ENSG00000204703;ENSG00000174502;ENSG00000167711;ENSG00000188803;ENSG00000164303;ENSG00000197632;ENSG00000115216;ENSG00000116127;ENSG00000235650;ENSG00000143603;ENSG00000114779;ENSG00000152926;ENSG00000151338…
hsa-miR-6759-3p	ENSG00000235568;ENSG00000100441;ENSG00000067191;ENSG00000271810;ENSG00000172345;ENSG00000272636;ENSG00000198858;ENSG00000083896;ENSG00000169933;ENSG00000133878;ENSG00000125449;ENSG00000083844;ENSG00000101365;ENSG00000114529;ENSG00000179364;ENSG00000122912;ENSG00000105549;ENSG00000132510;ENSG00000155850;ENSG00000172667;ENSG00000183287;ENSG00000130813;ENSG00000102901;ENSG00000143322;ENSG00000121380…
hsa-miR-6759-5p	ENSG00000068120;ENSG00000026652;ENSG00000113327;ENSG00000075785;ENSG00000100280;ENSG00000197658;ENSG00000187605;ENSG00000135424;ENSG00000236279;ENSG00000163931;ENSG00000124557;ENSG00000102128;ENSG00000172339;ENSG00000177854;ENSG00000137135;ENSG00000129566;ENSG00000272674;ENSG00000184361;ENSG00000171747;ENSG00000167700;ENSG00000139132;ENSG00000136931;ENSG00000123908;ENSG00000117245;ENSG00000166862…
hsa-miR-676-3p	ENSG00000090932;ENSG00000198467;ENSG00000198053;ENSG00000101307
hsa-miR-676-5p	ENSG00000114999;ENSG00000146555;ENSG00000054654;ENSG00000144908;ENSG00000134508;ENSG00000156218;ENSG00000181315
hsa-miR-6760-3p	ENSG00000178445;ENSG00000140323;ENSG00000180357;ENSG00000157933;ENSG00000156030;ENSG00000163959;ENSG00000073331;ENSG00000102870;ENSG00000142684;ENSG00000225967;ENSG00000205922;ENSG00000158691;ENSG00000111300;ENSG00000133661;ENSG00000159884;ENSG00000140632;ENSG00000177380;ENSG00000159307;ENSG00000171303;ENSG00000066032;ENSG00000198768;ENSG00000104967;ENSG00000171017;ENSG00000131080;ENSG00000147642…
hsa-miR-6760-5p	ENSG00000103064;ENSG00000128602;ENSG00000119397;ENSG00000176922;ENSG00000183856;ENSG00000165091;ENSG00000147912;ENSG00000186090;ENSG00000174839;ENSG00000173366;ENSG00000275395;ENSG00000148334;ENSG00000196834;ENSG00000169018;ENSG00000120057;ENSG00000186881;ENSG00000160746;ENSG00000075213;ENSG00000170275;ENSG00000237515;ENSG00000215522;ENSG00000008300;ENSG00000166676;ENSG00000178586;ENSG00000115977…
hsa-miR-6761-3p	ENSG00000135164;ENSG00000147127;ENSG00000243232;ENSG00000231377;ENSG00000168779;ENSG00000213722;ENSG00000143196;ENSG00000165606;ENSG00000127663;ENSG00000150783;ENSG00000092295;ENSG00000160959;ENSG00000134824;ENSG00000196312;ENSG00000177045;ENSG00000181031;ENSG00000187783;ENSG00000141568;ENSG00000172000;ENSG00000092140;ENSG00000154099;ENSG00000266472;ENSG00000130294;ENSG00000109132;ENSG00000159212…
hsa-miR-6761-5p	ENSG00000103249;ENSG00000072958;ENSG00000105699;ENSG00000084110;ENSG00000092929;ENSG00000133226;ENSG00000181143;ENSG00000132535;ENSG00000167554;ENSG00000157954;ENSG00000120051;ENSG00000165757;ENSG00000119121;ENSG00000130382;ENSG00000128731;ENSG00000163659;ENSG00000072954;ENSG00000169962;ENSG00000198019;ENSG00000128000;ENSG00000128652;ENSG00000115694;ENSG00000167555;ENSG00000275066;ENSG00000155966…
hsa-miR-6762-3p	ENSG00000147689;ENSG00000184640;ENSG00000170011;ENSG00000198663;ENSG00000127831;ENSG00000139546;ENSG00000116983;ENSG00000173175;ENSG00000258839;ENSG00000184788;ENSG00000114316;ENSG00000110237;ENSG00000205903;ENSG00000203772;ENSG00000198838;ENSG00000165556;ENSG00000226165;ENSG00000157551;ENSG00000100280;ENSG00000148344;ENSG00000230048;ENSG00000273274;ENSG00000197362;ENSG00000109107;ENSG00000087448…
hsa-miR-6762-5p	ENSG00000135074;ENSG00000176971;ENSG00000171777;ENSG00000180900;ENSG00000127585;ENSG00000100304;ENSG00000172432;ENSG00000196371;ENSG00000217236;ENSG00000108509;ENSG00000126106;ENSG00000124743;ENSG00000225590;ENSG00000145248;ENSG00000127527;ENSG00000167900;ENSG00000065621;ENSG00000104059;ENSG00000065526;ENSG00000182890;ENSG00000182257;ENSG00000112149;ENSG00000206489;ENSG00000198937;ENSG00000108819…
hsa-miR-6763-3p	ENSG00000112941;ENSG00000160226;ENSG00000184731;ENSG00000198353;ENSG00000103544;ENSG00000129933;ENSG00000139977;ENSG00000149541;ENSG00000138375;ENSG00000125844;ENSG00000119929;ENSG00000128709;ENSG00000100427;ENSG00000231558;ENSG00000137460;ENSG00000105771;ENSG00000225060;ENSG00000119242;ENSG00000100146;ENSG00000174373;ENSG00000172795;ENSG00000170178;ENSG00000076984;ENSG00000081307;ENSG00000186806…
hsa-miR-6763-5p	ENSG00000179262;ENSG00000159733;ENSG00000166206;ENSG00000263020;ENSG00000120457;ENSG00000236311;ENSG00000113108;ENSG00000198624;ENSG00000169946;ENSG00000139438;ENSG00000130037;ENSG00000067113;ENSG00000084652;ENSG00000227314;ENSG00000182450;ENSG00000133687;ENSG00000116691;ENSG00000226923;ENSG00000139613;ENSG00000124191;ENSG00000169758;ENSG00000118369;ENSG00000141655;ENSG00000155093;ENSG00000187867…
hsa-miR-6764-3p	ENSG00000120332;ENSG00000130227;ENSG00000237038;ENSG00000156218;ENSG00000231051;ENSG00000117425;ENSG00000249104;ENSG00000185736;ENSG00000154928;ENSG00000280273;ENSG00000204381;ENSG00000177494;ENSG00000170776;ENSG00000248933;ENSG00000232399;ENSG00000196440;ENSG00000183778;ENSG00000146072;ENSG00000174938;ENSG00000250745;ENSG00000159210;ENSG00000235780;ENSG00000106336;ENSG00000231637;ENSG00000230549…
hsa-miR-6764-5p	ENSG00000225737;ENSG00000104901;ENSG00000076928;ENSG00000232126;ENSG00000184857;ENSG00000135702;ENSG00000119041;ENSG00000102445;ENSG00000179604;ENSG00000206483;ENSG00000102145;ENSG00000213619;ENSG00000158955;ENSG00000142632;ENSG00000087842;ENSG00000168404;ENSG00000186638;ENSG00000020129;ENSG00000177354;ENSG00000109685;ENSG00000167994;ENSG00000118322;ENSG00000232180;ENSG00000100985;ENSG00000159398…
hsa-miR-6765-3p	ENSG00000162595;ENSG00000117650;ENSG00000249158;ENSG00000079432;ENSG00000167755;ENSG00000184494;ENSG00000105085;ENSG00000077235;ENSG00000187860;ENSG00000129355;ENSG00000279468;ENSG00000178395;ENSG00000161677;ENSG00000227129;ENSG00000181790;ENSG00000177791;ENSG00000064205;ENSG00000223957;ENSG00000160685;ENSG00000146555;ENSG00000225663;ENSG00000131748;ENSG00000105467;ENSG00000100027;ENSG00000171700…
hsa-miR-6765-5p	ENSG00000185633;ENSG00000187164;ENSG00000122121;ENSG00000130305;ENSG00000198951;ENSG00000117971;ENSG00000236236;ENSG00000125734;ENSG00000105085;ENSG00000184494;ENSG00000172348;ENSG00000272333;ENSG00000248871;ENSG00000076242;ENSG00000137492;ENSG00000079432;ENSG00000177096;ENSG00000154330;ENSG00000113163;ENSG00000025796;ENSG00000115241;ENSG00000196781;ENSG00000104881;ENSG00000188523;ENSG00000174807…
hsa-miR-6766-3p	ENSG00000108932;ENSG00000196993;ENSG00000164308;ENSG00000144908;ENSG00000100678;ENSG00000139719;ENSG00000173757;ENSG00000117899;ENSG00000161381;ENSG00000163960;ENSG00000105392;ENSG00000168016;ENSG00000264522;ENSG00000145945;ENSG00000198156;ENSG00000150403;ENSG00000145284;ENSG00000255524;ENSG00000141655;ENSG00000001084;ENSG00000170703;ENSG00000166343;ENSG00000143028;ENSG00000184985;ENSG00000196814…
hsa-miR-6766-5p	ENSG00000182511;ENSG00000088387;ENSG00000188162;ENSG00000125875;ENSG00000141504;ENSG00000130717;ENSG00000101665;ENSG00000110047;ENSG00000197724;ENSG00000243649;ENSG00000198535;ENSG00000127124;ENSG00000188313;ENSG00000166266;ENSG00000132661;ENSG00000172977;ENSG00000106631;ENSG00000179673;ENSG00000205922;ENSG00000102109;ENSG00000137747;ENSG00000133561;ENSG00000113389;ENSG00000133422;ENSG00000075223…
hsa-miR-6767-3p	ENSG00000072071;ENSG00000165175;ENSG00000134013;ENSG00000189120;ENSG00000175606;ENSG00000166473;ENSG00000151079;ENSG00000163399;ENSG00000180914;ENSG00000164048;ENSG00000173933;ENSG00000274211;ENSG00000206181;ENSG00000089094;ENSG00000119392;ENSG00000004975;ENSG00000118898;ENSG00000185024;ENSG00000105650;ENSG00000186635;ENSG00000167178;ENSG00000121753;ENSG00000160963;ENSG00000170892;ENSG00000144407…
hsa-miR-6767-5p	ENSG00000136699;ENSG00000229415;ENSG00000165192;ENSG00000167780;ENSG00000103257;ENSG00000213638;ENSG00000116106;ENSG00000213231;ENSG00000155846;ENSG00000167769;ENSG00000108242;ENSG00000170425;ENSG00000163931;ENSG00000157593;ENSG00000130270;ENSG00000160294;ENSG00000148985;ENSG00000162576;ENSG00000174948;ENSG00000188674;ENSG00000204919;ENSG00000153015;ENSG00000106771;ENSG00000100225;ENSG00000027644…
hsa-miR-6769a-3p	ENSG00000154839;ENSG00000206511;ENSG00000087152;ENSG00000137266;ENSG00000178199;ENSG00000165553;ENSG00000136160;ENSG00000173714;ENSG00000084234;ENSG00000076555;ENSG00000116497;ENSG00000172890;ENSG00000124608;ENSG00000002549;ENSG00000124249;ENSG00000111249;ENSG00000267909;ENSG00000133067;ENSG00000182378;ENSG00000110448;ENSG00000126012;ENSG00000235025;ENSG00000188322;ENSG00000278570;ENSG00000135540…
hsa-miR-6769b-3p	ENSG00000096155;ENSG00000136861;ENSG00000013016;ENSG00000233841;ENSG00000129654;ENSG00000112893;ENSG00000175414;ENSG00000123329;ENSG00000088836;ENSG00000172375;ENSG00000206288;ENSG00000177291;ENSG00000110900;ENSG00000081692;ENSG00000046604;ENSG00000276289;ENSG00000227780;ENSG00000108947;ENSG00000112333;ENSG00000229802;ENSG00000116209;ENSG00000144161;ENSG00000069966;ENSG00000153443;ENSG00000278499…
hsa-miR-6770-3p	ENSG00000197620;ENSG00000120451;ENSG00000169607;ENSG00000090372;ENSG00000140488;ENSG00000104415;ENSG00000157851;ENSG00000137822;ENSG00000104852;ENSG00000175352;ENSG00000171124;ENSG00000054967;ENSG00000237330;ENSG00000183570;ENSG00000198807;ENSG00000181722;ENSG00000004848;ENSG00000185670;ENSG00000113430;ENSG00000114786;ENSG00000137843;ENSG00000204386;ENSG00000168159;ENSG00000129103;ENSG00000213218…
hsa-miR-6770-5p	ENSG00000233911;ENSG00000258947;ENSG00000101126;ENSG00000107201;ENSG00000127311;ENSG00000206454;ENSG00000229493;ENSG00000136160;ENSG00000127528;ENSG00000198390;ENSG00000066135;ENSG00000140750;ENSG00000087274;ENSG00000120696;ENSG00000129355;ENSG00000175387;ENSG00000243943;ENSG00000144730;ENSG00000184925;ENSG00000101363;ENSG00000154529;ENSG00000232629;ENSG00000197930;ENSG00000071894;ENSG00000143322…
hsa-miR-6771-3p	ENSG00000097096;ENSG00000159792;ENSG00000172164;ENSG00000141052;ENSG00000158470;ENSG00000182885;ENSG00000177352;ENSG00000141542;ENSG00000185386;ENSG00000166106;ENSG00000135709;ENSG00000243284;ENSG00000187855;ENSG00000181744;ENSG00000177045;ENSG00000108960;ENSG00000138135;ENSG00000100226;ENSG00000198483;ENSG00000116604;ENSG00000129347;ENSG00000178573;ENSG00000102001;ENSG00000054654;ENSG00000100462…
hsa-miR-6771-5p	ENSG00000165632;ENSG00000258429;ENSG00000249115;ENSG00000182197;ENSG00000136114;ENSG00000106771;ENSG00000158301;ENSG00000164485;ENSG00000095637;ENSG00000119688;ENSG00000167971;ENSG00000151208;ENSG00000105278;ENSG00000234846;ENSG00000162604;ENSG00000182324;ENSG00000186288;ENSG00000146858;ENSG00000051341;ENSG00000167123;ENSG00000243566;ENSG00000186174;ENSG00000196498;ENSG00000262814;ENSG00000135677…
hsa-miR-6772-3p	ENSG00000156463;ENSG00000136770;ENSG00000006025;ENSG00000054116;ENSG00000161249;ENSG00000113578;ENSG00000141577;ENSG00000124721;ENSG00000189306;ENSG00000185803;ENSG00000223533;ENSG00000170464;ENSG00000198231;ENSG00000204536;ENSG00000205642;ENSG00000092871;ENSG00000164256;ENSG00000137691;ENSG00000182378;ENSG00000082438;ENSG00000163673;ENSG00000140320;ENSG00000179909;ENSG00000135540;ENSG00000157881…
hsa-miR-6772-5p	ENSG00000007129;ENSG00000206481;ENSG00000184985;ENSG00000162069;ENSG00000176532;ENSG00000238083;ENSG00000185127;ENSG00000160410;ENSG00000134962;ENSG00000197768;ENSG00000215113;ENSG00000171487;ENSG00000206505;ENSG00000143368;ENSG00000139718;ENSG00000130640;ENSG00000137337;ENSG00000170786;ENSG00000100139;ENSG00000060656;ENSG00000198208;ENSG00000150750;ENSG00000185347;ENSG00000164236;ENSG00000175229…
hsa-miR-6773-5p	ENSG00000125820;ENSG00000115919;ENSG00000179813;ENSG00000155754;ENSG00000112655;ENSG00000177000;ENSG00000126456;ENSG00000174951;ENSG00000137460;ENSG00000033100;ENSG00000174744;ENSG00000166436;ENSG00000117115;ENSG00000226171;ENSG00000076984;ENSG00000138663;ENSG00000030304;ENSG00000138821;ENSG00000011523;ENSG00000178927;ENSG00000129250;ENSG00000136240;ENSG00000113273;ENSG00000115649;ENSG00000165280…
hsa-miR-6774-3p	ENSG00000166143;ENSG00000142449;ENSG00000137266;ENSG00000169760;ENSG00000184232;ENSG00000136709;ENSG00000160953;ENSG00000103353;ENSG00000279508;ENSG00000157985;ENSG00000125810;ENSG00000172382;ENSG00000130827;ENSG00000130037;ENSG00000168092;ENSG00000123836;ENSG00000177469;ENSG00000171368;ENSG00000114853;ENSG00000120322;ENSG00000185838;ENSG00000236011;ENSG00000147912;ENSG00000167522;ENSG00000196550…
hsa-miR-6774-5p	ENSG00000111669;ENSG00000135597;ENSG00000103319;ENSG00000251192;ENSG00000129673;ENSG00000132394;ENSG00000054654;ENSG00000197381;ENSG00000055609;ENSG00000114353;ENSG00000106683;ENSG00000121380;ENSG00000135835;ENSG00000188783;ENSG00000256349;ENSG00000168907;ENSG00000140107;ENSG00000234096;ENSG00000183770;ENSG00000011143;ENSG00000104903;ENSG00000169223;ENSG00000229859;ENSG00000135346;ENSG00000174992…
hsa-miR-6775-3p	ENSG00000236693;ENSG00000165689;ENSG00000159792;ENSG00000060237;ENSG00000227171;ENSG00000118873;ENSG00000166173;ENSG00000100302;ENSG00000174137;ENSG00000106636;ENSG00000185000;ENSG00000236632;ENSG00000097096;ENSG00000005513;ENSG00000088053;ENSG00000163497;ENSG00000198822;ENSG00000007174;ENSG00000005884;ENSG00000235915;ENSG00000155980;ENSG00000111850;ENSG00000154127;ENSG00000064393;ENSG00000204950…
hsa-miR-6776-3p	ENSG00000187147;ENSG00000106546;ENSG00000169891;ENSG00000054118;ENSG00000184007;ENSG00000162510;ENSG00000117362;ENSG00000082898;ENSG00000055955;ENSG00000166741;ENSG00000159131;ENSG00000069188;ENSG00000129009;ENSG00000165724;ENSG00000132005;ENSG00000151388;ENSG00000173894;ENSG00000196440;ENSG00000213413;ENSG00000166402;ENSG00000166128;ENSG00000132535;ENSG00000185619;ENSG00000139597;ENSG00000206579…
hsa-miR-6776-5p	ENSG00000169180;ENSG00000161328;ENSG00000155506;ENSG00000185823;ENSG00000160796;ENSG00000177463;ENSG00000156395;ENSG00000009413;ENSG00000168481;ENSG00000158234;ENSG00000196092;ENSG00000104299;ENSG00000119574;ENSG00000134326;ENSG00000160710;ENSG00000152785;ENSG00000165684;ENSG00000143603;ENSG00000205922;ENSG00000278299;ENSG00000103740;ENSG00000260287;ENSG00000120029;ENSG00000080224;ENSG00000111615…
hsa-miR-6777-3p	ENSG00000206384;ENSG00000139190;ENSG00000167378;ENSG00000099364;ENSG00000275342;ENSG00000116675;ENSG00000126464;ENSG00000100106;ENSG00000178297;ENSG00000173120;ENSG00000122574;ENSG00000166987;ENSG00000101197;ENSG00000237582;ENSG00000212993;ENSG00000128268;ENSG00000183624;ENSG00000112493;ENSG00000155660;ENSG00000166073;ENSG00000177239;ENSG00000089486;ENSG00000100284;ENSG00000100276;ENSG00000112137…
hsa-miR-6777-5p	ENSG00000132825;ENSG00000177076;ENSG00000144867;ENSG00000080345;ENSG00000254122;ENSG00000197893;ENSG00000112242;ENSG00000172663;ENSG00000063660;ENSG00000151322;ENSG00000262209;ENSG00000165914;ENSG00000065882;ENSG00000166169;ENSG00000018280;ENSG00000166073;ENSG00000112493;ENSG00000173588;ENSG00000185359;ENSG00000151655;ENSG00000165806;ENSG00000092841;ENSG00000148426;ENSG00000074181;ENSG00000155660…
hsa-miR-6779-3p	ENSG00000116991;ENSG00000120318;ENSG00000230514;ENSG00000175283;ENSG00000203623;ENSG00000204394;ENSG00000173442;ENSG00000166946;ENSG00000187726;ENSG00000172164;ENSG00000105993;ENSG00000106636;ENSG00000137825;ENSG00000135925;ENSG00000166888;ENSG00000114739;ENSG00000186834;ENSG00000117174;ENSG00000116254;ENSG00000172867;ENSG00000175182;ENSG00000154127;ENSG00000100380;ENSG00000107551;ENSG00000004838…
hsa-miR-6779-5p	ENSG00000151651;ENSG00000236320;ENSG00000224544;ENSG00000135423;ENSG00000169418;ENSG00000221890;ENSG00000136574;ENSG00000110075;ENSG00000090971;ENSG00000176473;ENSG00000225614;ENSG00000204694;ENSG00000188011;ENSG00000133943;ENSG00000168542;ENSG00000206455;ENSG00000164976;ENSG00000185418;ENSG00000146221;ENSG00000137103;ENSG00000105514;ENSG00000146378;ENSG00000176438;ENSG00000164867;ENSG00000166250…
hsa-miR-6780a-3p	ENSG00000243943;ENSG00000186908;ENSG00000140795;ENSG00000243480;ENSG00000185838;ENSG00000142319;ENSG00000118257;ENSG00000104983;ENSG00000159885;ENSG00000147533;ENSG00000229314;ENSG00000109762;ENSG00000108639;ENSG00000136367;ENSG00000186458;ENSG00000186399;ENSG00000162729;ENSG00000183808;ENSG00000064270;ENSG00000182768;ENSG00000261794;ENSG00000170515;ENSG00000007392;ENSG00000261247;ENSG00000122786…
hsa-miR-6780a-5p	ENSG00000136271;ENSG00000119042;ENSG00000204019;ENSG00000117592;ENSG00000132563;ENSG00000086589;ENSG00000175216;ENSG00000230279;ENSG00000160282;ENSG00000082213;ENSG00000196834;ENSG00000134690;ENSG00000188549;ENSG00000132613;ENSG00000130054;ENSG00000132164;ENSG00000114650;ENSG00000166317;ENSG00000019144;ENSG00000144485;ENSG00000147912;ENSG00000119777;ENSG00000162543;ENSG00000205250;ENSG00000116128…
hsa-miR-6780b-3p	ENSG00000198952;ENSG00000180209;ENSG00000188611;ENSG00000134202;ENSG00000164366;ENSG00000135333;ENSG00000235708;ENSG00000124217;ENSG00000107560;ENSG00000131061;ENSG00000155256;ENSG00000158014;ENSG00000110075;ENSG00000100354;ENSG00000152763;ENSG00000144566;ENSG00000167074;ENSG00000111249;ENSG00000130368;ENSG00000107341;ENSG00000164061;ENSG00000164488;ENSG00000140464;ENSG00000156466;ENSG00000172752…
hsa-miR-6780b-5p	ENSG00000196498;ENSG00000173156;ENSG00000006047;ENSG00000131791;ENSG00000130224;ENSG00000102683;ENSG00000066248;ENSG00000227322;ENSG00000231116;ENSG00000133574;ENSG00000165661;ENSG00000091536;ENSG00000158941;ENSG00000117983;ENSG00000119720;ENSG00000100836;ENSG00000212710;ENSG00000113140;ENSG00000159958;ENSG00000154001;ENSG00000204673;ENSG00000113812;ENSG00000171634;ENSG00000134030;ENSG00000148156…
hsa-miR-6781-5p	ENSG00000100918;ENSG00000106009;ENSG00000187866;ENSG00000162976;ENSG00000103145;ENSG00000227761;ENSG00000143258;ENSG00000167971;ENSG00000203485;ENSG00000162851;ENSG00000104885;ENSG00000065268;ENSG00000151748;ENSG00000167619;ENSG00000122565;ENSG00000184545;ENSG00000174332;ENSG00000181588;ENSG00000167656;ENSG00000103037;ENSG00000164877;ENSG00000196422;ENSG00000259803;ENSG00000235030;ENSG00000005100…
hsa-miR-6782-3p	ENSG00000084652;ENSG00000243137;ENSG00000147383;ENSG00000104979;ENSG00000186862;ENSG00000227801;ENSG00000138622;ENSG00000060491;ENSG00000112280;ENSG00000132254;ENSG00000204248;ENSG00000228435;ENSG00000112782;ENSG00000254692;ENSG00000197323;ENSG00000116957;ENSG00000144485;ENSG00000213171;ENSG00000042286;ENSG00000101082;ENSG00000070729;ENSG00000183111;ENSG00000076555;ENSG00000171320;ENSG00000127311…
hsa-miR-6782-5p	ENSG00000155792;ENSG00000171174;ENSG00000183576;ENSG00000154803;ENSG00000179915;ENSG00000131482;ENSG00000047644;ENSG00000137216;ENSG00000272391;ENSG00000011275;ENSG00000112855;ENSG00000237441;ENSG00000159335;ENSG00000173848;ENSG00000146122;ENSG00000233198;ENSG00000198870;ENSG00000087245;ENSG00000224841;ENSG00000099940;ENSG00000166473;ENSG00000125912;ENSG00000173093;ENSG00000133641;ENSG00000015133…
hsa-miR-6783-3p	ENSG00000124160;ENSG00000106069;ENSG00000104938;ENSG00000166750;ENSG00000174697;ENSG00000196189;ENSG00000100297;ENSG00000226437;ENSG00000226685;ENSG00000166348;ENSG00000213983;ENSG00000142949;ENSG00000213934;ENSG00000162733;ENSG00000163431;ENSG00000172922;ENSG00000105514;ENSG00000153094;ENSG00000188895;ENSG00000176438;ENSG00000177465;ENSG00000206455;ENSG00000114416;ENSG00000176771;ENSG00000063322…
hsa-miR-6783-5p	ENSG00000167680;ENSG00000175220;ENSG00000183696;ENSG00000006607;ENSG00000273079;ENSG00000125798;ENSG00000129514;ENSG00000007516;ENSG00000143434;ENSG00000149499;ENSG00000184497;ENSG00000114383;ENSG00000151612;ENSG00000188803;ENSG00000080493;ENSG00000213022;ENSG00000139990;ENSG00000137265;ENSG00000165688;ENSG00000156239;ENSG00000261594;ENSG00000169871;ENSG00000165516;ENSG00000165164;ENSG00000162139…
hsa-miR-6784-3p	ENSG00000227804;ENSG00000226000;ENSG00000141425;ENSG00000038295;ENSG00000119138;ENSG00000170525;ENSG00000128342;ENSG00000206342;ENSG00000167037;ENSG00000163126;ENSG00000170608;ENSG00000175155;ENSG00000112531;ENSG00000149657;ENSG00000169100;ENSG00000159387;ENSG00000111642;ENSG00000235307;ENSG00000177854;ENSG00000137193;ENSG00000107957;ENSG00000277758;ENSG00000198835;ENSG00000180901;ENSG00000079974…
hsa-miR-6785-5p	ENSG00000114124;ENSG00000163814;ENSG00000174292;ENSG00000140905;ENSG00000102763;ENSG00000159176;ENSG00000160211;ENSG00000204569;ENSG00000134242;ENSG00000115306;ENSG00000131381;ENSG00000068650;ENSG00000187498;ENSG00000008300;ENSG00000174738;ENSG00000235439;ENSG00000099864;ENSG00000109689;ENSG00000146555;ENSG00000132613;ENSG00000223957;ENSG00000166341;ENSG00000120645;ENSG00000188549;ENSG00000143127…
hsa-miR-6786-3p	ENSG00000178363;ENSG00000007376;ENSG00000231608;ENSG00000184486;ENSG00000147647;ENSG00000105519;ENSG00000070814;ENSG00000230230;ENSG00000121577;ENSG00000142669;ENSG00000135108;ENSG00000198026;ENSG00000175879;ENSG00000172375;ENSG00000079459;ENSG00000106689;ENSG00000139946;ENSG00000262484;ENSG00000224051;ENSG00000084693;ENSG00000108349;ENSG00000143147;ENSG00000146809;ENSG00000124140;ENSG00000227780…
hsa-miR-6786-5p	ENSG00000182827;ENSG00000162419;ENSG00000159184;ENSG00000143882;ENSG00000103657;ENSG00000078674;ENSG00000072818;ENSG00000137877;ENSG00000173153;ENSG00000103342;ENSG00000159023;ENSG00000152932;ENSG00000152430;ENSG00000005302;ENSG00000237808;ENSG00000164983;ENSG00000080573;ENSG00000188848;ENSG00000225164;ENSG00000106976;ENSG00000188624;ENSG00000180767;ENSG00000106211;ENSG00000119772;ENSG00000176884…
hsa-miR-6787-3p	ENSG00000145861;ENSG00000159314;ENSG00000122574;ENSG00000187783;ENSG00000123213;ENSG00000206490;ENSG00000184220;ENSG00000100033;ENSG00000186716;ENSG00000165138;ENSG00000165152;ENSG00000237582;ENSG00000212993;ENSG00000156299;ENSG00000182054;ENSG00000158859;ENSG00000197415;ENSG00000072954;ENSG00000070182;ENSG00000157388;ENSG00000078053;ENSG00000123395;ENSG00000014138;ENSG00000175793;ENSG00000206560…
hsa-miR-6787-5p	ENSG00000061337;ENSG00000160284;ENSG00000156873;ENSG00000141052;ENSG00000196805;ENSG00000169957;ENSG00000169575;ENSG00000180720;ENSG00000096063;ENSG00000111252;ENSG00000020577;ENSG00000073578;ENSG00000275066;ENSG00000231002;ENSG00000168447;ENSG00000188056;ENSG00000111790;ENSG00000157693;ENSG00000184916;ENSG00000198380;ENSG00000101057;ENSG00000174231;ENSG00000113262;ENSG00000141424;ENSG00000204278…
hsa-miR-6788-3p	ENSG00000189420;ENSG00000187796;ENSG00000042088;ENSG00000183798;ENSG00000204140;ENSG00000157978;ENSG00000177238;ENSG00000169047;ENSG00000168564;ENSG00000110697;ENSG00000161791;ENSG00000189090;ENSG00000189120;ENSG00000182606;ENSG00000093009;ENSG00000100162;ENSG00000165359;ENSG00000275832;ENSG00000197136;ENSG00000147416;ENSG00000205476;ENSG00000006432;ENSG00000141040;ENSG00000170892;ENSG00000160233…
hsa-miR-6788-5p	ENSG00000248144;ENSG00000221866;ENSG00000167359;ENSG00000079459;ENSG00000166220;ENSG00000029363;ENSG00000103811;ENSG00000138615;ENSG00000157600;ENSG00000116539;ENSG00000105810;ENSG00000235068;ENSG00000115318;ENSG00000167615;ENSG00000178802;ENSG00000156017;ENSG00000125912;ENSG00000164010;ENSG00000128011;ENSG00000198734;ENSG00000178015;ENSG00000164694;ENSG00000146373;ENSG00000106772;ENSG00000205476…
hsa-miR-6789-3p	ENSG00000204396;ENSG00000105717;ENSG00000136379;ENSG00000272822;ENSG00000188026;ENSG00000206503;ENSG00000099821;ENSG00000167487;ENSG00000162520;ENSG00000137710;ENSG00000027847;ENSG00000166579;ENSG00000281571;ENSG00000183943;ENSG00000206287;ENSG00000233841;ENSG00000184486;ENSG00000073169;ENSG00000231608;ENSG00000173040;ENSG00000127463;ENSG00000166261;ENSG00000101421;ENSG00000188859;ENSG00000183379…
hsa-miR-6789-5p	ENSG00000182087;ENSG00000149639;ENSG00000205116;ENSG00000183166;ENSG00000110422;ENSG00000148832;ENSG00000163734;ENSG00000183779;ENSG00000170634;ENSG00000136891;ENSG00000009950;ENSG00000177303;ENSG00000100139;ENSG00000203727;ENSG00000280427;ENSG00000175229;ENSG00000146352;ENSG00000166783;ENSG00000185950;ENSG00000255730;ENSG00000102882;ENSG00000089159;ENSG00000214562;ENSG00000139154;ENSG00000172824…
hsa-miR-6791-3p	ENSG00000145808;ENSG00000138867;ENSG00000231925;ENSG00000166049;ENSG00000206208;ENSG00000136861;ENSG00000130822;ENSG00000129654;ENSG00000172354;ENSG00000027847;ENSG00000281571;ENSG00000128604;ENSG00000050767;ENSG00000111704;ENSG00000146426;ENSG00000134668;ENSG00000158006;ENSG00000160299;ENSG00000225454;ENSG00000186648;ENSG00000178773;ENSG00000262484;ENSG00000131943;ENSG00000185069;ENSG00000099904…
hsa-miR-6791-5p	ENSG00000047230;ENSG00000183214;ENSG00000206455;ENSG00000152377;ENSG00000114416;ENSG00000088256;ENSG00000226882;ENSG00000137561;ENSG00000063322;ENSG00000181634;ENSG00000047849;ENSG00000070269;ENSG00000107731;ENSG00000169884;ENSG00000165168;ENSG00000119457;ENSG00000009830;ENSG00000105514;ENSG00000158477;ENSG00000120049;ENSG00000104818;ENSG00000175029;ENSG00000037280;ENSG00000107742;ENSG00000204536…
hsa-miR-6792-5p	ENSG00000129250;ENSG00000107738;ENSG00000065618;ENSG00000169717;ENSG00000181778;ENSG00000125354;ENSG00000235098;ENSG00000174231;ENSG00000069011;ENSG00000075218;ENSG00000090857;ENSG00000229474;ENSG00000104213;ENSG00000267740;ENSG00000129965;ENSG00000165194;ENSG00000065883;ENSG00000110324;ENSG00000124942;ENSG00000118432;ENSG00000168237;ENSG00000182196;ENSG00000176678;ENSG00000105556;ENSG00000214021…
hsa-miR-6793-3p	ENSG00000143126;ENSG00000206285;ENSG00000187147;ENSG00000131773;ENSG00000169926;ENSG00000134508;ENSG00000153294;ENSG00000139725;ENSG00000197361;ENSG00000170525;ENSG00000214891;ENSG00000226589;ENSG00000197776;ENSG00000115317;ENSG00000161944;ENSG00000129009;ENSG00000129566;ENSG00000158669;ENSG00000107957;ENSG00000224264;ENSG00000095397;ENSG00000156959;ENSG00000229094;ENSG00000236353;ENSG00000230336…
hsa-miR-6793-5p	ENSG00000100034;ENSG00000188312;ENSG00000198300;ENSG00000147955;ENSG00000176386;ENSG00000235986;ENSG00000232237;ENSG00000205277;ENSG00000171234;ENSG00000125430;ENSG00000116396;ENSG00000125968;ENSG00000111275;ENSG00000164631;ENSG00000138031;ENSG00000189120;ENSG00000125912;ENSG00000198960;ENSG00000248098;ENSG00000178605;ENSG00000075391;ENSG00000168350;ENSG00000181396;ENSG00000127954;ENSG00000163399…
hsa-miR-6794-5p	ENSG00000025800;ENSG00000118058;ENSG00000165959;ENSG00000083720;ENSG00000099822;ENSG00000196218;ENSG00000213906;ENSG00000146090;ENSG00000146701;ENSG00000146216;ENSG00000166448;ENSG00000115523;ENSG00000100029;ENSG00000183751;ENSG00000238104;ENSG00000170929;ENSG00000138175;ENSG00000133808;ENSG00000255408;ENSG00000124782;ENSG00000234704;ENSG00000267796;ENSG00000102034;ENSG00000072786;ENSG00000253626…
hsa-miR-6795-5p	ENSG00000213930;ENSG00000138621;ENSG00000236178;ENSG00000166295;ENSG00000196458;ENSG00000240682;ENSG00000235769;ENSG00000156603;ENSG00000130402;ENSG00000164691;ENSG00000110844;ENSG00000174851;ENSG00000183048;ENSG00000197208;ENSG00000170653;ENSG00000166813;ENSG00000135249;ENSG00000188157;ENSG00000119522;ENSG00000125788;ENSG00000163602;ENSG00000074047;ENSG00000221858;ENSG00000165802;ENSG00000274588…
hsa-miR-6796-3p	ENSG00000228881;ENSG00000236236;ENSG00000137492;ENSG00000172803;ENSG00000206258;ENSG00000137394;ENSG00000233323;ENSG00000133216;ENSG00000168769;ENSG00000146197;ENSG00000162139;ENSG00000085644;ENSG00000221869;ENSG00000166573;ENSG00000122547;ENSG00000198216;ENSG00000160752;ENSG00000264522;ENSG00000197558;ENSG00000129910;ENSG00000227472;ENSG00000086159;ENSG00000136169;ENSG00000169914;ENSG00000143878…
hsa-miR-6796-5p	ENSG00000281817;ENSG00000143147;ENSG00000181555;ENSG00000165935;ENSG00000171298;ENSG00000169084;ENSG00000101076;ENSG00000107864;ENSG00000100697;ENSG00000170374;ENSG00000143556;ENSG00000186306;ENSG00000157219;ENSG00000163795;ENSG00000204396;ENSG00000084112;ENSG00000183914;ENSG00000228146;ENSG00000182183;ENSG00000155508;ENSG00000172935;ENSG00000100441;ENSG00000130957;ENSG00000241978;ENSG00000169840…
hsa-miR-6797-3p	ENSG00000073670;ENSG00000142684;ENSG00000073331;ENSG00000237172;ENSG00000111300;ENSG00000240592;ENSG00000176973;ENSG00000120332;ENSG00000090006;ENSG00000179057;ENSG00000127838;ENSG00000242038;ENSG00000173482;ENSG00000169174;ENSG00000243897;ENSG00000097096;ENSG00000183773;ENSG00000221843;ENSG00000105556;ENSG00000239974;ENSG00000158195;ENSG00000188827;ENSG00000112658;ENSG00000182568;ENSG00000073584…
hsa-miR-6797-5p	ENSG00000134817;ENSG00000179914;ENSG00000196814;ENSG00000118900;ENSG00000118231;ENSG00000146530;ENSG00000177453;ENSG00000151474;ENSG00000221878;ENSG00000213741;ENSG00000188508;ENSG00000091009;ENSG00000215474;ENSG00000160741;ENSG00000138376;ENSG00000232421;ENSG00000234514;ENSG00000125266;ENSG00000165526;ENSG00000143294;ENSG00000115596;ENSG00000174165;ENSG00000178538;ENSG00000274180;ENSG00000183496…
hsa-miR-6798-3p	ENSG00000196361;ENSG00000108819;ENSG00000171450;ENSG00000172985;ENSG00000169991;ENSG00000112578;ENSG00000102104;ENSG00000206440;ENSG00000008196;ENSG00000275763;ENSG00000138623;ENSG00000197122;ENSG00000137693;ENSG00000234258;ENSG00000148841;ENSG00000183475;ENSG00000123358;ENSG00000164916;ENSG00000119973;ENSG00000187122;ENSG00000204544;ENSG00000171621;ENSG00000072121;ENSG00000007944;ENSG00000128250…
hsa-miR-6798-5p	ENSG00000123684;ENSG00000068079;ENSG00000139637;ENSG00000100147;ENSG00000242362;ENSG00000186951;ENSG00000139182;ENSG00000121892;ENSG00000134551;ENSG00000153064;ENSG00000085265;ENSG00000139517;ENSG00000274600;ENSG00000156049;ENSG00000198173;ENSG00000149488;ENSG00000266265;ENSG00000004838;ENSG00000049449;ENSG00000172538;ENSG00000164362;ENSG00000067606;ENSG00000196227;ENSG00000163040;ENSG00000117411…
hsa-miR-6799-3p	ENSG00000185262;ENSG00000127452;ENSG00000133884;ENSG00000174450;ENSG00000110042;ENSG00000103150;ENSG00000197912;ENSG00000177370;ENSG00000099985;ENSG00000132003;ENSG00000147180;ENSG00000160949;ENSG00000125503;ENSG00000197548;ENSG00000100106;ENSG00000105767;ENSG00000122694;ENSG00000167306;ENSG00000165138;ENSG00000230678;ENSG00000154277;ENSG00000215305;ENSG00000111490;ENSG00000185252;ENSG00000180549…
hsa-miR-6799-5p	ENSG00000144031;ENSG00000166143;ENSG00000135723;ENSG00000163673;ENSG00000185483;ENSG00000110057;ENSG00000234507;ENSG00000135540;ENSG00000137171;ENSG00000073150;ENSG00000101134;ENSG00000143612;ENSG00000126012;ENSG00000274183;ENSG00000232127;ENSG00000167548;ENSG00000083123;ENSG00000105726;ENSG00000115661;ENSG00000038219;ENSG00000101290;ENSG00000175318;ENSG00000176182;ENSG00000111249;ENSG00000099260…
hsa-miR-6800-3p	ENSG00000172667;ENSG00000140534;ENSG00000114841;ENSG00000237095;ENSG00000099889;ENSG00000180592;ENSG00000182795;ENSG00000074755;ENSG00000172425;ENSG00000072110;ENSG00000234000;ENSG00000196924;ENSG00000182108;ENSG00000256463;ENSG00000204628;ENSG00000189120;ENSG00000185448;ENSG00000135829;ENSG00000232541;ENSG00000128011;ENSG00000116396;ENSG00000235961;ENSG00000171812;ENSG00000164934;ENSG00000280447…
hsa-miR-6800-5p	ENSG00000177875;ENSG00000126602;ENSG00000135249;ENSG00000091262;ENSG00000188522;ENSG00000131725;ENSG00000164309;ENSG00000140992;ENSG00000196547;ENSG00000120057;ENSG00000181019;ENSG00000174136;ENSG00000131748;ENSG00000160868;ENSG00000212659;ENSG00000162777;ENSG00000177732;ENSG00000171631;ENSG00000138669;ENSG00000171813;ENSG00000148204;ENSG00000149295;ENSG00000143614;ENSG00000099840;ENSG00000090674…
hsa-miR-6801-5p	ENSG00000101337;ENSG00000099960;ENSG00000138623;ENSG00000237192;ENSG00000100726;ENSG00000187122;ENSG00000164403;ENSG00000037042;ENSG00000010932;ENSG00000135966;ENSG00000164707;ENSG00000115616;ENSG00000147689;ENSG00000158486;ENSG00000102921;ENSG00000114654;ENSG00000007216;ENSG00000197081;ENSG00000099994;ENSG00000175514;ENSG00000107957;ENSG00000221986;ENSG00000242866;ENSG00000069206;ENSG00000004399…
hsa-miR-6802-3p	ENSG00000108557;ENSG00000050030;ENSG00000143013;ENSG00000166569;ENSG00000129965;ENSG00000233450;ENSG00000168591;ENSG00000171786;ENSG00000168813;ENSG00000174059;ENSG00000107738;ENSG00000228672;ENSG00000140564;ENSG00000227715;ENSG00000186283;ENSG00000171448;ENSG00000091009;ENSG00000231672;ENSG00000159217;ENSG00000196092;ENSG00000123364;ENSG00000148377;ENSG00000184985;ENSG00000237022;ENSG00000132669…
hsa-miR-6802-5p	ENSG00000196660;ENSG00000141854;ENSG00000100360;ENSG00000198211;ENSG00000206290;ENSG00000124222;ENSG00000261949;ENSG00000142539;ENSG00000173988;ENSG00000099956;ENSG00000196664;ENSG00000127586;ENSG00000099917;ENSG00000175938;ENSG00000238227;ENSG00000140961;ENSG00000099769;ENSG00000154099;ENSG00000174348;ENSG00000115042;ENSG00000125817;ENSG00000231377;ENSG00000165650;ENSG00000158816;ENSG00000223932…
hsa-miR-6803-3p	ENSG00000108829;ENSG00000023902;ENSG00000143207;ENSG00000127054;ENSG00000235960;ENSG00000163596;ENSG00000169562;ENSG00000143845;ENSG00000183709;ENSG00000125492;ENSG00000232541;ENSG00000176788;ENSG00000236227;ENSG00000072195;ENSG00000105464;ENSG00000165186;ENSG00000130311;ENSG00000105227;ENSG00000102871;ENSG00000137397;ENSG00000090924;ENSG00000188234;ENSG00000117461;ENSG00000184923;ENSG00000122756…
hsa-miR-6803-5p	ENSG00000234032;ENSG00000100211;ENSG00000084093;ENSG00000244005;ENSG00000117602;ENSG00000198821;ENSG00000224103;ENSG00000058668;ENSG00000103021;ENSG00000183726;ENSG00000170577;ENSG00000161714;ENSG00000140470;ENSG00000261052;ENSG00000162368;ENSG00000164442;ENSG00000171561;ENSG00000095585;ENSG00000185684;ENSG00000197965;ENSG00000189058;ENSG00000132612;ENSG00000154473;ENSG00000196411;ENSG00000181904…
hsa-miR-6804-3p	ENSG00000120322;ENSG00000152223;ENSG00000100151;ENSG00000088899;ENSG00000136448;ENSG00000279152;ENSG00000187595;ENSG00000196666;ENSG00000053918;ENSG00000106608;ENSG00000197536;ENSG00000122779;ENSG00000072134;ENSG00000236178;ENSG00000177675;ENSG00000074800;ENSG00000133812;ENSG00000121281;ENSG00000185033;ENSG00000226923;ENSG00000206105;ENSG00000106366;ENSG00000164252;ENSG00000089558;ENSG00000163520…
hsa-miR-6804-5p	ENSG00000115008;ENSG00000183495;ENSG00000110218;ENSG00000122194;ENSG00000182379;ENSG00000270299;ENSG00000261832;ENSG00000180448;ENSG00000196136;ENSG00000139644;ENSG00000108813;ENSG00000271447;ENSG00000198944;ENSG00000003249;ENSG00000198917;ENSG00000156304;ENSG00000170923;ENSG00000198218;ENSG00000161013;ENSG00000163810;ENSG00000206190;ENSG00000274588;ENSG00000188157;ENSG00000163354;ENSG00000162139…
hsa-miR-6805-3p	ENSG00000140829;ENSG00000090857;ENSG00000107929;ENSG00000063854;ENSG00000262246;ENSG00000257103;ENSG00000154380;ENSG00000145247;ENSG00000109917;ENSG00000143183;ENSG00000130948;ENSG00000172264;ENSG00000106123;ENSG00000172346;ENSG00000254726;ENSG00000143382;ENSG00000131778;ENSG00000183196;ENSG00000121764;ENSG00000248333;ENSG00000108840;ENSG00000151615;ENSG00000135604;ENSG00000102313;ENSG00000164107…
hsa-miR-6805-5p	ENSG00000157483;ENSG00000174606;ENSG00000067840;ENSG00000242259;ENSG00000135702;ENSG00000054793;ENSG00000186283;ENSG00000142303;ENSG00000132970;ENSG00000121440;ENSG00000277258;ENSG00000119862;ENSG00000144857;ENSG00000158955;ENSG00000169180;ENSG00000196358;ENSG00000126259;ENSG00000183160;ENSG00000049618;ENSG00000134278;ENSG00000113522;ENSG00000198003;ENSG00000177354;ENSG00000100403;ENSG00000155657…
hsa-miR-6806-3p	ENSG00000135414;ENSG00000124164;ENSG00000141560;ENSG00000054611;ENSG00000170854;ENSG00000164535;ENSG00000178597;ENSG00000161849;ENSG00000179841;ENSG00000163295;ENSG00000242220;ENSG00000151576;ENSG00000122692;ENSG00000066629;ENSG00000100297;ENSG00000122188;ENSG00000150403;ENSG00000165194;ENSG00000102804;ENSG00000129354;ENSG00000197586;ENSG00000104237;ENSG00000280184;ENSG00000073350;ENSG00000118965
hsa-miR-6807-5p	ENSG00000226882;ENSG00000009830;ENSG00000178307;ENSG00000141753;ENSG00000234243;ENSG00000121653;ENSG00000142949;ENSG00000214655;ENSG00000163704;ENSG00000105808;ENSG00000232143;ENSG00000151883;ENSG00000176746;ENSG00000181656;ENSG00000196233;ENSG00000101115;ENSG00000161011;ENSG00000107736;ENSG00000229470;ENSG00000105373;ENSG00000266074;ENSG00000228581;ENSG00000156564;ENSG00000081189;ENSG00000234508…
hsa-miR-6808-3p	ENSG00000116260;ENSG00000087995;ENSG00000100764;ENSG00000162377;ENSG00000104415;ENSG00000152104;ENSG00000112379;ENSG00000157350;ENSG00000140807;ENSG00000181896;ENSG00000138600;ENSG00000116198;ENSG00000011478;ENSG00000141759;ENSG00000272636;ENSG00000135931;ENSG00000181234;ENSG00000181991;ENSG00000135916;ENSG00000204138;ENSG00000062822;ENSG00000120837;ENSG00000105793;ENSG00000141252;ENSG00000198223…
hsa-miR-6808-5p	ENSG00000167281;ENSG00000116698;ENSG00000130173;ENSG00000104332;ENSG00000165410;ENSG00000120656;ENSG00000114923;ENSG00000197136;ENSG00000204481;ENSG00000197629;ENSG00000140548;ENSG00000101276;ENSG00000230060;ENSG00000172113;ENSG00000275464;ENSG00000269743;ENSG00000176986;ENSG00000140067;ENSG00000275217;ENSG00000186523;ENSG00000069345;ENSG00000131183;ENSG00000101842;ENSG00000160963;ENSG00000206449…
hsa-miR-6809-3p	ENSG00000270181;ENSG00000140955;ENSG00000177508;ENSG00000244444;ENSG00000177108;ENSG00000189306;ENSG00000264522;ENSG00000150637;ENSG00000196917;ENSG00000125810;ENSG00000204779;ENSG00000183715;ENSG00000100987;ENSG00000088766;ENSG00000108424;ENSG00000043143;ENSG00000148948;ENSG00000008323;ENSG00000122367;ENSG00000171402;ENSG00000140525;ENSG00000151572;ENSG00000206511;ENSG00000188488;ENSG00000164440…
hsa-miR-6809-5p	ENSG00000134258;ENSG00000132376;ENSG00000196937;ENSG00000165733;ENSG00000274211;ENSG00000198625;ENSG00000165168
hsa-miR-6810-3p	ENSG00000162714;ENSG00000090621;ENSG00000212993;ENSG00000101574;ENSG00000181026;ENSG00000135686;ENSG00000179361;ENSG00000160310;ENSG00000112511;ENSG00000196101;ENSG00000101189;ENSG00000165138;ENSG00000182400;ENSG00000139722;ENSG00000100033;ENSG00000184350;ENSG00000231115;ENSG00000145920;ENSG00000161911;ENSG00000206432;ENSG00000129158;ENSG00000130177;ENSG00000101096;ENSG00000124766;ENSG00000124486…
hsa-miR-6810-5p	ENSG00000136213;ENSG00000101412;ENSG00000182318;ENSG00000140323;ENSG00000183049;ENSG00000189325;ENSG00000274744;ENSG00000232632;ENSG00000243244;ENSG00000099834;ENSG00000007541;ENSG00000103591;ENSG00000144227;ENSG00000107833;ENSG00000115592;ENSG00000166484;ENSG00000005007;ENSG00000183166;ENSG00000162738;ENSG00000086288;ENSG00000104941;ENSG00000063601;ENSG00000095917;ENSG00000238114;ENSG00000139624…
hsa-miR-6812-3p	ENSG00000168575;ENSG00000103495;ENSG00000166780;ENSG00000206511;ENSG00000182871;ENSG00000145945;ENSG00000188573;ENSG00000007312;ENSG00000110057;ENSG00000178226;ENSG00000011566;ENSG00000183246;ENSG00000100744;ENSG00000157368;ENSG00000107968;ENSG00000146904;ENSG00000154118;ENSG00000137770;ENSG00000182575;ENSG00000150594;ENSG00000233641;ENSG00000278224;ENSG00000123144;ENSG00000257108;ENSG00000140521…
hsa-miR-6812-5p	ENSG00000005700;ENSG00000128604;ENSG00000103426;ENSG00000243772;ENSG00000127463;ENSG00000168014;ENSG00000172270;ENSG00000100281;ENSG00000147155;ENSG00000118046;ENSG00000188026;ENSG00000167487;ENSG00000140497;ENSG00000157219;ENSG00000050767;ENSG00000198466;ENSG00000102103;ENSG00000187630;ENSG00000231543;ENSG00000196455;ENSG00000159251;ENSG00000165424;ENSG00000204538;ENSG00000165672;ENSG00000176407…
hsa-miR-6813-3p	ENSG00000118804;ENSG00000168140;ENSG00000101361;ENSG00000114767;ENSG00000132906;ENSG00000100297;ENSG00000095321;ENSG00000172936;ENSG00000107104;ENSG00000125898;ENSG00000187210;ENSG00000230141;ENSG00000010322;ENSG00000223775;ENSG00000003989;ENSG00000130517;ENSG00000206485;ENSG00000174307;ENSG00000088826;ENSG00000089154;ENSG00000196118;ENSG00000110455;ENSG00000125618;ENSG00000092758;ENSG00000139410…
hsa-miR-6813-5p	ENSG00000162300;ENSG00000143458;ENSG00000172943;ENSG00000140830;ENSG00000230060;ENSG00000205476;ENSG00000146433;ENSG00000179335;ENSG00000013725;ENSG00000176986;ENSG00000066230;ENSG00000162728;ENSG00000166159;ENSG00000140682;ENSG00000080298;ENSG00000101224;ENSG00000145087;ENSG00000103194;ENSG00000073067;ENSG00000143318;ENSG00000185504;ENSG00000121753;ENSG00000167895;ENSG00000174903;ENSG00000133112…
hsa-miR-6814-5p	ENSG00000248713;ENSG00000138867;ENSG00000146426;ENSG00000130487;ENSG00000116990;ENSG00000099904;ENSG00000196663;ENSG00000244623;ENSG00000105364;ENSG00000106086;ENSG00000068831;ENSG00000116198;ENSG00000241394;ENSG00000259159;ENSG00000174498;ENSG00000105849;ENSG00000182050;ENSG00000007520;ENSG00000225828;ENSG00000204592;ENSG00000133124;ENSG00000239463;ENSG00000132704;ENSG00000242361;ENSG00000159685…
hsa-miR-6815-3p	ENSG00000088280;ENSG00000080573;ENSG00000103522;ENSG00000162849;ENSG00000235220;ENSG00000226174;ENSG00000112137;ENSG00000163873;ENSG00000142408;ENSG00000177728;ENSG00000142149;ENSG00000078018;ENSG00000173068;ENSG00000007944;ENSG00000134508;ENSG00000139220;ENSG00000204642;ENSG00000110048;ENSG00000150275;ENSG00000163781;ENSG00000114270;ENSG00000101825;ENSG00000105501;ENSG00000145242;ENSG00000137403…
hsa-miR-6815-5p	ENSG00000047644;ENSG00000111275;ENSG00000204231;ENSG00000256463;ENSG00000224841;ENSG00000237441;ENSG00000160325;ENSG00000176769;ENSG00000164175;ENSG00000087258;ENSG00000110921;ENSG00000188706;ENSG00000255561;ENSG00000180264;ENSG00000205978;ENSG00000170873;ENSG00000183579;ENSG00000011132;ENSG00000251184;ENSG00000119946;ENSG00000172269;ENSG00000204335;ENSG00000056586;ENSG00000132823;ENSG00000171219…
hsa-miR-6816-3p	ENSG00000184497;ENSG00000154262
hsa-miR-6817-3p	ENSG00000143543;ENSG00000152092;ENSG00000120899;ENSG00000175606;ENSG00000184939;ENSG00000186575;ENSG00000153443;ENSG00000126838;ENSG00000129204;ENSG00000179242;ENSG00000021762;ENSG00000187498;ENSG00000167085;ENSG00000163395;ENSG00000168228;ENSG00000274874;ENSG00000170004;ENSG00000172183;ENSG00000005189;ENSG00000184524;ENSG00000244607
hsa-miR-6818-3p	ENSG00000147689;ENSG00000138074;ENSG00000072121;ENSG00000214367;ENSG00000141622;ENSG00000170162;ENSG00000134070;ENSG00000104218;ENSG00000164440;ENSG00000175262;ENSG00000153902;ENSG00000177201
hsa-miR-6818-5p	ENSG00000119927;ENSG00000114933;ENSG00000125743;ENSG00000186687;ENSG00000185761
hsa-miR-6819-3p	ENSG00000174992;ENSG00000168907;ENSG00000177800;ENSG00000137312;ENSG00000167110;ENSG00000253537;ENSG00000154358;ENSG00000183114;ENSG00000123405;ENSG00000138448;ENSG00000186205;ENSG00000101017;ENSG00000168209;ENSG00000173947;ENSG00000237599;ENSG00000156966;ENSG00000206053;ENSG00000105732;ENSG00000197043;ENSG00000162664;ENSG00000100239;ENSG00000100034;ENSG00000105227;ENSG00000177058;ENSG00000232237…
hsa-miR-6819-5p	ENSG00000113070;ENSG00000139266;ENSG00000136895;ENSG00000125740;ENSG00000101846;ENSG00000173366;ENSG00000184205;ENSG00000134490;ENSG00000166523;ENSG00000135778;ENSG00000166589;ENSG00000141750;ENSG00000187664;ENSG00000162924;ENSG00000163814;ENSG00000104833;ENSG00000204569;ENSG00000008128;ENSG00000161664;ENSG00000171700;ENSG00000244731;ENSG00000182158;ENSG00000237515;ENSG00000105063;ENSG00000149527…
hsa-miR-6820-3p	ENSG00000221995;ENSG00000276600;ENSG00000100083;ENSG00000240583;ENSG00000188112;ENSG00000149489;ENSG00000140993;ENSG00000165695;ENSG00000188869;ENSG00000177000;ENSG00000224383;ENSG00000188910;ENSG00000104381;ENSG00000013374;ENSG00000104635;ENSG00000159433;ENSG00000169618;ENSG00000088888;ENSG00000187957;ENSG00000189143;ENSG00000139718;ENSG00000148606;ENSG00000183186;ENSG00000182533;ENSG00000169862…
hsa-miR-6820-5p	ENSG00000196468;ENSG00000155846;ENSG00000010803;ENSG00000137193;ENSG00000177854;ENSG00000152291;ENSG00000242866;ENSG00000068137;ENSG00000137868;ENSG00000109743;ENSG00000109320;ENSG00000185070;ENSG00000119227;ENSG00000103404;ENSG00000077943;ENSG00000204965;ENSG00000119655;ENSG00000189337;ENSG00000165192;ENSG00000214518;ENSG00000149554;ENSG00000197081;ENSG00000175806;ENSG00000146700;ENSG00000099917…
hsa-miR-6821-5p	ENSG00000152213;ENSG00000100593;ENSG00000105355;ENSG00000105251;ENSG00000118263;ENSG00000197774;ENSG00000162599;ENSG00000168096;ENSG00000182871;ENSG00000175262;ENSG00000154864;ENSG00000188573;ENSG00000145945;ENSG00000164171;ENSG00000119965;ENSG00000188820;ENSG00000181029;ENSG00000173171;ENSG00000165566;ENSG00000130751;ENSG00000160396;ENSG00000126012;ENSG00000006194;ENSG00000082438;ENSG00000096996…
hsa-miR-6823-5p	ENSG00000160445;ENSG00000187840;ENSG00000149809;ENSG00000248746;ENSG00000237247;ENSG00000203879;ENSG00000115694;ENSG00000204873;ENSG00000167771;ENSG00000100321;ENSG00000255330;ENSG00000151320;ENSG00000170677;ENSG00000184388;ENSG00000134138;ENSG00000100401;ENSG00000115266;ENSG00000101266;ENSG00000196557;ENSG00000119408;ENSG00000167173;ENSG00000131759;ENSG00000115282;ENSG00000064195;ENSG00000134775…
hsa-miR-6824-3p	ENSG00000239732;ENSG00000132780;ENSG00000115241;ENSG00000110583;ENSG00000124587;ENSG00000198873;ENSG00000153187;ENSG00000173366;ENSG00000121053;ENSG00000157703;ENSG00000008300;ENSG00000099999;ENSG00000140795;ENSG00000228435;ENSG00000170255;ENSG00000172081;ENSG00000179817;ENSG00000198089;ENSG00000145715;ENSG00000080166;ENSG00000167840;ENSG00000142156;ENSG00000141655;ENSG00000176842;ENSG00000109118…
hsa-miR-6824-5p	ENSG00000134318;ENSG00000011590;ENSG00000069696;ENSG00000181222;ENSG00000135744;ENSG00000110934;ENSG00000234000;ENSG00000067221;ENSG00000213199;ENSG00000100417;ENSG00000161031;ENSG00000164379;ENSG00000180592;ENSG00000099889;ENSG00000004975;ENSG00000198198;ENSG00000146834;ENSG00000126091;ENSG00000198794;ENSG00000112640;ENSG00000174370;ENSG00000124508;ENSG00000189420;ENSG00000103264;ENSG00000005339…
hsa-miR-6825-3p	ENSG00000168710;ENSG00000188716;ENSG00000104388;ENSG00000123144;ENSG00000188763;ENSG00000204209;ENSG00000160161;ENSG00000160953;ENSG00000278259;ENSG00000129245;ENSG00000081842;ENSG00000043143;ENSG00000182253;ENSG00000135637;ENSG00000091157;ENSG00000087250;ENSG00000078687;ENSG00000137266;ENSG00000165566;ENSG00000114744;ENSG00000138449;ENSG00000091428;ENSG00000186642;ENSG00000163064;ENSG00000147408…
hsa-miR-6825-5p	ENSG00000140044;ENSG00000122484;ENSG00000184524;ENSG00000136840;ENSG00000049283;ENSG00000225141;ENSG00000188779;ENSG00000150995;ENSG00000155918;ENSG00000124780;ENSG00000125817;ENSG00000166106;ENSG00000030110;ENSG00000118298;ENSG00000277399;ENSG00000273111;ENSG00000185231;ENSG00000106692;ENSG00000163870;ENSG00000115112;ENSG00000196428;ENSG00000185722;ENSG00000181619;ENSG00000197870;ENSG00000128683…
hsa-miR-6826-3p	ENSG00000196542;ENSG00000235568;ENSG00000084693;ENSG00000153790;ENSG00000158555;ENSG00000214756;ENSG00000143147;ENSG00000125651;ENSG00000108349;ENSG00000154229;ENSG00000135040;ENSG00000235692;ENSG00000139946;ENSG00000178773;ENSG00000181234;ENSG00000132357;ENSG00000135773;ENSG00000151617;ENSG00000088836;ENSG00000153107;ENSG00000116329;ENSG00000165272;ENSG00000172775;ENSG00000170893;ENSG00000156804…
hsa-miR-6826-5p	ENSG00000114999;ENSG00000150893;ENSG00000198300;ENSG00000185245;ENSG00000164393;ENSG00000185236;ENSG00000132622;ENSG00000198885;ENSG00000116120
hsa-miR-6827-3p	ENSG00000149256;ENSG00000143458;ENSG00000037757;ENSG00000116544;ENSG00000214226;ENSG00000036448;ENSG00000238104;ENSG00000196218;ENSG00000118058;ENSG00000152315;ENSG00000169057;ENSG00000151491;ENSG00000182938;ENSG00000135835;ENSG00000157227;ENSG00000132792;ENSG00000157870;ENSG00000148343;ENSG00000104081;ENSG00000149609;ENSG00000119866;ENSG00000158156;ENSG00000131446;ENSG00000108830;ENSG00000074855…
hsa-miR-6827-5p	ENSG00000124608;ENSG00000181961;ENSG00000010256;ENSG00000154319;ENSG00000166831;ENSG00000165323;ENSG00000172888;ENSG00000177673;ENSG00000204195;ENSG00000023330;ENSG00000114554;ENSG00000100170;ENSG00000266094;ENSG00000169914;ENSG00000142675;ENSG00000130368;ENSG00000188807;ENSG00000127191;ENSG00000184347;ENSG00000043143;ENSG00000123561;ENSG00000267909;ENSG00000075240;ENSG00000158292;ENSG00000167914…
hsa-miR-6829-5p	ENSG00000142961;ENSG00000104885;ENSG00000149925;ENSG00000168970;ENSG00000153404;ENSG00000162976;ENSG00000179532;ENSG00000204843;ENSG00000166166;ENSG00000044459;ENSG00000165632;ENSG00000104237;ENSG00000137497;ENSG00000091536;ENSG00000162783;ENSG00000117983;ENSG00000141858;ENSG00000169016;ENSG00000169397;ENSG00000058404;ENSG00000162849;ENSG00000149016;ENSG00000162004;ENSG00000139445;ENSG00000177947…
hsa-miR-6832-3p	ENSG00000049192;ENSG00000176165;ENSG00000148719;ENSG00000152495;ENSG00000143376;ENSG00000175946;ENSG00000240505;ENSG00000109111;ENSG00000198471;ENSG00000182742;ENSG00000263001;ENSG00000066651;ENSG00000101017;ENSG00000144357;ENSG00000108468;ENSG00000084754;ENSG00000082175
hsa-miR-6832-5p	ENSG00000070366;ENSG00000143322;ENSG00000130055;ENSG00000084112;ENSG00000167971;ENSG00000198162;ENSG00000135960;ENSG00000134644;ENSG00000165970;ENSG00000168875
hsa-miR-6833-3p	ENSG00000147601;ENSG00000162664;ENSG00000116396;ENSG00000126561;ENSG00000160325;ENSG00000166272;ENSG00000101346;ENSG00000102001;ENSG00000128607;ENSG00000143458;ENSG00000172943;ENSG00000233932;ENSG00000198700;ENSG00000154310;ENSG00000117280;ENSG00000180096;ENSG00000197077;ENSG00000173110;ENSG00000157399;ENSG00000188026;ENSG00000157423;ENSG00000206262;ENSG00000122008;ENSG00000197852;ENSG00000145293…
hsa-miR-6833-5p	ENSG00000067798;ENSG00000161057;ENSG00000266173;ENSG00000228892;ENSG00000198561;ENSG00000160712;ENSG00000175387;ENSG00000215712;ENSG00000166825;ENSG00000105649;ENSG00000135446;ENSG00000206315;ENSG00000269405;ENSG00000224952;ENSG00000221890;ENSG00000176771;ENSG00000232005;ENSG00000129990;ENSG00000103489;ENSG00000064309;ENSG00000113296;ENSG00000237344;ENSG00000243335;ENSG00000107554;ENSG00000126952…
hsa-miR-6834-3p	ENSG00000179886;ENSG00000235307;ENSG00000136931;ENSG00000134508;ENSG00000171943;ENSG00000139514;ENSG00000103145;ENSG00000160007;ENSG00000230678;ENSG00000162772;ENSG00000184557;ENSG00000170579;ENSG00000107643;ENSG00000204256;ENSG00000163531;ENSG00000196090;ENSG00000160014;ENSG00000234507;ENSG00000185829;ENSG00000215077;ENSG00000234704;ENSG00000196369;ENSG00000178773;ENSG00000185551;ENSG00000139180
hsa-miR-6834-5p	ENSG00000060237;ENSG00000121310;ENSG00000189114;ENSG00000007174;ENSG00000204428;ENSG00000160326;ENSG00000064393;ENSG00000157152;ENSG00000125046;ENSG00000166897;ENSG00000143390;ENSG00000151615;ENSG00000105880;ENSG00000157637;ENSG00000132382;ENSG00000204703;ENSG00000198947;ENSG00000115648;ENSG00000119446;ENSG00000237495;ENSG00000147869;ENSG00000111665;ENSG00000185666;ENSG00000106123;ENSG00000144583…
hsa-miR-6836-3p	ENSG00000100664;ENSG00000183798;ENSG00000104899;ENSG00000188916;ENSG00000168000;ENSG00000120738;ENSG00000172667;ENSG00000205302;ENSG00000158321;ENSG00000184574;ENSG00000183287;ENSG00000183292;ENSG00000112640;ENSG00000145220;ENSG00000198794;ENSG00000166592;ENSG00000164853;ENSG00000108830;ENSG00000198198;ENSG00000260869;ENSG00000065923;ENSG00000074855;ENSG00000170430;ENSG00000187690;ENSG00000187239…
hsa-miR-6836-5p	ENSG00000053371;ENSG00000255181;ENSG00000138311;ENSG00000102935;ENSG00000135766;ENSG00000186479;ENSG00000090470;ENSG00000138152;ENSG00000179930;ENSG00000205832;ENSG00000129353;ENSG00000139044;ENSG00000117266;ENSG00000107831;ENSG00000198162;ENSG00000237165;ENSG00000103653;ENSG00000100065;ENSG00000090238;ENSG00000180891;ENSG00000178568;ENSG00000275023;ENSG00000007516;ENSG00000081177;ENSG00000141497…
hsa-miR-6837-3p	ENSG00000138964;ENSG00000260914;ENSG00000107263;ENSG00000163083;ENSG00000179564;ENSG00000102984;ENSG00000143196;ENSG00000151005;ENSG00000244482;ENSG00000261115;ENSG00000123989;ENSG00000136274;ENSG00000182827;ENSG00000137877;ENSG00000196914;ENSG00000185231;ENSG00000166326;ENSG00000178229;ENSG00000042445;ENSG00000162998;ENSG00000237649;ENSG00000168763;ENSG00000145936;ENSG00000129158;ENSG00000107185…
hsa-miR-6837-5p	ENSG00000185332;ENSG00000070610;ENSG00000170604;ENSG00000108947;ENSG00000182013;ENSG00000140853;ENSG00000206562;ENSG00000131746;ENSG00000171773;ENSG00000213380;ENSG00000139436;ENSG00000255439;ENSG00000158008;ENSG00000163346;ENSG00000105376;ENSG00000160801;ENSG00000159650;ENSG00000160613;ENSG00000221866;ENSG00000112031;ENSG00000116198;ENSG00000159788;ENSG00000187682;ENSG00000101210;ENSG00000132205…
hsa-miR-6838-3p	ENSG00000152291;ENSG00000253729;ENSG00000115112;ENSG00000160007;ENSG00000104722;ENSG00000149925;ENSG00000277494;ENSG00000186951;ENSG00000111261;ENSG00000092758;ENSG00000152767;ENSG00000087191;ENSG00000103248;ENSG00000072110;ENSG00000134815;ENSG00000129347;ENSG00000135631;ENSG00000125967;ENSG00000157193
hsa-miR-6838-5p	ENSG00000254470;ENSG00000279096;ENSG00000181523;ENSG00000171596;ENSG00000006788;ENSG00000020129;ENSG00000179046;ENSG00000124256;ENSG00000161905;ENSG00000103429;ENSG00000082212;ENSG00000029993;ENSG00000170915;ENSG00000150054;ENSG00000111412;ENSG00000156222;ENSG00000006607;ENSG00000105819;ENSG00000187097;ENSG00000162999;ENSG00000144406;ENSG00000171611;ENSG00000180438;ENSG00000109061;ENSG00000204839…
hsa-miR-6839-5p	ENSG00000137992;ENSG00000151148;ENSG00000090975;ENSG00000160293;ENSG00000158161;ENSG00000166501
hsa-miR-6840-5p	ENSG00000248487;ENSG00000184545;ENSG00000206235;ENSG00000174640;ENSG00000128266;ENSG00000055813;ENSG00000197406;ENSG00000065268;ENSG00000167535;ENSG00000153404;ENSG00000167971;ENSG00000196705;ENSG00000120334;ENSG00000227761;ENSG00000129007;ENSG00000235022;ENSG00000231377;ENSG00000100918;ENSG00000106009;ENSG00000180697;ENSG00000160392;ENSG00000185958;ENSG00000197162;ENSG00000270765;ENSG00000162571…
hsa-miR-6842-3p	ENSG00000107669;ENSG00000105879;ENSG00000063978;ENSG00000235844;ENSG00000174483;ENSG00000170473;ENSG00000125207;ENSG00000108309;ENSG00000063245;ENSG00000232962;ENSG00000105278;ENSG00000173011;ENSG00000051341;ENSG00000172262;ENSG00000130382;ENSG00000117450;ENSG00000179532;ENSG00000204923;ENSG00000180697;ENSG00000155100;ENSG00000167925;ENSG00000100344;ENSG00000100036;ENSG00000186063;ENSG00000183826…
hsa-miR-6842-5p	ENSG00000136108;ENSG00000134222;ENSG00000109920;ENSG00000123384;ENSG00000164659;ENSG00000227780;ENSG00000272636;ENSG00000158008;ENSG00000233670;ENSG00000110900;ENSG00000180616;ENSG00000096171;ENSG00000102981;ENSG00000129646;ENSG00000111206;ENSG00000161277;ENSG00000079435;ENSG00000234196;ENSG00000167965;ENSG00000106948;ENSG00000115884;ENSG00000178031;ENSG00000160613;ENSG00000221866;ENSG00000105738…
hsa-miR-6843-3p	ENSG00000155659;ENSG00000074356;ENSG00000179938;ENSG00000197283;ENSG00000126767;ENSG00000105650;ENSG00000156675;ENSG00000131016;ENSG00000188620;ENSG00000241852;ENSG00000135763;ENSG00000124762;ENSG00000129422;ENSG00000214688;ENSG00000101544;ENSG00000132286;ENSG00000173093;ENSG00000146856;ENSG00000184908;ENSG00000132359;ENSG00000010319;ENSG00000179091;ENSG00000125878;ENSG00000138162;ENSG00000057657…
hsa-miR-6845-3p	ENSG00000198142;ENSG00000183828;ENSG00000171509;ENSG00000237112;ENSG00000166164;ENSG00000276293;ENSG00000165972;ENSG00000105366;ENSG00000134755;ENSG00000119487;ENSG00000167664;ENSG00000105357;ENSG00000168806;ENSG00000106852;ENSG00000228605;ENSG00000178301;ENSG00000038210;ENSG00000170703;ENSG00000178828;ENSG00000125869;ENSG00000113368;ENSG00000162174;ENSG00000081052;ENSG00000112782;ENSG00000172057…
hsa-miR-6845-5p	ENSG00000227780;ENSG00000158008;ENSG00000164889;ENSG00000166016;ENSG00000126778;ENSG00000225748;ENSG00000177291;ENSG00000196663;ENSG00000116031;ENSG00000096171;ENSG00000070610;ENSG00000101180;ENSG00000169933;ENSG00000167105;ENSG00000204946;ENSG00000163932;ENSG00000188937;ENSG00000105404;ENSG00000196155;ENSG00000152601;ENSG00000163374;ENSG00000141564;ENSG00000112031;ENSG00000173421;ENSG00000178217…
hsa-miR-6846-3p	ENSG00000136709;ENSG00000129194;ENSG00000161682;ENSG00000228520;ENSG00000125944;ENSG00000240771;ENSG00000089195;ENSG00000160789;ENSG00000259171;ENSG00000118972;ENSG00000167548;ENSG00000178199;ENSG00000132470;ENSG00000198890;ENSG00000169554;ENSG00000106069;ENSG00000141753;ENSG00000186642;ENSG00000225614;ENSG00000224748;ENSG00000110075;ENSG00000078061;ENSG00000006025;ENSG00000160111;ENSG00000011028…
hsa-miR-6846-5p	ENSG00000104290;ENSG00000106025;ENSG00000139182;ENSG00000104946;ENSG00000119514;ENSG00000204315;ENSG00000180432;ENSG00000113580;ENSG00000139517;ENSG00000198879;ENSG00000128283;ENSG00000127580;ENSG00000244242;ENSG00000069869;ENSG00000136535;ENSG00000187994;ENSG00000116525;ENSG00000166123;ENSG00000100505;ENSG00000185920;ENSG00000183248;ENSG00000226215;ENSG00000115956;ENSG00000172932;ENSG00000129038…
hsa-miR-6847-3p	ENSG00000079387;ENSG00000183196;ENSG00000134779;ENSG00000177000;ENSG00000137968;ENSG00000105393;ENSG00000174059;ENSG00000163283;ENSG00000066405;ENSG00000157181;ENSG00000150756;ENSG00000089820;ENSG00000173991;ENSG00000152217;ENSG00000148411;ENSG00000011114;ENSG00000154473;ENSG00000253117;ENSG00000113073;ENSG00000112273;ENSG00000167526;ENSG00000178882;ENSG00000181856;ENSG00000196597;ENSG00000167291…
hsa-miR-6847-5p	ENSG00000221933;ENSG00000254709;ENSG00000156194;ENSG00000215041;ENSG00000198039;ENSG00000063322;ENSG00000166135;ENSG00000132518;ENSG00000126950;ENSG00000144655;ENSG00000114767;ENSG00000168772;ENSG00000172146;ENSG00000108298;ENSG00000188566;ENSG00000137266;ENSG00000120158;ENSG00000160593;ENSG00000142449;ENSG00000115568;ENSG00000185053;ENSG00000171793;ENSG00000069248;ENSG00000110108;ENSG00000146021…
hsa-miR-6848-5p	ENSG00000181649;ENSG00000101138;ENSG00000168081;ENSG00000184897;ENSG00000115112;ENSG00000258417;ENSG00000101331;ENSG00000196610;ENSG00000242616;ENSG00000107937;ENSG00000204388;ENSG00000167778;ENSG00000137076;ENSG00000275342;ENSG00000176624;ENSG00000224940;ENSG00000156345;ENSG00000148843;ENSG00000214367;ENSG00000130032;ENSG00000166455;ENSG00000025434;ENSG00000099381;ENSG00000236672;ENSG00000103522…
hsa-miR-6849-3p	ENSG00000162909;ENSG00000147647;ENSG00000134874;ENSG00000196427;ENSG00000218891;ENSG00000068024;ENSG00000173638;ENSG00000205189;ENSG00000235568;ENSG00000162494;ENSG00000130589;ENSG00000139946;ENSG00000108947;ENSG00000125149;ENSG00000093010;ENSG00000185332;ENSG00000189292;ENSG00000161267;ENSG00000179142;ENSG00000064651;ENSG00000167515;ENSG00000164889;ENSG00000197953;ENSG00000204160;ENSG00000180448…
[truncated: 1,746 more rows]
