# Supplementary material for: Long-Term Exercise Alters the Profiles of Circulating Micro-RNAs in the Plasma of Young Women
Source: Front Physiol. 2020 May 8;11:372. doi: 10.3389/fphys.2020.00372 (PMC7233279; doi:10.3389/fphys.2020.00372)
Supplement: Supplementary file 4 [file Table_4.XLSX]

## Sheet: VS miR-486-5p
	Pearson r	r	95% confidence interval	R squared	P (two-tailed)	P value summary	Significant? (alpha = 0.05)	Number of XY Pairs
hsa-miR-486-5p vs. hsa-miR-451a		0.8878	0.7589 to 0.9498	0.7882	<0.0001	****	Yes	25
hsa-miR-486-5p vs. hsa-miR-486-5p	Perfect line							25
hsa-miR-486-5p vs. hsa-miR-21-5p		-0.8679	-0.9405 to -0.7195	0.7532	<0.0001	****	Yes	25
hsa-miR-486-5p vs. hsa-miR-423-5p		0.8923	0.768 to 0.9519	0.7963	<0.0001	****	Yes	25
hsa-miR-486-5p vs. hsa-let-7b-5p		0.979	0.9522 to 0.9908	0.9584	<0.0001	****	Yes	25
hsa-miR-486-5p vs. hsa-let-7f-5p		-0.8219	-0.9187 to -0.632	0.6755	<0.0001	****	Yes	25
hsa-miR-486-5p vs. hsa-miR-148a-3p		-0.7916	-0.904 to -0.5769	0.6266	<0.0001	****	Yes	25
hsa-miR-486-5p vs. hsa-miR-146a-5p		-0.7618	-0.8892 to -0.5245	0.5803	<0.0001	****	Yes	25
hsa-miR-486-5p vs. hsa-miR-320a		0.6267	0.3078 to 0.819	0.3928	0.0008	***	Yes	25
hsa-miR-486-5p vs. hsa-miR-25-3p		0.9364	0.8593 to 0.9719	0.8769	<0.0001	****	Yes	25
hsa-miR-486-5p vs. hsa-miR-92a-3p		0.8657	0.7152 to 0.9395	0.7494	<0.0001	****	Yes	25
hsa-miR-486-5p vs. hsa-miR-221-3p		-0.7875	-0.902 to -0.5696	0.6202	<0.0001	****	Yes	25
hsa-miR-486-5p vs. hsa-miR-16-2-3p		0.8865	0.7562 to 0.9491	0.7858	<0.0001	****	Yes	25
hsa-miR-486-5p vs. hsa-miR-103a-3p		-0.7275	-0.872 to -0.4664	0.5292	<0.0001	****	Yes	25
hsa-miR-486-5p vs. hsa-miR-143-3p		-0.5474	-0.7749 to -0.1942	0.2996	0.0046	**	Yes	25
hsa-miR-486-5p vs. hsa-miR-142-5p		0.5661	0.2203 to 0.7855	0.3205	0.0032	**	Yes	25
hsa-miR-486-5p vs. hsa-miR-363-3p		0.8473	0.6797 to 0.9308	0.7179	<0.0001	****	Yes	25
hsa-miR-486-5p vs. hsa-miR-27b-3p		-0.7212	-0.8688 to -0.456	0.5201	<0.0001	****	Yes	25
hsa-miR-486-5p vs. hsa-miR-186-5p		0.7076	0.4338 to 0.8618	0.5007	<0.0001	****	Yes	25
hsa-miR-486-5p vs. hsa-miR-140-3p		0.8737	0.7308 to 0.9432	0.7633	<0.0001	****	Yes	25
hsa-miR-486-5p vs. hsa-miR-199a-3p		-0.566	-0.7855 to -0.2201	0.3203	0.0032	**	Yes	25
hsa-miR-486-5p vs. hsa-miR-199b-3p		-0.5659	-0.7854 to -0.22	0.3203	0.0032	**	Yes	25
hsa-miR-486-5p vs. hsa-miR-148b-3p		-0.7627	-0.8897 to -0.5262	0.5817	<0.0001	****	Yes	25
hsa-miR-486-5p vs. hsa-miR-98-5p		-0.8368	-0.9258 to -0.6598	0.7002	<0.0001	****	Yes	25
hsa-miR-486-5p vs. hsa-miR-484		0.7136	0.4435 to 0.8649	0.5092	<0.0001	****	Yes	25
hsa-miR-486-5p vs. hsa-miR-182-5p		0.7838	0.563 to 0.9001	0.6143	<0.0001	****	Yes	25
hsa-miR-486-5p vs. hsa-miR-199a-5p		-0.7883	-0.9024 to -0.5711	0.6215	<0.0001	****	Yes	25
hsa-miR-486-5p vs. hsa-miR-532-5p		0.9235	0.832 to 0.9661	0.8529	<0.0001	****	Yes	25
hsa-miR-486-5p vs. hsa-miR-10b-5p		0.4211	0.03119 to 0.6998	0.1774	0.036	*	Yes	25
hsa-miR-486-5p vs. novel_miR_783		0.3802	-0.01751 to 0.6741	0.1446	0.0608	ns	No	25
hsa-miR-486-5p vs. hsa-miR-16-5p		0.7221	0.4575 to 0.8692	0.5215	<0.0001	****	Yes	25
hsa-miR-486-5p vs. hsa-miR-3615		0.9134	0.8109 to 0.9615	0.8343	<0.0001	****	Yes	25
hsa-miR-486-5p vs. hsa-miR-183-5p		0.8351	0.6567 to 0.925	0.6974	<0.0001	****	Yes	25
hsa-miR-486-5p vs. hsa-miR-142-3p		-0.642	-0.8273 to -0.3308	0.4122	0.0005	***	Yes	25
hsa-miR-486-5p vs. hsa-miR-629-5p		0.6604	0.359 to 0.8371	0.4362	0.0003	***	Yes	25
hsa-miR-486-5p vs. hsa-miR-23a-3p		-0.7954	-0.9058 to -0.5837	0.6327	<0.0001	****	Yes	25
hsa-miR-486-5p vs. hsa-miR-223-3p		-0.7968	-0.9065 to -0.5862	0.6348	<0.0001	****	Yes	25
hsa-miR-486-5p vs. hsa-miR-340-5p		-0.8359	-0.9254 to -0.6581	0.6987	<0.0001	****	Yes	25
hsa-miR-486-5p vs. hsa-miR-30e-3p		-0.8642	-0.9388 to -0.7123	0.7469	<0.0001	****	Yes	25
hsa-miR-486-5p vs. hsa-miR-320b		0.8361	0.6585 to 0.9255	0.699	<0.0001	****	Yes	25
hsa-miR-486-5p vs. hsa-miR-381-3p		-0.5711	-0.7883 to -0.2273	0.3262	0.0029	**	Yes	25
hsa-miR-486-5p vs. hsa-miR-4433b-5p		-0.526	-0.7626 to -0.1652	0.2767	0.0069	**	Yes	25
hsa-miR-486-5p vs. hsa-let-7e-5p		-0.613	-0.8116 to -0.2875	0.3758	0.0011	**	Yes	25
hsa-miR-486-5p vs. novel_miR_1351		0.6159	0.2918 to 0.8132	0.3794	0.001	**	Yes	25
hsa-miR-486-5p vs. hsa-miR-126-5p		-0.7937	-0.905 to -0.5807	0.6299	<0.0001	****	Yes	25
hsa-miR-486-5p vs. hsa-miR-150-5p		0.5785	0.2377 to 0.7925	0.3347	0.0025	**	Yes	25
hsa-miR-486-5p vs. hsa-miR-152-3p		-0.8188	-0.9172 to -0.6264	0.6705	<0.0001	****	Yes	25
hsa-miR-486-5p vs. hsa-miR-28-5p		-0.7813	-0.8989 to -0.5587	0.6105	<0.0001	****	Yes	25
hsa-miR-486-5p vs. hsa-miR-486-3p		0.9919	0.9815 to 0.9965	0.9839	<0.0001	****	Yes	25
hsa-miR-486-5p vs. hsa-miR-379-5p		-0.5265	-0.7629 to -0.1659	0.2772	0.0069	**	Yes	25
hsa-miR-486-5p vs. hsa-miR-1-3p		-0.5137	-0.7555 to -0.1487	0.2638	0.0086	**	Yes	25
hsa-miR-486-5p vs. hsa-miR-1180-3p		0.9441	0.8756 to 0.9754	0.8913	<0.0001	****	Yes	25
hsa-miR-486-5p vs. hsa-miR-342-5p		0.7559	0.5145 to 0.8863	0.5714	<0.0001	****	Yes	25
hsa-miR-486-5p vs. novel_miR_1013		0.9396	0.8659 to 0.9734	0.8828	<0.0001	****	Yes	25
hsa-miR-486-5p vs. hsa-miR-2110		0.8983	0.78 to 0.9546	0.8069	<0.0001	****	Yes	25
hsa-miR-486-5p vs. hsa-miR-375		0.3695	-0.03007 to 0.6672	0.1365	0.0691	ns	No	25
hsa-miR-486-5p vs. hsa-miR-654-3p		-0.4033	-0.6887 to -0.009658	0.1626	0.0456	*	Yes	25
hsa-miR-486-5p vs. hsa-miR-144-3p		0.8014	0.5945 to 0.9088	0.6422	<0.0001	****	Yes	25
hsa-miR-486-5p vs. hsa-miR-151a-5p		-0.8261	-0.9207 to -0.6398	0.6825	<0.0001	****	Yes	25
hsa-miR-486-5p vs. hsa-miR-493-5p		-0.5208	-0.7596 to -0.1582	0.2712	0.0076	**	Yes	25
hsa-miR-486-5p vs. hsa-miR-374b-5p		-0.6977	-0.8567 to -0.4177	0.4868	0.0001	***	Yes	25
hsa-miR-486-5p vs. hsa-miR-493-3p		-0.4848	-0.7385 to -0.111	0.2351	0.014	*	Yes	25
hsa-miR-486-5p vs. hsa-miR-4433b-3p		-0.583	-0.795 to -0.2442	0.3399	0.0022	**	Yes	25
hsa-miR-486-5p vs. hsa-miR-501-3p		0.9109	0.8059 to 0.9604	0.8298	<0.0001	****	Yes	25
hsa-miR-486-5p vs. hsa-miR-107		0.6896	0.4047 to 0.8524	0.4755	0.0001	***	Yes	25
hsa-miR-486-5p vs. hsa-miR-144-5p		0.7942	0.5816 to 0.9052	0.6307	<0.0001	****	Yes	25
hsa-miR-486-5p vs. hsa-miR-4732-5p		0.9694	0.9309 to 0.9866	0.9398	<0.0001	****	Yes	25
hsa-miR-486-5p vs. hsa-miR-181d-5p		-0.7578	-0.8872 to -0.5176	0.5742	<0.0001	****	Yes	25
hsa-miR-486-5p vs. hsa-miR-505-5p		0.5143	0.1495 to 0.7558	0.2645	0.0085	**	Yes	25
hsa-miR-486-5p vs. hsa-miR-495-3p		-0.5569	-0.7803 to -0.2075	0.3102	0.0038	**	Yes	25
hsa-miR-486-5p vs. hsa-miR-23b-3p		-0.7511	-0.8839 to -0.5062	0.5642	<0.0001	****	Yes	25
hsa-miR-486-5p vs. hsa-miR-20b-5p		0.8049	0.6009 to 0.9105	0.6479	<0.0001	****	Yes	25
hsa-miR-486-5p vs. hsa-miR-424-3p		0.654	0.349 to 0.8337	0.4277	0.0004	***	Yes	25
hsa-miR-486-5p vs. hsa-miR-4732-3p		0.9832	0.9618 to 0.9927	0.9668	<0.0001	****	Yes	25
hsa-miR-486-5p vs. hsa-miR-15b-3p		0.5861	0.2485 to 0.7967	0.3435	0.0021	**	Yes	25
hsa-miR-486-5p vs. hsa-miR-942-5p		0.7028	0.4259 to 0.8593	0.4939	<0.0001	****	Yes	25
hsa-miR-486-5p vs. hsa-miR-4326		0.7573	0.5168 to 0.887	0.5735	<0.0001	****	Yes	25
hsa-miR-486-5p vs. hsa-miR-193a-5p		0.4666	0.08761 to 0.7276	0.2177	0.0187	*	Yes	25
hsa-miR-486-5p vs. hsa-miR-320c		0.7428	0.4921 to 0.8797	0.5518	<0.0001	****	Yes	25
hsa-miR-486-5p vs. hsa-miR-3158-3p		0.89	0.7633 to 0.9508	0.7921	<0.0001	****	Yes	25
hsa-miR-486-5p vs. hsa-miR-411-5p		-0.5192	-0.7587 to -0.1561	0.2696	0.0078	**	Yes	25
hsa-miR-486-5p vs. hsa-miR-7706		0.9046	0.7928 to 0.9575	0.8183	<0.0001	****	Yes	25
hsa-miR-486-5p vs. hsa-miR-335-5p		-0.8548	-0.9343 to -0.6941	0.7307	<0.0001	****	Yes	25
hsa-miR-486-5p vs. novel_miR_1526		0.7935	0.5804 to 0.9049	0.6297	<0.0001	****	Yes	25
hsa-miR-486-5p vs. hsa-miR-32-5p		-0.6336	-0.8227 to -0.3181	0.4014	0.0007	***	Yes	25
hsa-miR-486-5p vs. hsa-miR-369-3p		-0.5373	-0.7691 to -0.1805	0.2887	0.0056	**	Yes	25
hsa-miR-486-5p vs. hsa-miR-92b-3p		0.4944	0.1234 to 0.7442	0.2445	0.012	*	Yes	25
hsa-miR-486-5p vs. hsa-miR-2355-3p		-0.7939	-0.9051 to -0.581	0.6303	<0.0001	****	Yes	25
hsa-miR-486-5p vs. hsa-miR-889-3p		-0.519	-0.7586 to -0.1559	0.2694	0.0078	**	Yes	25
hsa-miR-486-5p vs. hsa-miR-1255b-5p		0.8673	0.7183 to 0.9402	0.7522	<0.0001	****	Yes	25
hsa-miR-486-5p vs. hsa-miR-1292-5p		0.7616	0.5242 to 0.8891	0.58	<0.0001	****	Yes	25
hsa-miR-486-5p vs. hsa-miR-574-5p		-0.7583	-0.8875 to -0.5185	0.5749	<0.0001	****	Yes	25
hsa-miR-486-5p vs. hsa-miR-7976		0.8934	0.7702 to 0.9523	0.7982	<0.0001	****	Yes	25
hsa-miR-486-5p vs. novel_miR_1793		0.9041	0.7918 to 0.9573	0.8174	<0.0001	****	Yes	25
hsa-miR-486-5p vs. hsa-miR-18a-3p		0.9637	0.9181 to 0.9841	0.9286	<0.0001	****	Yes	25
hsa-miR-486-5p vs. hsa-miR-106a-5p		0.7693	0.5376 to 0.893	0.5919	<0.0001	****	Yes	25
hsa-miR-486-5p vs. hsa-miR-184		0.0578	-0.3452 to 0.4428	0.003341	0.7837	ns	No	25
hsa-miR-486-5p vs. hsa-miR-660-5p		0.8207	0.6299 to 0.9181	0.6736	<0.0001	****	Yes	25
hsa-miR-486-5p vs. hsa-miR-487b-3p		-0.4949	-0.7445 to -0.1241	0.245	0.0119	*	Yes	25
hsa-miR-486-5p vs. hsa-miR-576-5p		0.6832	0.3946 to 0.8491	0.4668	0.0002	***	Yes	25
hsa-miR-486-5p vs. hsa-miR-550a-5p		0.8845	0.7524 to 0.9483	0.7824	<0.0001	****	Yes	25
hsa-miR-486-5p vs. hsa-miR-374a-3p		-0.7343	-0.8754 to -0.4778	0.5392	<0.0001	****	Yes	25
hsa-miR-486-5p vs. hsa-miR-502-3p		0.8185	0.6258 to 0.9171	0.67	<0.0001	****	Yes	25
hsa-miR-486-5p vs. hsa-miR-452-5p		-0.7101	-0.8631 to -0.4379	0.5043	<0.0001	****	Yes	25
hsa-miR-486-5p vs. hsa-miR-1185-1-3p		-0.5486	-0.7756 to -0.1959	0.3009	0.0045	**	Yes	25
hsa-miR-486-5p vs. hsa-miR-431-5p		-0.4414	-0.7123 to -0.05599	0.1948	0.0272	*	Yes	25
hsa-miR-486-5p vs. hsa-miR-92b-5p		0.8809	0.745 to 0.9465	0.7759	<0.0001	****	Yes	25
hsa-miR-486-5p vs. hsa-miR-146a-3p		-0.5303	-0.7651 to -0.1709	0.2812	0.0064	**	Yes	25
hsa-miR-486-5p vs. hsa-miR-3120-3p		-0.6893	-0.8523 to -0.4043	0.4752	0.0001	***	Yes	25
hsa-miR-486-5p vs. hsa-miR-93-3p		0.8209	0.6303 to 0.9182	0.674	<0.0001	****	Yes	25
hsa-miR-486-5p vs. hsa-miR-1277-5p		-0.7189	-0.8676 to -0.4523	0.5169	<0.0001	****	Yes	25
hsa-miR-486-5p vs. hsa-miR-550a-3-5p		0.9001	0.7837 to 0.9554	0.8101	<0.0001	****	Yes	25
hsa-miR-486-5p vs. hsa-miR-1294		0.846	0.6772 to 0.9302	0.7157	<0.0001	****	Yes	25
hsa-miR-486-5p vs. hsa-miR-363-5p		0.9482	0.8845 to 0.9772	0.8991	<0.0001	****	Yes	25
hsa-miR-486-5p vs. hsa-miR-3656		0.7596	0.5207 to 0.8881	0.577	<0.0001	****	Yes	25
hsa-miR-486-5p vs. novel_miR_1025		0.9826	0.9603 to 0.9924	0.9655	<0.0001	****	Yes	25
hsa-miR-486-5p vs. hsa-let-7b-3p		0.809	0.6084 to 0.9125	0.6545	<0.0001	****	Yes	25
hsa-miR-486-5p vs. hsa-miR-410-3p		-0.5204	-0.7594 to -0.1577	0.2708	0.0077	**	Yes	25
hsa-miR-486-5p vs. hsa-miR-1285-3p		0.8804	0.7441 to 0.9463	0.7751	<0.0001	****	Yes	25
hsa-miR-486-5p vs. hsa-miR-939-5p		0.9574	0.9043 to 0.9813	0.9165	<0.0001	****	Yes	25
hsa-miR-486-5p vs. novel_miR_126		0.5667	0.221 to 0.7858	0.3211	0.0031	**	Yes	25
hsa-miR-486-5p vs. hsa-miR-151b		-0.6653	-0.8397 to -0.3666	0.4427	0.0003	***	Yes	25
hsa-miR-486-5p vs. hsa-miR-539-5p		-0.5969	-0.8027 to -0.2641	0.3563	0.0016	**	Yes	25
hsa-miR-486-5p vs. hsa-miR-324-5p		0.8307	0.6484 to 0.9229	0.6901	<0.0001	****	Yes	25
hsa-miR-486-5p vs. novel_miR_1035		0.9223	0.8295 to 0.9656	0.8507	<0.0001	****	Yes	25
hsa-miR-486-5p vs. hsa-miR-1306-3p		0.6411	0.3294 to 0.8268	0.411	0.0006	***	Yes	25
hsa-miR-486-5p vs. hsa-miR-382-3p		-0.5381	-0.7696 to -0.1816	0.2896	0.0055	**	Yes	25
hsa-miR-486-5p vs. hsa-miR-5010-3p		0.9122	0.8085 to 0.961	0.8322	<0.0001	****	Yes	25
hsa-miR-486-5p vs. hsa-miR-150-3p		0.4331	0.04578 to 0.7072	0.1876	0.0306	*	Yes	25
hsa-miR-486-5p vs. hsa-miR-301a-5p		-0.7885	-0.9025 to -0.5714	0.6217	<0.0001	****	Yes	25
hsa-miR-486-5p vs. novel_miR_651		0.813	0.6157 to 0.9144	0.661	<0.0001	****	Yes	25
hsa-miR-486-5p vs. hsa-miR-181c-3p		-0.6471	-0.83 to -0.3386	0.4188	0.0005	***	Yes	25
hsa-miR-486-5p vs. novel_miR_858		0.8946	0.7725 to 0.9529	0.8003	<0.0001	****	Yes	25
hsa-miR-486-5p vs. hsa-miR-556-5p		-0.734	-0.8753 to -0.4773	0.5388	<0.0001	****	Yes	25
hsa-miR-486-5p vs. novel_miR_282		0.9689	0.9298 to 0.9864	0.9388	<0.0001	****	Yes	25
hsa-miR-486-5p vs. hsa-miR-136-3p		-0.5525	-0.7778 to -0.2014	0.3053	0.0042	**	Yes	25
hsa-miR-486-5p vs. hsa-miR-296-5p		0.8357	0.6578 to 0.9253	0.6984	<0.0001	****	Yes	25
hsa-miR-486-5p vs. hsa-miR-320d		0.6097	0.2826 to 0.8097	0.3717	0.0012	**	Yes	25
hsa-miR-486-5p vs. hsa-miR-3605-5p		0.7314	0.4729 to 0.874	0.5349	<0.0001	****	Yes	25
hsa-miR-486-5p vs. hsa-miR-548e-3p		-0.7127	-0.8644 to -0.4421	0.508	<0.0001	****	Yes	25
hsa-miR-486-5p vs. hsa-miR-628-5p		-0.8088	-0.9124 to -0.608	0.6542	<0.0001	****	Yes	25
hsa-miR-486-5p vs. hsa-miR-5010-5p		0.8528	0.6903 to 0.9334	0.7273	<0.0001	****	Yes	25
hsa-miR-486-5p vs. hsa-miR-6842-5p		0.4576	0.07621 to 0.7221	0.2094	0.0215	*	Yes	25
hsa-miR-486-5p vs. hsa-miR-29b-3p		0.5313	0.1723 to 0.7657	0.2822	0.0063	**	Yes	25
hsa-miR-486-5p vs. hsa-miR-1284		0.7436	0.4934 to 0.8801	0.5529	<0.0001	****	Yes	25
hsa-miR-486-5p vs. hsa-miR-1303		0.5903	0.2545 to 0.799	0.3484	0.0019	**	Yes	25
hsa-miR-486-5p vs. hsa-miR-379-3p		-0.4272	-0.7036 to -0.0386	0.1825	0.0332	*	Yes	25
hsa-miR-486-5p vs. hsa-miR-96-5p		0.7126	0.4418 to 0.8643	0.5077	<0.0001	****	Yes	25
hsa-miR-486-5p vs. hsa-miR-337-3p		-0.5423	-0.772 to -0.1873	0.2941	0.0051	**	Yes	25
hsa-miR-486-5p vs. hsa-miR-1304-5p		0.7376	0.4833 to 0.8771	0.544	<0.0001	****	Yes	25
hsa-miR-486-5p vs. novel_miR_660		0.6009	0.2699 to 0.8049	0.3611	0.0015	**	Yes	25
hsa-miR-486-5p vs. hsa-miR-532-3p		0.8133	0.6163 to 0.9146	0.6615	<0.0001	****	Yes	25
hsa-miR-486-5p vs. hsa-miR-1250-5p		-0.72	-0.8682 to -0.4541	0.5184	<0.0001	****	Yes	25
hsa-miR-486-5p vs. hsa-miR-32-3p		-0.7376	-0.8771 to -0.4833	0.544	<0.0001	****	Yes	25
hsa-miR-486-5p vs. novel_miR_1093		0.9782	0.9503 to 0.9905	0.9568	<0.0001	****	Yes	25
hsa-miR-486-5p vs. novel_miR_1359		0.9782	0.9503 to 0.9905	0.9568	<0.0001	****	Yes	25
hsa-miR-486-5p vs. novel_miR_424		0.9782	0.9503 to 0.9905	0.9568	<0.0001	****	Yes	25
hsa-miR-486-5p vs. hsa-miR-206		0.3193	-0.08682 to 0.6344	0.1019	0.1198	ns	No	25
hsa-miR-486-5p vs. hsa-miR-3173-5p		0.3696	-0.02992 to 0.6673	0.1366	0.069	ns	No	25
hsa-miR-486-5p vs. hsa-miR-636		0.9035	0.7907 to 0.957	0.8163	<0.0001	****	Yes	25
hsa-miR-486-5p vs. hsa-miR-4755-5p		0.8676	0.719 to 0.9404	0.7528	<0.0001	****	Yes	25
hsa-miR-486-5p vs. hsa-miR-548q		0.876	0.7354 to 0.9443	0.7674	<0.0001	****	Yes	25
hsa-miR-486-5p vs. hsa-miR-374b-3p		-0.7472	-0.8819 to -0.4995	0.5583	<0.0001	****	Yes	25
hsa-miR-486-5p vs. hsa-miR-6855-5p		0.9207	0.826 to 0.9648	0.8476	<0.0001	****	Yes	25
hsa-miR-486-5p vs. hsa-miR-548j-3p		-0.5768	-0.7915 to -0.2353	0.3327	0.0025	**	Yes	25
hsa-miR-486-5p vs. hsa-miR-4742-3p		0.8784	0.7402 to 0.9454	0.7717	<0.0001	****	Yes	25
hsa-miR-486-5p vs. hsa-miR-4659a-3p		0.5004	0.1312 to 0.7477	0.2504	0.0108	*	Yes	25
hsa-miR-486-5p vs. hsa-miR-450b-5p		-0.6584	-0.836 to -0.3558	0.4334	0.0003	***	Yes	25
hsa-miR-486-5p vs. hsa-miR-3605-3p		0.7135	0.4434 to 0.8648	0.5091	<0.0001	****	Yes	25
hsa-miR-486-5p vs. hsa-miR-1260b		-0.5445	-0.7733 to -0.1903	0.2965	0.0049	**	Yes	25
hsa-miR-486-5p vs. hsa-miR-3909		0.6638	0.3642 to 0.8389	0.4406	0.0003	***	Yes	25
hsa-miR-486-5p vs. hsa-miR-1306-5p		0.3002	-0.1078 to 0.6216	0.09009	0.1449	ns	No	25
hsa-miR-486-5p vs. novel_miR_1647		-0.8065	-0.9113 to -0.6038	0.6505	<0.0001	****	Yes	25
hsa-miR-486-5p vs. hsa-miR-6747-3p		0.7964	0.5855 to 0.9063	0.6342	<0.0001	****	Yes	25
hsa-miR-486-5p vs. hsa-miR-324-3p		0.8581	0.7004 to 0.9359	0.7363	<0.0001	****	Yes	25
hsa-miR-486-5p vs. hsa-miR-4467		0.8833	0.7498 to 0.9477	0.7802	<0.0001	****	Yes	25
hsa-miR-486-5p vs. hsa-miR-1228-5p		0.5308	0.1716 to 0.7654	0.2817	0.0063	**	Yes	25
hsa-miR-486-5p vs. novel_miR_1250		0.9327	0.8514 to 0.9703	0.87	<0.0001	****	Yes	25
hsa-miR-486-5p vs. hsa-miR-127-5p		-0.4804	-0.7358 to -0.1052	0.2307	0.0151	*	Yes	25
hsa-miR-486-5p vs. hsa-miR-1277-3p		-0.6488	-0.8309 to -0.3411	0.4209	0.0005	***	Yes	25
hsa-miR-486-5p vs. hsa-miR-501-5p		0.7589	0.5196 to 0.8878	0.576	<0.0001	****	Yes	25
hsa-miR-486-5p vs. hsa-miR-539-3p		-0.6218	-0.8164 to -0.3006	0.3867	0.0009	***	Yes	25
hsa-miR-486-5p vs. hsa-miR-3913-5p		0.6872	0.401 to 0.8512	0.4723	0.0001	***	Yes	25
hsa-miR-486-5p vs. novel_miR_417		0.9451	0.8777 to 0.9758	0.8931	<0.0001	****	Yes	25
hsa-miR-486-5p vs. hsa-miR-3200-5p		0.8932	0.7698 to 0.9523	0.7978	<0.0001	****	Yes	25
hsa-miR-486-5p vs. hsa-miR-590-3p		-0.6487	-0.8309 to -0.341	0.4208	0.0005	***	Yes	25
hsa-miR-486-5p vs. hsa-let-7i-3p		0.5925	0.2578 to 0.8003	0.3511	0.0018	**	Yes	25
hsa-miR-486-5p vs. hsa-miR-136-5p		-0.433	-0.7071 to -0.04563	0.1874	0.0306	*	Yes	25
hsa-miR-486-5p vs. hsa-miR-548ag		-0.8491	-0.9317 to -0.6832	0.721	<0.0001	****	Yes	25
hsa-miR-486-5p vs. novel_miR_248		0.7566	0.5156 to 0.8867	0.5725	<0.0001	****	Yes	25
hsa-miR-486-5p vs. hsa-miR-190a-5p		-0.5668	-0.7859 to -0.2212	0.3213	0.0031	**	Yes	25
hsa-miR-486-5p vs. novel_miR_291		0.7498	0.504 to 0.8832	0.5622	<0.0001	****	Yes	25
hsa-miR-486-5p vs. hsa-miR-656-3p		-0.5894	-0.7985 to -0.2532	0.3474	0.0019	**	Yes	25
hsa-miR-486-5p vs. hsa-miR-26a-1-3p		-0.7662	-0.8914 to -0.5322	0.5871	<0.0001	****	Yes	25
hsa-miR-486-5p vs. hsa-miR-6734-5p		0.6784	0.387 to 0.8466	0.4602	0.0002	***	Yes	25
hsa-miR-486-5p vs. hsa-miR-4662a-5p		-0.5931	-0.8006 to -0.2585	0.3518	0.0018	**	Yes	25
hsa-miR-486-5p vs. hsa-miR-3143		0.443	0.05808 to 0.7133	0.1963	0.0266	*	Yes	25
hsa-miR-486-5p vs. novel_miR_781		-0.6592	-0.8365 to -0.3572	0.4346	0.0003	***	Yes	25
hsa-miR-486-5p vs. hsa-miR-129-5p		0.3482	-0.05437 to 0.6535	0.1213	0.088	ns	No	25
hsa-miR-486-5p vs. hsa-miR-376c-3p		-0.6134	-0.8118 to -0.2881	0.3763	0.0011	**	Yes	25
hsa-miR-486-5p vs. hsa-miR-1270		0.8251	0.6379 to 0.9202	0.6808	<0.0001	****	Yes	25
hsa-miR-486-5p vs. hsa-miR-4685-3p		0.9173	0.819 to 0.9633	0.8414	<0.0001	****	Yes	25
hsa-miR-486-5p vs. hsa-miR-487a-3p		-0.5019	-0.7486 to -0.1332	0.2519	0.0106	*	Yes	25
hsa-miR-486-5p vs. novel_miR_402		0.9304	0.8465 to 0.9692	0.8657	<0.0001	****	Yes	25
hsa-miR-486-5p vs. hsa-miR-4508		0.8625	0.7089 to 0.938	0.7438	<0.0001	****	Yes	25
hsa-miR-486-5p vs. hsa-miR-1976		0.8663	0.7163 to 0.9397	0.7504	<0.0001	****	Yes	25
hsa-miR-486-5p vs. hsa-miR-610		0.9041	0.7918 to 0.9572	0.8173	<0.0001	****	Yes	25
hsa-miR-486-5p vs. novel_miR_149		0.7475	0.5 to 0.8821	0.5587	<0.0001	****	Yes	25
hsa-miR-486-5p vs. hsa-miR-6513-3p		0.6456	0.3363 to 0.8292	0.4168	0.0005	***	Yes	25
hsa-miR-486-5p vs. novel_miR_1668		0.9492	0.8866 to 0.9776	0.901	<0.0001	****	Yes	25
hsa-miR-486-5p vs. hsa-miR-548am-3p		-0.762	-0.8894 to -0.5249	0.5807	<0.0001	****	Yes	25
hsa-miR-486-5p vs. hsa-miR-301b-3p		-0.6485	-0.8307 to -0.3406	0.4205	0.0005	***	Yes	25
hsa-miR-486-5p vs. hsa-miR-5009-5p		0.7883	0.5711 to 0.9024	0.6215	<0.0001	****	Yes	25
hsa-miR-486-5p vs. hsa-miR-615-3p		0.2921	-0.1165 to 0.6161	0.08532	0.1565	ns	No	25
hsa-miR-486-5p vs. hsa-miR-4677-3p		-0.6697	-0.842 to -0.3733	0.4485	0.0003	***	Yes	25
hsa-miR-486-5p vs. hsa-miR-542-3p		-0.5347	-0.7676 to -0.177	0.2859	0.0059	**	Yes	25
hsa-miR-486-5p vs. novel_miR_684		0.8198	0.6282 to 0.9177	0.6721	<0.0001	****	Yes	25
hsa-miR-486-5p vs. novel_miR_1122		0.9361	0.8585 to 0.9718	0.8762	<0.0001	****	Yes	25
hsa-miR-486-5p vs. hsa-miR-4504		0.7835	0.5626 to 0.9	0.6139	<0.0001	****	Yes	25
hsa-miR-486-5p vs. novel_miR_481		0.8868	0.757 to 0.9493	0.7865	<0.0001	****	Yes	25
hsa-miR-486-5p vs. hsa-miR-605-3p		-0.7148	-0.8655 to -0.4454	0.5109	<0.0001	****	Yes	25
hsa-miR-486-5p vs. hsa-miR-490-3p		-0.432	-0.7065 to -0.04446	0.1866	0.031	*	Yes	25
hsa-miR-486-5p vs. novel_miR_304		-0.7666	-0.8917 to -0.5329	0.5877	<0.0001	****	Yes	25
hsa-miR-486-5p vs. hsa-miR-6735-5p		0.4905	0.1183 to 0.7419	0.2406	0.0128	*	Yes	25
hsa-miR-486-5p vs. hsa-miR-377-3p		-0.4578	-0.7223 to -0.07655	0.2096	0.0214	*	Yes	25
hsa-miR-486-5p vs. hsa-miR-3135a		0.8101	0.6104 to 0.913	0.6563	<0.0001	****	Yes	25
hsa-miR-486-5p vs. hsa-miR-744-3p		-0.6429	-0.8277 to -0.3321	0.4133	0.0005	***	Yes	25
hsa-miR-486-5p vs. novel_miR_145		-0.6885	-0.8519 to -0.403	0.4741	0.0001	***	Yes	25
hsa-miR-486-5p vs. novel_miR_513		0.5263	0.1657 to 0.7628	0.277	0.0069	**	Yes	25
hsa-miR-486-5p vs. hsa-miR-4286		-0.5006	-0.7478 to -0.1314	0.2506	0.0108	*	Yes	25
hsa-miR-486-5p vs. novel_miR_1138		-0.6597	-0.8367 to -0.3578	0.4352	0.0003	***	Yes	25
hsa-miR-486-5p vs. hsa-miR-219a-1-3p		0.7494	0.5033 to 0.883	0.5616	<0.0001	****	Yes	25
hsa-miR-486-5p vs. novel_miR_151		0.838	0.6622 to 0.9264	0.7023	<0.0001	****	Yes	25
hsa-miR-486-5p vs. novel_miR_265		-0.5747	-0.7904 to -0.2324	0.3303	0.0027	**	Yes	25
hsa-miR-486-5p vs. novel_miR_790		0.823	0.634 to 0.9192	0.6773	<0.0001	****	Yes	25
hsa-miR-486-5p vs. hsa-miR-33a-5p		-0.634	-0.823 to -0.3188	0.402	0.0007	***	Yes	25
hsa-miR-486-5p vs. novel_miR_78		0.6875	0.4015 to 0.8514	0.4727	0.0001	***	Yes	25
hsa-miR-486-5p vs. hsa-miR-642a-3p		0.3543	-0.04749 to 0.6574	0.1255	0.0823	ns	No	25
hsa-miR-486-5p vs. hsa-miR-3157-3p		0.4412	0.05581 to 0.7122	0.1947	0.0273	*	Yes	25
hsa-miR-486-5p vs. hsa-miR-579-5p		0.4552	0.07325 to 0.7207	0.2072	0.0222	*	Yes	25
hsa-miR-486-5p vs. hsa-miR-7-1-3p		-0.5916	-0.7998 to -0.2564	0.35	0.0018	**	Yes	25
hsa-miR-486-5p vs. novel_miR_1369		0.8228	0.6336 to 0.9191	0.6769	<0.0001	****	Yes	25
hsa-miR-486-5p vs. hsa-miR-4306		0.6461	0.337 to 0.8295	0.4174	0.0005	***	Yes	25
hsa-miR-486-5p vs. novel_miR_916		0.7529	0.5093 to 0.8848	0.5668	<0.0001	****	Yes	25
hsa-miR-486-5p vs. hsa-miR-154-5p		-0.4475	-0.716 to -0.0636	0.2002	0.0249	*	Yes	25
hsa-miR-486-5p vs. hsa-miR-3691-5p		0.6487	0.3409 to 0.8309	0.4208	0.0005	***	Yes	25
hsa-miR-486-5p vs. hsa-miR-4511		0.7556	0.5139 to 0.8862	0.5709	<0.0001	****	Yes	25
hsa-miR-486-5p vs. novel_miR_1442		0.8847	0.7528 to 0.9483	0.7828	<0.0001	****	Yes	25
hsa-miR-486-5p vs. novel_miR_1479		0.8847	0.7528 to 0.9483	0.7828	<0.0001	****	Yes	25
hsa-miR-486-5p vs. hsa-miR-6780a-5p		0.8122	0.6142 to 0.914	0.6597	<0.0001	****	Yes	25
hsa-miR-486-5p vs. hsa-miR-6501-5p		0.8652	0.7143 to 0.9393	0.7486	<0.0001	****	Yes	25
hsa-miR-486-5p vs. novel_miR_629		0.721	0.4556 to 0.8686	0.5198	<0.0001	****	Yes	25
hsa-miR-486-5p vs. hsa-miR-1185-2-3p		-0.5775	-0.7919 to -0.2363	0.3335	0.0025	**	Yes	25
hsa-miR-486-5p vs. novel_miR_917		0.8833	0.7499 to 0.9477	0.7802	<0.0001	****	Yes	25
hsa-miR-486-5p vs. hsa-miR-6884-5p		0.8578	0.6998 to 0.9357	0.7358	<0.0001	****	Yes	25
hsa-miR-486-5p vs. hsa-miR-6767-5p		0.537	0.1801 to 0.769	0.2884	0.0056	**	Yes	25
hsa-miR-486-5p vs. hsa-miR-3940-3p		0.9398	0.8664 to 0.9734	0.8832	<0.0001	****	Yes	25
hsa-miR-486-5p vs. novel_miR_332		0.6671	0.3693 to 0.8406	0.445	0.0003	***	Yes	25
hsa-miR-486-5p vs. novel_miR_1150		0.9672	0.9258 to 0.9856	0.9354	<0.0001	****	Yes	25
hsa-miR-486-5p vs. novel_miR_639		0.9672	0.9258 to 0.9856	0.9354	<0.0001	****	Yes	25
hsa-miR-486-5p vs. novel_miR_994		0.5623	0.2149 to 0.7834	0.3162	0.0034	**	Yes	25
hsa-miR-486-5p vs. hsa-miR-5695		0.8056	0.6022 to 0.9108	0.649	<0.0001	****	Yes	25
hsa-miR-486-5p vs. novel_miR_782		0.7606	0.5224 to 0.8886	0.5784	<0.0001	****	Yes	25
hsa-miR-486-5p vs. hsa-miR-548ad-5p		0.499	0.1294 to 0.7469	0.249	0.0111	*	Yes	25
hsa-miR-486-5p vs. novel_miR_51		0.4073	0.01451 to 0.6912	0.1659	0.0433	*	Yes	25
hsa-miR-486-5p vs. hsa-miR-338-3p		-0.4923	-0.7429 to -0.1206	0.2423	0.0124	*	Yes	25
hsa-miR-486-5p vs. hsa-miR-3679-5p		-0.516	-0.7568 to -0.1518	0.2662	0.0083	**	Yes	25
hsa-miR-486-5p vs. hsa-miR-548p		-0.6641	-0.8391 to -0.3646	0.441	0.0003	***	Yes	25
hsa-miR-486-5p vs. hsa-miR-548ah-3p		-0.6625	-0.8382 to -0.3622	0.4389	0.0003	***	Yes	25
hsa-miR-486-5p vs. hsa-miR-6815-5p		0.9125	0.8091 to 0.9611	0.8326	<0.0001	****	Yes	25
hsa-miR-486-5p vs. hsa-miR-3164		0.7089	0.4359 to 0.8625	0.5026	<0.0001	****	Yes	25
hsa-miR-486-5p vs. hsa-miR-3127-5p		0.4271	0.03841 to 0.7035	0.1824	0.0332	*	Yes	25
hsa-miR-486-5p vs. novel_miR_853		0.7818	0.5596 to 0.8992	0.6113	<0.0001	****	Yes	25
hsa-miR-486-5p vs. novel_miR_524		0.8008	0.5935 to 0.9085	0.6413	<0.0001	****	Yes	25
hsa-miR-486-5p vs. hsa-miR-1224-5p		0.8134	0.6164 to 0.9146	0.6617	<0.0001	****	Yes	25
hsa-miR-486-5p vs. novel_miR_993		0.684	0.3959 to 0.8496	0.4679	0.0002	***	Yes	25
hsa-miR-486-5p vs. novel_miR_1574		0.6664	0.3683 to 0.8403	0.4441	0.0003	***	Yes	25
hsa-miR-486-5p vs. hsa-miR-1285-5p		0.3714	-0.02779 to 0.6685	0.138	0.0675	ns	No	25
hsa-miR-486-5p vs. hsa-miR-6806-3p		0.7716	0.5416 to 0.8941	0.5954	<0.0001	****	Yes	25
hsa-miR-486-5p vs. novel_miR_686		-0.7403	-0.8785 to -0.488	0.5481	<0.0001	****	Yes	25
hsa-miR-486-5p vs. hsa-miR-320e		0.5513	0.1997 to 0.7772	0.304	0.0043	**	Yes	25
hsa-miR-486-5p vs. novel_miR_327		-0.5621	-0.7833 to -0.2147	0.316	0.0034	**	Yes	25
hsa-miR-486-5p vs. hsa-miR-548a-3p		-0.6969	-0.8563 to -0.4165	0.4857	0.0001	***	Yes	25
hsa-miR-486-5p vs. novel_miR_19		0.9355	0.8573 to 0.9715	0.8752	<0.0001	****	Yes	25
hsa-miR-486-5p vs. novel_miR_1530		0.931	0.8476 to 0.9695	0.8667	<0.0001	****	Yes	25
hsa-miR-486-5p vs. hsa-miR-3613-3p		0.3156	-0.09087 to 0.6319	0.0996	0.1244	ns	No	25
hsa-miR-486-5p vs. hsa-miR-624-5p		0.6252	0.3056 to 0.8182	0.3909	0.0008	***	Yes	25
hsa-miR-486-5p vs. hsa-miR-5584-5p		-0.6727	-0.8436 to -0.378	0.4525	0.0002	***	Yes	25
hsa-miR-486-5p vs. hsa-miR-4781-3p		0.6887	0.4033 to 0.852	0.4743	0.0001	***	Yes	25
hsa-miR-486-5p vs. hsa-miR-548u		-0.7653	-0.891 to -0.5307	0.5857	<0.0001	****	Yes	25
hsa-miR-486-5p vs. novel_miR_1075		0.8702	0.7241 to 0.9416	0.7573	<0.0001	****	Yes	25
hsa-miR-486-5p vs. novel_miR_803		0.6649	0.3659 to 0.8395	0.4421	0.0003	***	Yes	25
hsa-miR-486-5p vs. hsa-miR-942-3p		0.4505	0.06737 to 0.7179	0.203	0.0238	*	Yes	25
hsa-miR-486-5p vs. novel_miR_296		0.9116	0.8072 to 0.9607	0.831	<0.0001	****	Yes	25
hsa-miR-486-5p vs. hsa-miR-152-5p		-0.5266	-0.763 to -0.166	0.2773	0.0068	**	Yes	25
hsa-miR-486-5p vs. hsa-miR-548n		-0.5686	-0.7869 to -0.2238	0.3233	0.003	**	Yes	25
hsa-miR-486-5p vs. hsa-miR-3065-5p		-0.6221	-0.8165 to -0.301	0.387	0.0009	***	Yes	25
hsa-miR-486-5p vs. novel_miR_438		0.5264	0.1658 to 0.7629	0.2771	0.0069	**	Yes	25
hsa-miR-486-5p vs. hsa-miR-6516-3p		-0.7133	-0.8647 to -0.4431	0.5088	<0.0001	****	Yes	25
hsa-miR-486-5p vs. novel_miR_380		0.4926	0.121 to 0.7431	0.2426	0.0124	*	Yes	25
hsa-miR-486-5p vs. hsa-miR-1197		-0.5096	-0.7531 to -0.1434	0.2597	0.0093	**	Yes	25
hsa-miR-486-5p vs. hsa-miR-4489		0.8723	0.7281 to 0.9426	0.7609	<0.0001	****	Yes	25
hsa-miR-486-5p vs. hsa-miR-6750-5p		0.7771	0.5512 to 0.8968	0.6038	<0.0001	****	Yes	25
hsa-miR-486-5p vs. hsa-miR-4647		0.7554	0.5135 to 0.8861	0.5706	<0.0001	****	Yes	25
hsa-miR-486-5p vs. hsa-miR-627-3p		-0.4542	-0.7201 to -0.07195	0.2063	0.0226	*	Yes	25
hsa-miR-486-5p vs. novel_miR_791		0.3164	-0.09002 to 0.6324	0.1001	0.1234	ns	No	25
hsa-miR-486-5p vs. novel_miR_797		0.3164	-0.09002 to 0.6324	0.1001	0.1234	ns	No	25
hsa-miR-486-5p vs. novel_miR_834		0.3164	-0.09002 to 0.6324	0.1001	0.1234	ns	No	25
hsa-miR-486-5p vs. novel_miR_840		0.3164	-0.09002 to 0.6324	0.1001	0.1234	ns	No	25
hsa-miR-486-5p vs. hsa-miR-4750-5p		-0.5151	-0.7563 to -0.1506	0.2653	0.0084	**	Yes	25
hsa-miR-486-5p vs. hsa-miR-34a-5p		-0.642	-0.8273 to -0.3308	0.4122	0.0005	***	Yes	25
hsa-miR-486-5p vs. hsa-miR-3620-5p		-0.5763	-0.7912 to -0.2345	0.3321	0.0026	**	Yes	25
hsa-miR-486-5p vs. hsa-miR-6850-5p		0.5843	0.246 to 0.7957	0.3414	0.0022	**	Yes	25
hsa-miR-486-5p vs. novel_miR_1232		0.8708	0.7252 to 0.9419	0.7583	<0.0001	****	Yes	25
hsa-miR-486-5p vs. hsa-miR-655-3p		-0.5664	-0.7857 to -0.2207	0.3209	0.0032	**	Yes	25
hsa-miR-486-5p vs. hsa-miR-376a-3p		-0.5899	-0.7988 to -0.2539	0.3479	0.0019	**	Yes	25
hsa-miR-486-5p vs. hsa-miR-6818-3p		0.6534	0.3481 to 0.8334	0.4269	0.0004	***	Yes	25
hsa-miR-486-5p vs. novel_miR_1694		-0.5201	-0.7592 to -0.1573	0.2705	0.0077	**	Yes	25
hsa-miR-486-5p vs. hsa-miR-6786-3p		0.7871	0.569 to 0.9018	0.6196	<0.0001	****	Yes	25
hsa-miR-486-5p vs. hsa-miR-4755-3p		0.7861	0.567 to 0.9013	0.6179	<0.0001	****	Yes	25
hsa-miR-486-5p vs. hsa-miR-3115		-0.7249	-0.8706 to -0.4621	0.5254	<0.0001	****	Yes	25
hsa-miR-486-5p vs. hsa-miR-497-5p		-0.4545	-0.7203 to -0.07233	0.2065	0.0225	*	Yes	25
hsa-miR-486-5p vs. novel_miR_24		-0.4239	-0.7015 to -0.03455	0.1797	0.0347	*	Yes	25
hsa-miR-486-5p vs. hsa-miR-6783-3p		0.8713	0.7262 to 0.9421	0.7592	<0.0001	****	Yes	25
hsa-miR-486-5p vs. novel_miR_76		-0.7865	-0.9015 to -0.5678	0.6185	<0.0001	****	Yes	25
hsa-miR-486-5p vs. hsa-miR-548aq-3p		-0.6348	-0.8234 to -0.3199	0.403	0.0007	***	Yes	25
hsa-miR-486-5p vs. novel_miR_1374		0.8293	0.6458 to 0.9222	0.6877	<0.0001	****	Yes	25
hsa-miR-486-5p vs. hsa-miR-552-3p		-0.4419	-0.7126 to -0.0567	0.1953	0.027	*	Yes	25
hsa-miR-486-5p vs. hsa-miR-9-3p		-0.6762	-0.8455 to -0.3836	0.4573	0.0002	***	Yes	25
hsa-miR-486-5p vs. novel_miR_203		0.6475	0.3391 to 0.8302	0.4192	0.0005	***	Yes	25
hsa-miR-486-5p vs. novel_miR_942		0.324	-0.08152 to 0.6375	0.105	0.114	ns	No	25
hsa-miR-486-5p vs. hsa-miR-3614-5p		0.3131	-0.09357 to 0.6303	0.09805	0.1275	ns	No	25
hsa-miR-486-5p vs. hsa-miR-6857-3p		0.7857	0.5663 to 0.9011	0.6173	<0.0001	****	Yes	25
hsa-miR-486-5p vs. hsa-miR-337-5p		-0.5239	-0.7614 to -0.1624	0.2745	0.0072	**	Yes	25
hsa-miR-486-5p vs. novel_miR_999		0.7507	0.5056 to 0.8837	0.5636	<0.0001	****	Yes	25
hsa-miR-486-5p vs. hsa-miR-3939		0.5056	0.138 to 0.7507	0.2556	0.0099	**	Yes	25
hsa-miR-486-5p vs. novel_miR_1809		0.9413	0.8697 to 0.9741	0.8861	<0.0001	****	Yes	25
hsa-miR-486-5p vs. hsa-miR-147b		0.4551	0.07312 to 0.7206	0.2071	0.0223	*	Yes	25
hsa-miR-486-5p vs. novel_miR_12		-0.4618	-0.7247 to -0.08154	0.2133	0.0201	*	Yes	25
hsa-miR-486-5p vs. novel_miR_244		0.3543	-0.04753 to 0.6574	0.1255	0.0823	ns	No	25
hsa-miR-486-5p vs. novel_miR_1454		0.8229	0.6338 to 0.9192	0.6771	<0.0001	****	Yes	25
hsa-miR-486-5p vs. novel_miR_186		0.4752	0.09859 to 0.7328	0.2258	0.0164	*	Yes	25
hsa-miR-486-5p vs. hsa-miR-6804-5p		0.63	0.3127 to 0.8208	0.3969	0.0007	***	Yes	25
hsa-miR-486-5p vs. novel_miR_690		0.3147	-0.09189 to 0.6313	0.09901	0.1255	ns	No	25
hsa-miR-486-5p vs. hsa-miR-1273d		0.4012	0.007191 to 0.6874	0.1609	0.0469	*	Yes	25
hsa-miR-486-5p vs. hsa-miR-3179		0.7231	0.4591 to 0.8697	0.5228	<0.0001	****	Yes	25
hsa-miR-486-5p vs. novel_miR_1240		-0.4908	-0.742 to -0.1187	0.2409	0.0127	*	Yes	25
hsa-miR-486-5p vs. novel_miR_1585		-0.4934	-0.7436 to -0.1221	0.2435	0.0122	*	Yes	25
hsa-miR-486-5p vs. hsa-miR-4660		0.8112	0.6123 to 0.9135	0.658	<0.0001	****	Yes	25
hsa-miR-486-5p vs. hsa-miR-6505-3p		0.4677	0.08908 to 0.7283	0.2188	0.0184	*	Yes	25
hsa-miR-486-5p vs. hsa-miR-2355-5p		-0.5717	-0.7887 to -0.2281	0.3268	0.0028	**	Yes	25
hsa-miR-486-5p vs. novel_miR_1589		0.4473	0.06339 to 0.7159	0.2001	0.025	*	Yes	25
hsa-miR-486-5p vs. hsa-miR-1289		0.6725	0.3777 to 0.8435	0.4522	0.0002	***	Yes	25
hsa-miR-486-5p vs. novel_miR_1781		0.3354	-0.06885 to 0.645	0.1125	0.1012	ns	No	25
hsa-miR-486-5p vs. novel_miR_956		0.7118	0.4405 to 0.8639	0.5066	<0.0001	****	Yes	25
hsa-miR-486-5p vs. novel_miR_960		0.7118	0.4405 to 0.8639	0.5066	<0.0001	****	Yes	25
hsa-miR-486-5p vs. novel_miR_964		0.7118	0.4405 to 0.8639	0.5066	<0.0001	****	Yes	25
hsa-miR-486-5p vs. novel_miR_967		0.7118	0.4405 to 0.8639	0.5066	<0.0001	****	Yes	25
hsa-miR-486-5p vs. novel_miR_69		0.6757	0.3828 to 0.8452	0.4566	0.0002	***	Yes	25
hsa-miR-486-5p vs. novel_miR_230		0.6853	0.398 to 0.8502	0.4697	0.0002	***	Yes	25
hsa-miR-486-5p vs. hsa-miR-20b-3p		0.4818	0.107 to 0.7367	0.2321	0.0147	*	Yes	25
hsa-miR-486-5p vs. novel_miR_272		0.2413	-0.17 to 0.581	0.05823	0.2452	ns	No	25
hsa-miR-486-5p vs. hsa-miR-18b-5p		0.505	0.1373 to 0.7504	0.255	0.01	*	Yes	25
hsa-miR-486-5p vs. novel_miR_1547		-0.5508	-0.7769 to -0.199	0.3034	0.0043	**	Yes	25
hsa-miR-486-5p vs. novel_miR_262		0.6039	0.2742 to 0.8066	0.3647	0.0014	**	Yes	25
hsa-miR-486-5p vs. hsa-miR-3920		-0.4389	-0.7108 to -0.05298	0.1927	0.0282	*	Yes	25
hsa-miR-486-5p vs. novel_miR_326		-0.6254	-0.8183 to -0.3058	0.3911	0.0008	***	Yes	25
hsa-miR-486-5p vs. novel_miR_736		0.532	0.1733 to 0.7661	0.283	0.0062	**	Yes	25
hsa-miR-486-5p vs. novel_miR_712		0.728	0.4672 to 0.8722	0.5299	<0.0001	****	Yes	25
hsa-miR-486-5p vs. hsa-miR-5585-3p		-0.5657	-0.7853 to -0.2197	0.3201	0.0032	**	Yes	25
hsa-miR-486-5p vs. hsa-miR-197-5p		0.3423	-0.06111 to 0.6496	0.1172	0.094	ns	No	25
hsa-miR-486-5p vs. hsa-miR-380-5p		-0.3884	-0.6793 to 0.007928	0.1509	0.055	ns	No	25
hsa-miR-486-5p vs. novel_miR_1148		-0.6434	-0.828 to -0.3328	0.4139	0.0005	***	Yes	25
hsa-miR-486-5p vs. novel_miR_822		0.3609	-0.03997 to 0.6616	0.1302	0.0764	ns	No	25
hsa-miR-486-5p vs. novel_miR_66		0.4871	0.1139 to 0.7399	0.2373	0.0135	*	Yes	25
hsa-miR-486-5p vs. hsa-miR-188-5p		0.2862	-0.1228 to 0.6121	0.08192	0.1654	ns	No	25
hsa-miR-486-5p vs. novel_miR_711		-0.4627	-0.7252 to -0.08266	0.2141	0.0199	*	Yes	25
hsa-miR-486-5p vs. novel_miR_111		-0.6433	-0.8279 to -0.3327	0.4138	0.0005	***	Yes	25
hsa-miR-486-5p vs. novel_miR_1071		-0.7293	-0.8729 to -0.4695	0.5319	<0.0001	****	Yes	25
hsa-miR-486-5p vs. hsa-miR-4777-3p		-0.5956	-0.802 to -0.2622	0.3547	0.0017	**	Yes	25

## Sheet: VS miR-486-3p
	Pearson r	r	95% confidence interval	R squared	P (two-tailed)	P value summary	Significant? (alpha = 0.05)	Number of XY Pairs
hsa-miR-486-3p vs. hsa-miR-451a		0.8569	0.6981 to 0.9353	0.7343	<0.0001	****	Yes	25
hsa-miR-486-3p vs. hsa-miR-486-5p		0.9919	0.9815 to 0.9965	0.9839	<0.0001	****	Yes	25
hsa-miR-486-3p vs. hsa-miR-21-5p		-0.8561	-0.935 to -0.6967	0.733	<0.0001	****	Yes	25
hsa-miR-486-3p vs. hsa-miR-423-5p		0.9069	0.7977 to 0.9586	0.8225	<0.0001	****	Yes	25
hsa-miR-486-3p vs. hsa-let-7b-5p		0.9745	0.9422 to 0.9889	0.9497	<0.0001	****	Yes	25
hsa-miR-486-3p vs. hsa-let-7f-5p		-0.812	-0.9139 to -0.6138	0.6593	<0.0001	****	Yes	25
hsa-miR-486-3p vs. hsa-miR-148a-3p		-0.796	-0.9061 to -0.5848	0.6336	<0.0001	****	Yes	25
hsa-miR-486-3p vs. hsa-miR-146a-5p		-0.7576	-0.8872 to -0.5174	0.574	<0.0001	****	Yes	25
hsa-miR-486-3p vs. hsa-miR-320a		0.6139	0.2889 to 0.8121	0.3769	0.0011	**	Yes	25
hsa-miR-486-3p vs. hsa-miR-25-3p		0.8999	0.7833 to 0.9553	0.8098	<0.0001	****	Yes	25
hsa-miR-486-3p vs. hsa-miR-92a-3p		0.8789	0.7411 to 0.9456	0.7724	<0.0001	****	Yes	25
hsa-miR-486-3p vs. hsa-miR-221-3p		-0.7783	-0.8974 to -0.5534	0.6058	<0.0001	****	Yes	25
hsa-miR-486-3p vs. hsa-miR-16-2-3p		0.8342	0.6549 to 0.9246	0.6958	<0.0001	****	Yes	25
hsa-miR-486-3p vs. hsa-miR-103a-3p		-0.7338	-0.8752 to -0.477	0.5385	<0.0001	****	Yes	25
hsa-miR-486-3p vs. hsa-miR-143-3p		-0.5303	-0.7651 to -0.171	0.2812	0.0064	**	Yes	25
hsa-miR-486-3p vs. hsa-miR-142-5p		0.5329	0.1745 to 0.7666	0.284	0.0061	**	Yes	25
hsa-miR-486-3p vs. hsa-miR-363-3p		0.7999	0.5918 to 0.908	0.6398	<0.0001	****	Yes	25
hsa-miR-486-3p vs. hsa-miR-27b-3p		-0.7179	-0.8671 to -0.4506	0.5154	<0.0001	****	Yes	25
hsa-miR-486-3p vs. hsa-miR-186-5p		0.6747	0.3812 to 0.8447	0.4553	0.0002	***	Yes	25
hsa-miR-486-3p vs. hsa-miR-140-3p		0.8346	0.6557 to 0.9248	0.6966	<0.0001	****	Yes	25
hsa-miR-486-3p vs. hsa-miR-199a-3p		-0.5697	-0.7876 to -0.2253	0.3246	0.0029	**	Yes	25
hsa-miR-486-3p vs. hsa-miR-199b-3p		-0.5697	-0.7875 to -0.2252	0.3245	0.003	**	Yes	25
hsa-miR-486-3p vs. hsa-miR-148b-3p		-0.7585	-0.8876 to -0.5189	0.5753	<0.0001	****	Yes	25
hsa-miR-486-3p vs. hsa-miR-98-5p		-0.8053	-0.9106 to -0.6015	0.6484	<0.0001	****	Yes	25
hsa-miR-486-3p vs. hsa-miR-484		0.7217	0.4568 to 0.869	0.5208	<0.0001	****	Yes	25
hsa-miR-486-3p vs. hsa-miR-182-5p		0.7501	0.5045 to 0.8834	0.5626	<0.0001	****	Yes	25
hsa-miR-486-3p vs. hsa-miR-199a-5p		-0.7685	-0.8926 to -0.5362	0.5906	<0.0001	****	Yes	25
hsa-miR-486-3p vs. hsa-miR-532-5p		0.8907	0.7647 to 0.9511	0.7933	<0.0001	****	Yes	25
hsa-miR-486-3p vs. hsa-miR-10b-5p		0.442	0.05673 to 0.7126	0.1953	0.027	*	Yes	25
hsa-miR-486-3p vs. novel_miR_783		0.4013	0.007351 to 0.6874	0.1611	0.0468	*	Yes	25
hsa-miR-486-3p vs. hsa-miR-16-5p		0.6997	0.4209 to 0.8577	0.4895	<0.0001	****	Yes	25
hsa-miR-486-3p vs. hsa-miR-3615		0.8871	0.7574 to 0.9494	0.7869	<0.0001	****	Yes	25
hsa-miR-486-3p vs. hsa-miR-183-5p		0.8093	0.6089 to 0.9126	0.655	<0.0001	****	Yes	25
hsa-miR-486-3p vs. hsa-miR-142-3p		-0.6423	-0.8275 to -0.3313	0.4126	0.0005	***	Yes	25
hsa-miR-486-3p vs. hsa-miR-629-5p		0.6745	0.3809 to 0.8446	0.455	0.0002	***	Yes	25
hsa-miR-486-3p vs. hsa-miR-23a-3p		-0.7881	-0.9023 to -0.5707	0.6211	<0.0001	****	Yes	25
hsa-miR-486-3p vs. hsa-miR-223-3p		-0.7895	-0.9029 to -0.5731	0.6233	<0.0001	****	Yes	25
hsa-miR-486-3p vs. hsa-miR-340-5p		-0.8301	-0.9226 to -0.6472	0.689	<0.0001	****	Yes	25
hsa-miR-486-3p vs. hsa-miR-30e-3p		-0.8472	-0.9307 to -0.6795	0.7177	<0.0001	****	Yes	25
hsa-miR-486-3p vs. hsa-miR-320b		0.8266	0.6407 to 0.9209	0.6832	<0.0001	****	Yes	25
hsa-miR-486-3p vs. hsa-miR-381-3p		-0.5599	-0.782 to -0.2116	0.3135	0.0036	**	Yes	25
hsa-miR-486-3p vs. hsa-miR-4433b-5p		-0.4883	-0.7405 to -0.1154	0.2384	0.0133	*	Yes	25
hsa-miR-486-3p vs. hsa-let-7e-5p		-0.6014	-0.8052 to -0.2705	0.3617	0.0015	**	Yes	25
hsa-miR-486-3p vs. novel_miR_1351		0.6598	0.358 to 0.8368	0.4353	0.0003	***	Yes	25
hsa-miR-486-3p vs. hsa-miR-126-5p		-0.784	-0.9003 to -0.5634	0.6147	<0.0001	****	Yes	25
hsa-miR-486-3p vs. hsa-miR-150-5p		0.5641	0.2175 to 0.7844	0.3182	0.0033	**	Yes	25
hsa-miR-486-3p vs. hsa-miR-152-3p		-0.8071	-0.9115 to -0.6048	0.6514	<0.0001	****	Yes	25
hsa-miR-486-3p vs. hsa-miR-28-5p		-0.7681	-0.8924 to -0.5355	0.59	<0.0001	****	Yes	25
hsa-miR-486-3p vs. hsa-miR-486-3p	Perfect line							25
hsa-miR-486-3p vs. hsa-miR-379-5p		-0.5064	-0.7512 to -0.139	0.2564	0.0098	**	Yes	25
hsa-miR-486-3p vs. hsa-miR-1-3p		-0.5192	-0.7587 to -0.1561	0.2696	0.0078	**	Yes	25
hsa-miR-486-3p vs. hsa-miR-1180-3p		0.9079	0.7996 to 0.959	0.8243	<0.0001	****	Yes	25
hsa-miR-486-3p vs. hsa-miR-342-5p		0.7719	0.5421 to 0.8943	0.5958	<0.0001	****	Yes	25
hsa-miR-486-3p vs. novel_miR_1013		0.9112	0.8065 to 0.9605	0.8304	<0.0001	****	Yes	25
hsa-miR-486-3p vs. hsa-miR-2110		0.8891	0.7615 to 0.9504	0.7905	<0.0001	****	Yes	25
hsa-miR-486-3p vs. hsa-miR-375		0.4296	0.04148 to 0.705	0.1845	0.0321	*	Yes	25
hsa-miR-486-3p vs. hsa-miR-654-3p		-0.3779	-0.6726 to 0.02028	0.1428	0.0625	ns	No	25
hsa-miR-486-3p vs. hsa-miR-144-3p		0.7757	0.5487 to 0.8961	0.6016	<0.0001	****	Yes	25
hsa-miR-486-3p vs. hsa-miR-151a-5p		-0.8063	-0.9112 to -0.6035	0.6502	<0.0001	****	Yes	25
hsa-miR-486-3p vs. hsa-miR-493-5p		-0.5127	-0.7549 to -0.1474	0.2629	0.0088	**	Yes	25
hsa-miR-486-3p vs. hsa-miR-374b-5p		-0.702	-0.8589 to -0.4247	0.4928	<0.0001	****	Yes	25
hsa-miR-486-3p vs. hsa-miR-493-3p		-0.4632	-0.7255 to -0.08334	0.2146	0.0197	*	Yes	25
hsa-miR-486-3p vs. hsa-miR-4433b-3p		-0.582	-0.7944 to -0.2426	0.3387	0.0023	**	Yes	25
hsa-miR-486-3p vs. hsa-miR-501-3p		0.8655	0.7148 to 0.9394	0.749	<0.0001	****	Yes	25
hsa-miR-486-3p vs. hsa-miR-107		0.6604	0.3589 to 0.8371	0.4361	0.0003	***	Yes	25
hsa-miR-486-3p vs. hsa-miR-144-5p		0.7575	0.5172 to 0.8871	0.5738	<0.0001	****	Yes	25
hsa-miR-486-3p vs. hsa-miR-4732-5p		0.9431	0.8735 to 0.9749	0.8895	<0.0001	****	Yes	25
hsa-miR-486-3p vs. hsa-miR-181d-5p		-0.7305	-0.8735 to -0.4715	0.5336	<0.0001	****	Yes	25
hsa-miR-486-3p vs. hsa-miR-505-5p		0.5537	0.2029 to 0.7785	0.3065	0.0041	**	Yes	25
hsa-miR-486-3p vs. hsa-miR-495-3p		-0.5395	-0.7704 to -0.1835	0.2911	0.0054	**	Yes	25
hsa-miR-486-3p vs. hsa-miR-23b-3p		-0.7528	-0.8848 to -0.5091	0.5667	<0.0001	****	Yes	25
hsa-miR-486-3p vs. hsa-miR-20b-5p		0.7657	0.5313 to 0.8912	0.5863	<0.0001	****	Yes	25
hsa-miR-486-3p vs. hsa-miR-424-3p		0.6755	0.3824 to 0.8451	0.4563	0.0002	***	Yes	25
hsa-miR-486-3p vs. hsa-miR-4732-3p		0.982	0.959 to 0.9922	0.9644	<0.0001	****	Yes	25
hsa-miR-486-3p vs. hsa-miR-15b-3p		0.5233	0.1616 to 0.7611	0.2739	0.0073	**	Yes	25
hsa-miR-486-3p vs. hsa-miR-942-5p		0.6729	0.3784 to 0.8437	0.4528	0.0002	***	Yes	25
hsa-miR-486-3p vs. hsa-miR-4326		0.7343	0.4778 to 0.8754	0.5392	<0.0001	****	Yes	25
hsa-miR-486-3p vs. hsa-miR-193a-5p		0.476	0.09958 to 0.7332	0.2266	0.0162	*	Yes	25
hsa-miR-486-3p vs. hsa-miR-320c		0.7494	0.5033 to 0.8831	0.5616	<0.0001	****	Yes	25
hsa-miR-486-3p vs. hsa-miR-3158-3p		0.8539	0.6923 to 0.9339	0.7291	<0.0001	****	Yes	25
hsa-miR-486-3p vs. hsa-miR-411-5p		-0.5037	-0.7497 to -0.1356	0.2538	0.0102	*	Yes	25
hsa-miR-486-3p vs. hsa-miR-7706		0.8716	0.7267 to 0.9422	0.7596	<0.0001	****	Yes	25
hsa-miR-486-3p vs. hsa-miR-335-5p		-0.8353	-0.9251 to -0.657	0.6977	<0.0001	****	Yes	25
hsa-miR-486-3p vs. novel_miR_1526		0.7738	0.5454 to 0.8952	0.5988	<0.0001	****	Yes	25
hsa-miR-486-3p vs. hsa-miR-32-5p		-0.6357	-0.8239 to -0.3212	0.4041	0.0006	***	Yes	25
hsa-miR-486-3p vs. hsa-miR-369-3p		-0.5419	-0.7718 to -0.1867	0.2936	0.0051	**	Yes	25
hsa-miR-486-3p vs. hsa-miR-92b-3p		0.5274	0.1671 to 0.7634	0.2782	0.0067	**	Yes	25
hsa-miR-486-3p vs. hsa-miR-2355-3p		-0.7819	-0.8992 to -0.5597	0.6114	<0.0001	****	Yes	25
hsa-miR-486-3p vs. hsa-miR-889-3p		-0.5024	-0.7489 to -0.1338	0.2524	0.0105	*	Yes	25
hsa-miR-486-3p vs. hsa-miR-1255b-5p		0.8264	0.6403 to 0.9208	0.6829	<0.0001	****	Yes	25
hsa-miR-486-3p vs. hsa-miR-1292-5p		0.7405	0.4882 to 0.8786	0.5483	<0.0001	****	Yes	25
hsa-miR-486-3p vs. hsa-miR-574-5p		-0.7557	-0.8862 to -0.514	0.571	<0.0001	****	Yes	25
hsa-miR-486-3p vs. hsa-miR-7976		0.8438	0.6731 to 0.9292	0.7121	<0.0001	****	Yes	25
hsa-miR-486-3p vs. novel_miR_1793		0.8978	0.779 to 0.9544	0.806	<0.0001	****	Yes	25
hsa-miR-486-3p vs. hsa-miR-18a-3p		0.9324	0.8506 to 0.9701	0.8693	<0.0001	****	Yes	25
hsa-miR-486-3p vs. hsa-miR-106a-5p		0.7209	0.4555 to 0.8686	0.5196	<0.0001	****	Yes	25
hsa-miR-486-3p vs. hsa-miR-184		0.08141	-0.3241 to 0.4617	0.006628	0.6989	ns	No	25
hsa-miR-486-3p vs. hsa-miR-660-5p		0.7796	0.5556 to 0.8981	0.6077	<0.0001	****	Yes	25
hsa-miR-486-3p vs. hsa-miR-487b-3p		-0.4819	-0.7367 to -0.1071	0.2322	0.0147	*	Yes	25
hsa-miR-486-3p vs. hsa-miR-576-5p		0.6312	0.3145 to 0.8214	0.3984	0.0007	***	Yes	25
hsa-miR-486-3p vs. hsa-miR-550a-5p		0.8711	0.7258 to 0.942	0.7588	<0.0001	****	Yes	25
hsa-miR-486-3p vs. hsa-miR-374a-3p		-0.7357	-0.8762 to -0.4802	0.5413	<0.0001	****	Yes	25
hsa-miR-486-3p vs. hsa-miR-502-3p		0.7761	0.5495 to 0.8964	0.6024	<0.0001	****	Yes	25
hsa-miR-486-3p vs. hsa-miR-452-5p		-0.7065	-0.8612 to -0.4319	0.4991	<0.0001	****	Yes	25
hsa-miR-486-3p vs. hsa-miR-1185-1-3p		-0.5312	-0.7656 to -0.1722	0.2822	0.0063	**	Yes	25
hsa-miR-486-3p vs. hsa-miR-431-5p		-0.4223	-0.7005 to -0.03259	0.1783	0.0355	*	Yes	25
hsa-miR-486-3p vs. hsa-miR-92b-5p		0.8788	0.741 to 0.9456	0.7724	<0.0001	****	Yes	25
hsa-miR-486-3p vs. hsa-miR-146a-3p		-0.5248	-0.7619 to -0.1636	0.2754	0.0071	**	Yes	25
hsa-miR-486-3p vs. hsa-miR-3120-3p		-0.6674	-0.8408 to -0.3698	0.4454	0.0003	***	Yes	25
hsa-miR-486-3p vs. hsa-miR-93-3p		0.7728	0.5437 to 0.8947	0.5972	<0.0001	****	Yes	25
hsa-miR-486-3p vs. hsa-miR-1277-5p		-0.72	-0.8682 to -0.4541	0.5185	<0.0001	****	Yes	25
hsa-miR-486-3p vs. hsa-miR-550a-3-5p		0.882	0.7473 to 0.9471	0.7779	<0.0001	****	Yes	25
hsa-miR-486-3p vs. hsa-miR-1294		0.8416	0.6688 to 0.9281	0.7082	<0.0001	****	Yes	25
hsa-miR-486-3p vs. hsa-miR-363-5p		0.9271	0.8395 to 0.9677	0.8595	<0.0001	****	Yes	25
hsa-miR-486-3p vs. hsa-miR-3656		0.7806	0.5574 to 0.8986	0.6094	<0.0001	****	Yes	25
hsa-miR-486-3p vs. novel_miR_1025		0.9692	0.9303 to 0.9865	0.9393	<0.0001	****	Yes	25
hsa-miR-486-3p vs. hsa-let-7b-3p		0.7999	0.5919 to 0.908	0.6399	<0.0001	****	Yes	25
hsa-miR-486-3p vs. hsa-miR-410-3p		-0.5045	-0.7501 to -0.1366	0.2545	0.0101	*	Yes	25
hsa-miR-486-3p vs. hsa-miR-1285-3p		0.8504	0.6857 to 0.9323	0.7232	<0.0001	****	Yes	25
hsa-miR-486-3p vs. hsa-miR-939-5p		0.9323	0.8504 to 0.9701	0.8691	<0.0001	****	Yes	25
hsa-miR-486-3p vs. novel_miR_126		0.6087	0.2812 to 0.8092	0.3705	0.0012	**	Yes	25
hsa-miR-486-3p vs. hsa-miR-151b		-0.6532	-0.8333 to -0.3478	0.4267	0.0004	***	Yes	25
hsa-miR-486-3p vs. hsa-miR-539-5p		-0.5899	-0.7988 to -0.2539	0.348	0.0019	**	Yes	25
hsa-miR-486-3p vs. hsa-miR-324-5p		0.7721	0.5425 to 0.8944	0.5962	<0.0001	****	Yes	25
hsa-miR-486-3p vs. novel_miR_1035		0.9023	0.7881 to 0.9564	0.8141	<0.0001	****	Yes	25
hsa-miR-486-3p vs. hsa-miR-1306-3p		0.6298	0.3124 to 0.8207	0.3967	0.0007	***	Yes	25
hsa-miR-486-3p vs. hsa-miR-382-3p		-0.5282	-0.7639 to -0.1682	0.279	0.0066	**	Yes	25
hsa-miR-486-3p vs. hsa-miR-5010-3p		0.8848	0.753 to 0.9484	0.7829	<0.0001	****	Yes	25
hsa-miR-486-3p vs. hsa-miR-150-3p		0.4326	0.04517 to 0.7069	0.1871	0.0308	*	Yes	25
hsa-miR-486-3p vs. hsa-miR-301a-5p		-0.7799	-0.8982 to -0.5561	0.6082	<0.0001	****	Yes	25
hsa-miR-486-3p vs. novel_miR_651		0.8425	0.6707 to 0.9285	0.7098	<0.0001	****	Yes	25
hsa-miR-486-3p vs. hsa-miR-181c-3p		-0.6424	-0.8275 to -0.3314	0.4127	0.0005	***	Yes	25
hsa-miR-486-3p vs. novel_miR_858		0.91	0.8039 to 0.9599	0.828	<0.0001	****	Yes	25
hsa-miR-486-3p vs. hsa-miR-556-5p		-0.7195	-0.8679 to -0.4532	0.5176	<0.0001	****	Yes	25
hsa-miR-486-3p vs. novel_miR_282		0.9496	0.8874 to 0.9778	0.9017	<0.0001	****	Yes	25
hsa-miR-486-3p vs. hsa-miR-136-3p		-0.5453	-0.7737 to -0.1914	0.2973	0.0048	**	Yes	25
hsa-miR-486-3p vs. hsa-miR-296-5p		0.7792	0.555 to 0.8979	0.6072	<0.0001	****	Yes	25
hsa-miR-486-3p vs. hsa-miR-320d		0.6345	0.3195 to 0.8233	0.4027	0.0007	***	Yes	25
hsa-miR-486-3p vs. hsa-miR-3605-5p		0.7218	0.457 to 0.8691	0.521	<0.0001	****	Yes	25
hsa-miR-486-3p vs. hsa-miR-548e-3p		-0.7209	-0.8686 to -0.4556	0.5198	<0.0001	****	Yes	25
hsa-miR-486-3p vs. hsa-miR-628-5p		-0.8115	-0.9136 to -0.6128	0.6585	<0.0001	****	Yes	25
hsa-miR-486-3p vs. hsa-miR-5010-5p		0.8306	0.6483 to 0.9229	0.69	<0.0001	****	Yes	25
hsa-miR-486-3p vs. hsa-miR-6842-5p		0.4923	0.1206 to 0.7429	0.2423	0.0124	*	Yes	25
hsa-miR-486-3p vs. hsa-miR-29b-3p		0.5048	0.137 to 0.7503	0.2548	0.0101	*	Yes	25
hsa-miR-486-3p vs. hsa-miR-1284		0.7548	0.5125 to 0.8858	0.5697	<0.0001	****	Yes	25
hsa-miR-486-3p vs. hsa-miR-1303		0.5668	0.2212 to 0.7859	0.3212	0.0031	**	Yes	25
hsa-miR-486-3p vs. hsa-miR-379-3p		-0.413	-0.6947 to -0.02134	0.1706	0.0402	*	Yes	25
hsa-miR-486-3p vs. hsa-miR-96-5p		0.6936	0.4111 to 0.8545	0.4811	0.0001	***	Yes	25
hsa-miR-486-3p vs. hsa-miR-337-3p		-0.5289	-0.7643 to -0.169	0.2797	0.0066	**	Yes	25
hsa-miR-486-3p vs. hsa-miR-1304-5p		0.7152	0.4461 to 0.8657	0.5115	<0.0001	****	Yes	25
hsa-miR-486-3p vs. novel_miR_660		0.5862	0.2487 to 0.7968	0.3437	0.0021	**	Yes	25
hsa-miR-486-3p vs. hsa-miR-532-3p		0.7612	0.5235 to 0.889	0.5794	<0.0001	****	Yes	25
hsa-miR-486-3p vs. hsa-miR-1250-5p		-0.715	-0.8656 to -0.4457	0.5112	<0.0001	****	Yes	25
hsa-miR-486-3p vs. hsa-miR-32-3p		-0.741	-0.8788 to -0.489	0.549	<0.0001	****	Yes	25
hsa-miR-486-3p vs. novel_miR_1093		0.9625	0.9156 to 0.9836	0.9265	<0.0001	****	Yes	25
hsa-miR-486-3p vs. novel_miR_1359		0.9625	0.9156 to 0.9836	0.9265	<0.0001	****	Yes	25
hsa-miR-486-3p vs. novel_miR_424		0.9625	0.9156 to 0.9836	0.9265	<0.0001	****	Yes	25
hsa-miR-486-3p vs. hsa-miR-206		0.3399	-0.06383 to 0.648	0.1155	0.0965	ns	No	25
hsa-miR-486-3p vs. hsa-miR-3173-5p		0.3737	-0.02517 to 0.6699	0.1396	0.0658	ns	No	25
hsa-miR-486-3p vs. hsa-miR-636		0.8674	0.7186 to 0.9403	0.7524	<0.0001	****	Yes	25
hsa-miR-486-3p vs. hsa-miR-4755-5p		0.8559	0.6962 to 0.9349	0.7325	<0.0001	****	Yes	25
hsa-miR-486-3p vs. hsa-miR-548q		0.8651	0.714 to 0.9392	0.7484	<0.0001	****	Yes	25
hsa-miR-486-3p vs. hsa-miR-374b-3p		-0.7538	-0.8853 to -0.5109	0.5683	<0.0001	****	Yes	25
hsa-miR-486-3p vs. hsa-miR-6855-5p		0.8843	0.7518 to 0.9481	0.7819	<0.0001	****	Yes	25
hsa-miR-486-3p vs. hsa-miR-548j-3p		-0.5804	-0.7935 to -0.2404	0.3369	0.0024	**	Yes	25
hsa-miR-486-3p vs. hsa-miR-4742-3p		0.8446	0.6745 to 0.9295	0.7133	<0.0001	****	Yes	25
hsa-miR-486-3p vs. hsa-miR-4659a-3p		0.4572	0.07581 to 0.7219	0.2091	0.0216	*	Yes	25
hsa-miR-486-3p vs. hsa-miR-450b-5p		-0.6602	-0.837 to -0.3586	0.4358	0.0003	***	Yes	25
hsa-miR-486-3p vs. hsa-miR-3605-3p		0.7479	0.5008 to 0.8823	0.5594	<0.0001	****	Yes	25
hsa-miR-486-3p vs. hsa-miR-1260b		-0.5239	-0.7614 to -0.1624	0.2745	0.0072	**	Yes	25
hsa-miR-486-3p vs. hsa-miR-3909		0.6571	0.3539 to 0.8354	0.4318	0.0004	***	Yes	25
hsa-miR-486-3p vs. hsa-miR-1306-5p		0.3331	-0.07143 to 0.6435	0.111	0.1037	ns	No	25
hsa-miR-486-3p vs. novel_miR_1647		-0.786	-0.9012 to -0.5669	0.6178	<0.0001	****	Yes	25
hsa-miR-486-3p vs. hsa-miR-6747-3p		0.8269	0.6412 to 0.9211	0.6837	<0.0001	****	Yes	25
hsa-miR-486-3p vs. hsa-miR-324-3p		0.8165	0.6221 to 0.9161	0.6667	<0.0001	****	Yes	25
hsa-miR-486-3p vs. hsa-miR-4467		0.8484	0.6818 to 0.9313	0.7197	<0.0001	****	Yes	25
hsa-miR-486-3p vs. hsa-miR-1228-5p		0.5688	0.224 to 0.787	0.3235	0.003	**	Yes	25
hsa-miR-486-3p vs. novel_miR_1250		0.9084	0.8007 to 0.9592	0.8252	<0.0001	****	Yes	25
hsa-miR-486-3p vs. hsa-miR-127-5p		-0.4641	-0.7261 to -0.08442	0.2154	0.0194	*	Yes	25
hsa-miR-486-3p vs. hsa-miR-1277-3p		-0.6624	-0.8382 to -0.3621	0.4388	0.0003	***	Yes	25
hsa-miR-486-3p vs. hsa-miR-501-5p		0.7184	0.4514 to 0.8673	0.5161	<0.0001	****	Yes	25
hsa-miR-486-3p vs. hsa-miR-539-3p		-0.6164	-0.8134 to -0.2925	0.3799	0.001	**	Yes	25
hsa-miR-486-3p vs. hsa-miR-3913-5p		0.6677	0.3702 to 0.8409	0.4458	0.0003	***	Yes	25
hsa-miR-486-3p vs. novel_miR_417		0.9175	0.8194 to 0.9634	0.8417	<0.0001	****	Yes	25
hsa-miR-486-3p vs. hsa-miR-3200-5p		0.8504	0.6856 to 0.9322	0.7231	<0.0001	****	Yes	25
hsa-miR-486-3p vs. hsa-miR-590-3p		-0.6532	-0.8333 to -0.3479	0.4267	0.0004	***	Yes	25
hsa-miR-486-3p vs. hsa-let-7i-3p		0.5479	0.195 to 0.7752	0.3002	0.0046	**	Yes	25
hsa-miR-486-3p vs. hsa-miR-136-5p		-0.4288	-0.7046 to -0.04056	0.1839	0.0324	*	Yes	25
hsa-miR-486-3p vs. hsa-miR-548ag		-0.8375	-0.9262 to -0.6612	0.7015	<0.0001	****	Yes	25
hsa-miR-486-3p vs. novel_miR_248		0.7215	0.4566 to 0.8689	0.5206	<0.0001	****	Yes	25
hsa-miR-486-3p vs. hsa-miR-190a-5p		-0.5772	-0.7918 to -0.2359	0.3332	0.0025	**	Yes	25
hsa-miR-486-3p vs. novel_miR_291		0.7408	0.4887 to 0.8787	0.5488	<0.0001	****	Yes	25
hsa-miR-486-3p vs. hsa-miR-656-3p		-0.5886	-0.7981 to -0.2521	0.3464	0.002	**	Yes	25
hsa-miR-486-3p vs. hsa-miR-26a-1-3p		-0.7467	-0.8817 to -0.4987	0.5575	<0.0001	****	Yes	25
hsa-miR-486-3p vs. hsa-miR-6734-5p		0.6877	0.4017 to 0.8515	0.4729	0.0001	***	Yes	25
hsa-miR-486-3p vs. hsa-miR-4662a-5p		-0.5815	-0.7941 to -0.2419	0.3381	0.0023	**	Yes	25
hsa-miR-486-3p vs. hsa-miR-3143		0.3924	-0.0032 to 0.6818	0.154	0.0523	ns	No	25
hsa-miR-486-3p vs. novel_miR_781		-0.6379	-0.8251 to -0.3246	0.4069	0.0006	***	Yes	25
hsa-miR-486-3p vs. hsa-miR-129-5p		0.3783	-0.01978 to 0.6729	0.1431	0.0622	ns	No	25
hsa-miR-486-3p vs. hsa-miR-376c-3p		-0.6034	-0.8063 to -0.2735	0.3641	0.0014	**	Yes	25
hsa-miR-486-3p vs. hsa-miR-1270		0.802	0.5956 to 0.909	0.6432	<0.0001	****	Yes	25
hsa-miR-486-3p vs. hsa-miR-4685-3p		0.9323	0.8505 to 0.9701	0.8692	<0.0001	****	Yes	25
hsa-miR-486-3p vs. hsa-miR-487a-3p		-0.4955	-0.7448 to -0.1248	0.2455	0.0118	*	Yes	25
hsa-miR-486-3p vs. novel_miR_402		0.9119	0.8079 to 0.9608	0.8316	<0.0001	****	Yes	25
hsa-miR-486-3p vs. hsa-miR-4508		0.8347	0.6558 to 0.9248	0.6967	<0.0001	****	Yes	25
hsa-miR-486-3p vs. hsa-miR-1976		0.8763	0.736 to 0.9444	0.7679	<0.0001	****	Yes	25
hsa-miR-486-3p vs. hsa-miR-610		0.8976	0.7785 to 0.9543	0.8056	<0.0001	****	Yes	25
hsa-miR-486-3p vs. novel_miR_149		0.7104	0.4382 to 0.8632	0.5046	<0.0001	****	Yes	25
hsa-miR-486-3p vs. hsa-miR-6513-3p		0.6464	0.3375 to 0.8296	0.4179	0.0005	***	Yes	25
hsa-miR-486-3p vs. novel_miR_1668		0.9314	0.8486 to 0.9697	0.8675	<0.0001	****	Yes	25
hsa-miR-486-3p vs. hsa-miR-548am-3p		-0.7703	-0.8935 to -0.5394	0.5934	<0.0001	****	Yes	25
hsa-miR-486-3p vs. hsa-miR-301b-3p		-0.6294	-0.8205 to -0.3118	0.3961	0.0007	***	Yes	25
hsa-miR-486-3p vs. hsa-miR-5009-5p		0.7936	0.5804 to 0.9049	0.6297	<0.0001	****	Yes	25
hsa-miR-486-3p vs. hsa-miR-615-3p		0.358	-0.04327 to 0.6598	0.1281	0.0789	ns	No	25
hsa-miR-486-3p vs. hsa-miR-4677-3p		-0.6624	-0.8382 to -0.3621	0.4388	0.0003	***	Yes	25
hsa-miR-486-3p vs. hsa-miR-542-3p		-0.5238	-0.7614 to -0.1623	0.2744	0.0072	**	Yes	25
hsa-miR-486-3p vs. novel_miR_684		0.8053	0.6016 to 0.9107	0.6485	<0.0001	****	Yes	25
hsa-miR-486-3p vs. novel_miR_1122		0.9086	0.801 to 0.9593	0.8255	<0.0001	****	Yes	25
hsa-miR-486-3p vs. hsa-miR-4504		0.7777	0.5523 to 0.8972	0.6048	<0.0001	****	Yes	25
hsa-miR-486-3p vs. novel_miR_481		0.8911	0.7655 to 0.9513	0.7941	<0.0001	****	Yes	25
hsa-miR-486-3p vs. hsa-miR-605-3p		-0.7101	-0.8631 to -0.4379	0.5043	<0.0001	****	Yes	25
hsa-miR-486-3p vs. hsa-miR-490-3p		-0.4181	-0.698 to -0.02756	0.1748	0.0375	*	Yes	25
hsa-miR-486-3p vs. novel_miR_304		-0.7402	-0.8784 to -0.4877	0.5479	<0.0001	****	Yes	25
hsa-miR-486-3p vs. hsa-miR-6735-5p		0.4644	0.08479 to 0.7262	0.2156	0.0194	*	Yes	25
hsa-miR-486-3p vs. hsa-miR-377-3p		-0.4525	-0.7191 to -0.06988	0.2048	0.0231	*	Yes	25
hsa-miR-486-3p vs. hsa-miR-3135a		0.7563	0.5151 to 0.8865	0.572	<0.0001	****	Yes	25
hsa-miR-486-3p vs. hsa-miR-744-3p		-0.6231	-0.8171 to -0.3025	0.3883	0.0009	***	Yes	25
hsa-miR-486-3p vs. novel_miR_145		-0.6534	-0.8334 to -0.3482	0.4269	0.0004	***	Yes	25
hsa-miR-486-3p vs. novel_miR_513		0.5276	0.1673 to 0.7635	0.2783	0.0067	**	Yes	25
hsa-miR-486-3p vs. hsa-miR-4286		-0.4992	-0.747 to -0.1297	0.2492	0.0111	*	Yes	25
hsa-miR-486-3p vs. novel_miR_1138		-0.6408	-0.8266 to -0.3289	0.4106	0.0006	***	Yes	25
hsa-miR-486-3p vs. hsa-miR-219a-1-3p		0.7383	0.4845 to 0.8775	0.5451	<0.0001	****	Yes	25
hsa-miR-486-3p vs. novel_miR_151		0.8348	0.656 to 0.9248	0.6968	<0.0001	****	Yes	25
hsa-miR-486-3p vs. novel_miR_265		-0.5475	-0.775 to -0.1944	0.2997	0.0046	**	Yes	25
hsa-miR-486-3p vs. novel_miR_790		0.7875	0.5697 to 0.902	0.6202	<0.0001	****	Yes	25
hsa-miR-486-3p vs. hsa-miR-33a-5p		-0.6353	-0.8237 to -0.3206	0.4036	0.0006	***	Yes	25
hsa-miR-486-3p vs. novel_miR_78		0.6953	0.4138 to 0.8554	0.4834	0.0001	***	Yes	25
hsa-miR-486-3p vs. hsa-miR-642a-3p		0.3688	-0.03079 to 0.6668	0.136	0.0696	ns	No	25
hsa-miR-486-3p vs. hsa-miR-3157-3p		0.4131	0.02147 to 0.6948	0.1707	0.0401	*	Yes	25
hsa-miR-486-3p vs. hsa-miR-579-5p		0.4218	0.03195 to 0.7002	0.1779	0.0357	*	Yes	25
hsa-miR-486-3p vs. hsa-miR-7-1-3p		-0.5911	-0.7995 to -0.2558	0.3495	0.0019	**	Yes	25
hsa-miR-486-3p vs. novel_miR_1369		0.8281	0.6436 to 0.9217	0.6858	<0.0001	****	Yes	25
hsa-miR-486-3p vs. hsa-miR-4306		0.6616	0.3608 to 0.8377	0.4377	0.0003	***	Yes	25
hsa-miR-486-3p vs. novel_miR_916		0.6874	0.4013 to 0.8513	0.4726	0.0001	***	Yes	25
hsa-miR-486-3p vs. hsa-miR-154-5p		-0.4316	-0.7063 to -0.04398	0.1863	0.0312	*	Yes	25
hsa-miR-486-3p vs. hsa-miR-3691-5p		0.611	0.2846 to 0.8105	0.3734	0.0012	**	Yes	25
hsa-miR-486-3p vs. hsa-miR-4511		0.7313	0.4728 to 0.8739	0.5348	<0.0001	****	Yes	25
hsa-miR-486-3p vs. novel_miR_1442		0.8831	0.7496 to 0.9476	0.7799	<0.0001	****	Yes	25
hsa-miR-486-3p vs. novel_miR_1479		0.8831	0.7496 to 0.9476	0.7799	<0.0001	****	Yes	25
hsa-miR-486-3p vs. hsa-miR-6780a-5p		0.8031	0.5977 to 0.9096	0.645	<0.0001	****	Yes	25
hsa-miR-486-3p vs. hsa-miR-6501-5p		0.8558	0.6961 to 0.9348	0.7325	<0.0001	****	Yes	25
hsa-miR-486-3p vs. novel_miR_629		0.6475	0.3391 to 0.8302	0.4192	0.0005	***	Yes	25
hsa-miR-486-3p vs. hsa-miR-1185-2-3p		-0.5667	-0.7859 to -0.2211	0.3212	0.0031	**	Yes	25
hsa-miR-486-3p vs. novel_miR_917		0.8711	0.7258 to 0.942	0.7588	<0.0001	****	Yes	25
hsa-miR-486-3p vs. hsa-miR-6884-5p		0.8409	0.6676 to 0.9278	0.7071	<0.0001	****	Yes	25
hsa-miR-486-3p vs. hsa-miR-6767-5p		0.5126	0.1473 to 0.7548	0.2627	0.0088	**	Yes	25
hsa-miR-486-3p vs. hsa-miR-3940-3p		0.9383	0.8631 to 0.9728	0.8803	<0.0001	****	Yes	25
hsa-miR-486-3p vs. novel_miR_332		0.6299	0.3126 to 0.8208	0.3968	0.0007	***	Yes	25
hsa-miR-486-3p vs. novel_miR_1150		0.9437	0.8747 to 0.9752	0.8906	<0.0001	****	Yes	25
hsa-miR-486-3p vs. novel_miR_639		0.9437	0.8747 to 0.9752	0.8906	<0.0001	****	Yes	25
hsa-miR-486-3p vs. novel_miR_994		0.5485	0.1958 to 0.7755	0.3009	0.0045	**	Yes	25
hsa-miR-486-3p vs. hsa-miR-5695		0.7875	0.5696 to 0.902	0.6202	<0.0001	****	Yes	25
hsa-miR-486-3p vs. novel_miR_782		0.7141	0.4443 to 0.8651	0.5099	<0.0001	****	Yes	25
hsa-miR-486-3p vs. hsa-miR-548ad-5p		0.4657	0.08651 to 0.7271	0.2169	0.019	*	Yes	25
hsa-miR-486-3p vs. novel_miR_51		0.4475	0.06356 to 0.716	0.2002	0.0249	*	Yes	25
hsa-miR-486-3p vs. hsa-miR-338-3p		-0.4748	-0.7325 to -0.09809	0.2254	0.0165	*	Yes	25
hsa-miR-486-3p vs. hsa-miR-3679-5p		-0.4992	-0.747 to -0.1296	0.2492	0.0111	*	Yes	25
hsa-miR-486-3p vs. hsa-miR-548p		-0.6776	-0.8462 to -0.3858	0.4592	0.0002	***	Yes	25
hsa-miR-486-3p vs. hsa-miR-548ah-3p		-0.6744	-0.8445 to -0.3807	0.4548	0.0002	***	Yes	25
hsa-miR-486-3p vs. hsa-miR-6815-5p		0.9242	0.8335 to 0.9664	0.8542	<0.0001	****	Yes	25
hsa-miR-486-3p vs. hsa-miR-3164		0.6987	0.4194 to 0.8572	0.4882	0.0001	***	Yes	25
hsa-miR-486-3p vs. hsa-miR-3127-5p		0.4214	0.03155 to 0.7	0.1776	0.0359	*	Yes	25
hsa-miR-486-3p vs. novel_miR_853		0.7411	0.4892 to 0.8789	0.5492	<0.0001	****	Yes	25
hsa-miR-486-3p vs. novel_miR_524		0.834	0.6546 to 0.9245	0.6956	<0.0001	****	Yes	25
hsa-miR-486-3p vs. hsa-miR-1224-5p		0.821	0.6304 to 0.9183	0.6741	<0.0001	****	Yes	25
hsa-miR-486-3p vs. novel_miR_993		0.7159	0.4474 to 0.8661	0.5126	<0.0001	****	Yes	25
hsa-miR-486-3p vs. novel_miR_1574		0.633	0.3172 to 0.8224	0.4007	0.0007	***	Yes	25
hsa-miR-486-3p vs. hsa-miR-1285-5p		0.351	-0.05121 to 0.6553	0.1232	0.0853	ns	No	25
hsa-miR-486-3p vs. hsa-miR-6806-3p		0.7248	0.4619 to 0.8706	0.5253	<0.0001	****	Yes	25
hsa-miR-486-3p vs. novel_miR_686		-0.7315	-0.874 to -0.4731	0.5351	<0.0001	****	Yes	25
hsa-miR-486-3p vs. hsa-miR-320e		0.5483	0.1956 to 0.7754	0.3007	0.0045	**	Yes	25
hsa-miR-486-3p vs. novel_miR_327		-0.5524	-0.7778 to -0.2012	0.3052	0.0042	**	Yes	25
hsa-miR-486-3p vs. hsa-miR-548a-3p		-0.6911	-0.8532 to -0.4072	0.4776	0.0001	***	Yes	25
hsa-miR-486-3p vs. novel_miR_19		0.8992	0.7818 to 0.955	0.8085	<0.0001	****	Yes	25
hsa-miR-486-3p vs. novel_miR_1530		0.8938	0.7709 to 0.9525	0.7989	<0.0001	****	Yes	25
hsa-miR-486-3p vs. hsa-miR-3613-3p		0.281	-0.1284 to 0.6085	0.07895	0.1736	ns	No	25
hsa-miR-486-3p vs. hsa-miR-624-5p		0.5999	0.2684 to 0.8044	0.3599	0.0015	**	Yes	25
hsa-miR-486-3p vs. hsa-miR-5584-5p		-0.6527	-0.833 to -0.3471	0.426	0.0004	***	Yes	25
hsa-miR-486-3p vs. hsa-miR-4781-3p		0.6262	0.307 to 0.8187	0.3921	0.0008	***	Yes	25
hsa-miR-486-3p vs. hsa-miR-548u		-0.7497	-0.8832 to -0.5039	0.5621	<0.0001	****	Yes	25
hsa-miR-486-3p vs. novel_miR_1075		0.8302	0.6474 to 0.9227	0.6892	<0.0001	****	Yes	25
hsa-miR-486-3p vs. novel_miR_803		0.6462	0.3371 to 0.8295	0.4175	0.0005	***	Yes	25
hsa-miR-486-3p vs. hsa-miR-942-3p		0.4637	0.08397 to 0.7259	0.215	0.0196	*	Yes	25
hsa-miR-486-3p vs. novel_miR_296		0.8816	0.7465 to 0.9469	0.7772	<0.0001	****	Yes	25
hsa-miR-486-3p vs. hsa-miR-152-5p		-0.5133	-0.7553 to -0.1483	0.2635	0.0087	**	Yes	25
hsa-miR-486-3p vs. hsa-miR-548n		-0.5661	-0.7855 to -0.2203	0.3205	0.0032	**	Yes	25
hsa-miR-486-3p vs. hsa-miR-3065-5p		-0.6204	-0.8156 to -0.2984	0.3848	0.0009	***	Yes	25
hsa-miR-486-3p vs. novel_miR_438		0.5543	0.2038 to 0.7789	0.3073	0.004	**	Yes	25
hsa-miR-486-3p vs. hsa-miR-6516-3p		-0.7277	-0.8721 to -0.4668	0.5296	<0.0001	****	Yes	25
hsa-miR-486-3p vs. novel_miR_380		0.454	0.07178 to 0.72	0.2061	0.0226	*	Yes	25
hsa-miR-486-3p vs. hsa-miR-1197		-0.5027	-0.749 to -0.1342	0.2527	0.0104	*	Yes	25
hsa-miR-486-3p vs. hsa-miR-4489		0.866	0.7158 to 0.9396	0.7499	<0.0001	****	Yes	25
hsa-miR-486-3p vs. hsa-miR-6750-5p		0.7639	0.5282 to 0.8903	0.5835	<0.0001	****	Yes	25
hsa-miR-486-3p vs. hsa-miR-4647		0.7589	0.5195 to 0.8878	0.5759	<0.0001	****	Yes	25
hsa-miR-486-3p vs. hsa-miR-627-3p		-0.453	-0.7194 to -0.07054	0.2053	0.0229	*	Yes	25
hsa-miR-486-3p vs. novel_miR_791		0.3269	-0.07835 to 0.6394	0.1069	0.1107	ns	No	25
hsa-miR-486-3p vs. novel_miR_797		0.3269	-0.07835 to 0.6394	0.1069	0.1107	ns	No	25
hsa-miR-486-3p vs. novel_miR_834		0.3269	-0.07835 to 0.6394	0.1069	0.1107	ns	No	25
hsa-miR-486-3p vs. novel_miR_840		0.3269	-0.07835 to 0.6394	0.1069	0.1107	ns	No	25
hsa-miR-486-3p vs. hsa-miR-4750-5p		-0.4926	-0.7431 to -0.121	0.2426	0.0124	*	Yes	25
hsa-miR-486-3p vs. hsa-miR-34a-5p		-0.6424	-0.8275 to -0.3314	0.4127	0.0005	***	Yes	25
hsa-miR-486-3p vs. hsa-miR-3620-5p		-0.5874	-0.7975 to -0.2504	0.3451	0.002	**	Yes	25
hsa-miR-486-3p vs. hsa-miR-6850-5p		0.5538	0.2032 to 0.7786	0.3067	0.0041	**	Yes	25
hsa-miR-486-3p vs. novel_miR_1232		0.8521	0.6889 to 0.9331	0.7261	<0.0001	****	Yes	25
hsa-miR-486-3p vs. hsa-miR-655-3p		-0.5732	-0.7895 to -0.2303	0.3286	0.0027	**	Yes	25
hsa-miR-486-3p vs. hsa-miR-376a-3p		-0.5894	-0.7986 to -0.2532	0.3474	0.0019	**	Yes	25
hsa-miR-486-3p vs. hsa-miR-6818-3p		0.6636	0.3639 to 0.8388	0.4404	0.0003	***	Yes	25
hsa-miR-486-3p vs. novel_miR_1694		-0.5281	-0.7638 to -0.168	0.2789	0.0067	**	Yes	25
hsa-miR-486-3p vs. hsa-miR-6786-3p		0.8093	0.6089 to 0.9126	0.655	<0.0001	****	Yes	25
hsa-miR-486-3p vs. hsa-miR-4755-3p		0.8224	0.633 to 0.9189	0.6764	<0.0001	****	Yes	25
hsa-miR-486-3p vs. hsa-miR-3115		-0.7116	-0.8639 to -0.4403	0.5064	<0.0001	****	Yes	25
hsa-miR-486-3p vs. hsa-miR-497-5p		-0.4543	-0.7202 to -0.07214	0.2064	0.0225	*	Yes	25
hsa-miR-486-3p vs. novel_miR_24		-0.4276	-0.7038 to -0.03912	0.1829	0.033	*	Yes	25
hsa-miR-486-3p vs. hsa-miR-6783-3p		0.8587	0.7016 to 0.9362	0.7374	<0.0001	****	Yes	25
hsa-miR-486-3p vs. novel_miR_76		-0.7671	-0.8919 to -0.5338	0.5885	<0.0001	****	Yes	25
hsa-miR-486-3p vs. hsa-miR-548aq-3p		-0.6367	-0.8244 to -0.3227	0.4053	0.0006	***	Yes	25
hsa-miR-486-3p vs. novel_miR_1374		0.8029	0.5973 to 0.9095	0.6447	<0.0001	****	Yes	25
hsa-miR-486-3p vs. hsa-miR-552-3p		-0.4274	-0.7037 to -0.03877	0.1826	0.0331	*	Yes	25
hsa-miR-486-3p vs. hsa-miR-9-3p		-0.6367	-0.8244 to -0.3227	0.4053	0.0006	***	Yes	25
hsa-miR-486-3p vs. novel_miR_203		0.6778	0.3861 to 0.8463	0.4594	0.0002	***	Yes	25
hsa-miR-486-3p vs. novel_miR_942		0.3311	-0.0737 to 0.6422	0.1096	0.106	ns	No	25
hsa-miR-486-3p vs. hsa-miR-3614-5p		0.3677	-0.03208 to 0.6661	0.1352	0.0705	ns	No	25
hsa-miR-486-3p vs. hsa-miR-6857-3p		0.7905	0.5749 to 0.9034	0.6249	<0.0001	****	Yes	25
hsa-miR-486-3p vs. hsa-miR-337-5p		-0.5244	-0.7617 to -0.1631	0.275	0.0071	**	Yes	25
hsa-miR-486-3p vs. novel_miR_999		0.6908	0.4067 to 0.8531	0.4772	0.0001	***	Yes	25
hsa-miR-486-3p vs. hsa-miR-3939		0.4893	0.1167 to 0.7411	0.2394	0.0131	*	Yes	25
hsa-miR-486-3p vs. novel_miR_1809		0.9109	0.8058 to 0.9604	0.8298	<0.0001	****	Yes	25
hsa-miR-486-3p vs. hsa-miR-147b		0.4418	0.05653 to 0.7125	0.1952	0.027	*	Yes	25
hsa-miR-486-3p vs. novel_miR_12		-0.4398	-0.7113 to -0.05411	0.1935	0.0278	*	Yes	25
hsa-miR-486-3p vs. novel_miR_244		0.3612	-0.03956 to 0.6619	0.1305	0.0761	ns	No	25
hsa-miR-486-3p vs. novel_miR_1454		0.8036	0.5986 to 0.9099	0.6458	<0.0001	****	Yes	25
hsa-miR-486-3p vs. novel_miR_186		0.4669	0.08801 to 0.7278	0.218	0.0186	*	Yes	25
hsa-miR-486-3p vs. hsa-miR-6804-5p		0.6727	0.3781 to 0.8436	0.4526	0.0002	***	Yes	25
hsa-miR-486-3p vs. novel_miR_690		0.2848	-0.1243 to 0.6112	0.08112	0.1676	ns	No	25
hsa-miR-486-3p vs. hsa-miR-1273d		0.4339	0.04679 to 0.7077	0.1883	0.0302	*	Yes	25
hsa-miR-486-3p vs. hsa-miR-3179		0.7312	0.4726 to 0.8738	0.5346	<0.0001	****	Yes	25
hsa-miR-486-3p vs. novel_miR_1240		-0.4873	-0.7399 to -0.1141	0.2374	0.0135	*	Yes	25
hsa-miR-486-3p vs. novel_miR_1585		-0.4737	-0.7319 to -0.09667	0.2244	0.0168	*	Yes	25
hsa-miR-486-3p vs. hsa-miR-4660		0.8159	0.6209 to 0.9158	0.6657	<0.0001	****	Yes	25
hsa-miR-486-3p vs. hsa-miR-6505-3p		0.4225	0.03285 to 0.7007	0.1785	0.0354	*	Yes	25
hsa-miR-486-3p vs. hsa-miR-2355-5p		-0.556	-0.7798 to -0.2061	0.3091	0.0039	**	Yes	25
hsa-miR-486-3p vs. novel_miR_1589		0.4704	0.0924 to 0.7298	0.2212	0.0177	*	Yes	25
hsa-miR-486-3p vs. hsa-miR-1289		0.6512	0.3447 to 0.8322	0.424	0.0004	***	Yes	25
hsa-miR-486-3p vs. novel_miR_1781		0.3163	-0.09009 to 0.6324	0.1	0.1235	ns	No	25
hsa-miR-486-3p vs. novel_miR_956		0.7542	0.5115 to 0.8855	0.5688	<0.0001	****	Yes	25
hsa-miR-486-3p vs. novel_miR_960		0.7542	0.5115 to 0.8855	0.5688	<0.0001	****	Yes	25
hsa-miR-486-3p vs. novel_miR_964		0.7542	0.5115 to 0.8855	0.5688	<0.0001	****	Yes	25
hsa-miR-486-3p vs. novel_miR_967		0.7542	0.5115 to 0.8855	0.5688	<0.0001	****	Yes	25
hsa-miR-486-3p vs. novel_miR_69		0.647	0.3383 to 0.8299	0.4186	0.0005	***	Yes	25
hsa-miR-486-3p vs. novel_miR_230		0.6981	0.4184 to 0.8569	0.4874	0.0001	***	Yes	25
hsa-miR-486-3p vs. hsa-miR-20b-3p		0.482	0.1073 to 0.7368	0.2324	0.0147	*	Yes	25
hsa-miR-486-3p vs. novel_miR_272		0.2368	-0.1747 to 0.5779	0.05607	0.2544	ns	No	25
hsa-miR-486-3p vs. hsa-miR-18b-5p		0.4856	0.1119 to 0.7389	0.2358	0.0139	*	Yes	25
hsa-miR-486-3p vs. novel_miR_1547		-0.543	-0.7724 to -0.1882	0.2948	0.005	**	Yes	25
hsa-miR-486-3p vs. novel_miR_262		0.6394	0.3268 to 0.8259	0.4088	0.0006	***	Yes	25
hsa-miR-486-3p vs. hsa-miR-3920		-0.4579	-0.7224 to -0.0767	0.2097	0.0213	*	Yes	25
hsa-miR-486-3p vs. novel_miR_326		-0.6177	-0.8141 to -0.2944	0.3815	0.001	**	Yes	25
hsa-miR-486-3p vs. novel_miR_736		0.4855	0.1118 to 0.7389	0.2357	0.0139	*	Yes	25
hsa-miR-486-3p vs. novel_miR_712		0.7109	0.4392 to 0.8635	0.5054	<0.0001	****	Yes	25
hsa-miR-486-3p vs. hsa-miR-5585-3p		-0.5479	-0.7752 to -0.1949	0.3001	0.0046	**	Yes	25
hsa-miR-486-3p vs. hsa-miR-197-5p		0.3092	-0.09795 to 0.6276	0.09557	0.1327	ns	No	25
hsa-miR-486-3p vs. hsa-miR-380-5p		-0.3752	-0.6709 to 0.0234	0.1408	0.0646	ns	No	25
hsa-miR-486-3p vs. novel_miR_1148		-0.6322	-0.822 to -0.3161	0.3997	0.0007	***	Yes	25
hsa-miR-486-3p vs. novel_miR_822		0.3667	-0.0332 to 0.6654	0.1345	0.0713	ns	No	25
hsa-miR-486-3p vs. novel_miR_66		0.4507	0.06765 to 0.718	0.2032	0.0237	*	Yes	25
hsa-miR-486-3p vs. hsa-miR-188-5p		0.2989	-0.1091 to 0.6207	0.08935	0.1466	ns	No	25
hsa-miR-486-3p vs. novel_miR_711		-0.447	-0.7157 to -0.06295	0.1998	0.0251	*	Yes	25
hsa-miR-486-3p vs. novel_miR_111		-0.6325	-0.8222 to -0.3165	0.4001	0.0007	***	Yes	25
hsa-miR-486-3p vs. novel_miR_1071		-0.7296	-0.873 to -0.4699	0.5323	<0.0001	****	Yes	25
hsa-miR-486-3p vs. hsa-miR-4777-3p		-0.5959	-0.8021 to -0.2625	0.3551	0.0017	**	Yes	25

## Sheet: VS miR-206
	Pearson r	r	95% confidence interval	R squared	P (two-tailed)	P value summary	Significant? (alpha = 0.05)	Number of XY Pairs
hsa-miR-206 vs. hsa-miR-451a		0.3363	-0.06781 to 0.6457	0.1131	0.1002	ns	No	25
hsa-miR-206 vs. hsa-miR-486-5p		0.3193	-0.08682 to 0.6344	0.1019	0.1198	ns	No	25
hsa-miR-206 vs. hsa-miR-21-5p		-0.4361	-0.7091 to -0.04952	0.1902	0.0293	*	Yes	25
hsa-miR-206 vs. hsa-miR-423-5p		0.5358	0.1784 to 0.7683	0.287	0.0058	**	Yes	25
hsa-miR-206 vs. hsa-let-7b-5p		0.374	-0.02475 to 0.6701	0.1399	0.0655	ns	No	25
hsa-miR-206 vs. hsa-let-7f-5p		-0.5009	-0.748 to -0.1318	0.2509	0.0108	*	Yes	25
hsa-miR-206 vs. hsa-miR-148a-3p		-0.4363	-0.7092 to -0.04973	0.1904	0.0292	*	Yes	25
hsa-miR-206 vs. hsa-miR-146a-5p		-0.4507	-0.718 to -0.06758	0.2031	0.0238	*	Yes	25
hsa-miR-206 vs. hsa-miR-320a		0.7033	0.4268 to 0.8596	0.4946	<0.0001	****	Yes	25
hsa-miR-206 vs. hsa-miR-25-3p		0.2661	-0.1442 to 0.5983	0.07082	0.1985	ns	No	25
hsa-miR-206 vs. hsa-miR-92a-3p		0.4736	0.09656 to 0.7318	0.2243	0.0168	*	Yes	25
hsa-miR-206 vs. hsa-miR-221-3p		-0.4928	-0.7432 to -0.1213	0.2428	0.0123	*	Yes	25
hsa-miR-206 vs. hsa-miR-16-2-3p		0.2225	-0.1893 to 0.5677	0.04951	0.285	ns	No	25
hsa-miR-206 vs. hsa-miR-103a-3p		-0.5365	-0.7687 to -0.1794	0.2878	0.0057	**	Yes	25
hsa-miR-206 vs. hsa-miR-143-3p		-0.3164	-0.6324 to 0.09003	0.1001	0.1234	ns	No	25
hsa-miR-206 vs. hsa-miR-142-5p		0.123	-0.286 to 0.4941	0.01513	0.558	ns	No	25
hsa-miR-206 vs. hsa-miR-363-3p		0.3083	-0.09884 to 0.6271	0.09507	0.1337	ns	No	25
hsa-miR-206 vs. hsa-miR-27b-3p		-0.4673	-0.728 to -0.08855	0.2184	0.0185	*	Yes	25
hsa-miR-206 vs. hsa-miR-186-5p		0.1806	-0.231 to 0.5374	0.03263	0.3875	ns	No	25
hsa-miR-206 vs. hsa-miR-140-3p		0.2818	-0.1275 to 0.6091	0.07941	0.1724	ns	No	25
hsa-miR-206 vs. hsa-miR-199a-3p		-0.4423	-0.7128 to -0.0571	0.1956	0.0269	*	Yes	25
hsa-miR-206 vs. hsa-miR-199b-3p		-0.4423	-0.7128 to -0.05711	0.1956	0.0269	*	Yes	25
hsa-miR-206 vs. hsa-miR-148b-3p		-0.3789	-0.6732 to 0.01915	0.1435	0.0618	ns	No	25
hsa-miR-206 vs. hsa-miR-98-5p		-0.3991	-0.686 to -0.004663	0.1592	0.0481	*	Yes	25
hsa-miR-206 vs. hsa-miR-484		0.6074	0.2793 to 0.8085	0.369	0.0013	**	Yes	25
hsa-miR-206 vs. hsa-miR-182-5p		0.2572	-0.1535 to 0.5922	0.06615	0.2145	ns	No	25
hsa-miR-206 vs. hsa-miR-199a-5p		-0.1394	-0.5066 to 0.2706	0.01943	0.5063	ns	No	25
hsa-miR-206 vs. hsa-miR-532-5p		0.3026	-0.1051 to 0.6232	0.09157	0.1415	ns	No	25
hsa-miR-206 vs. hsa-miR-10b-5p		0.8041	0.5995 to 0.9101	0.6466	<0.0001	****	Yes	25
hsa-miR-206 vs. novel_miR_783		0.8561	0.6967 to 0.935	0.733	<0.0001	****	Yes	25
hsa-miR-206 vs. hsa-miR-16-5p		0.1869	-0.2248 to 0.542	0.03493	0.371	ns	No	25
hsa-miR-206 vs. hsa-miR-3615		0.386	-0.01083 to 0.6777	0.149	0.0567	ns	No	25
hsa-miR-206 vs. hsa-miR-183-5p		0.2479	-0.1633 to 0.5856	0.06144	0.2322	ns	No	25
hsa-miR-206 vs. hsa-miR-142-3p		-0.3619	-0.6623 to 0.0388	0.131	0.0755	ns	No	25
hsa-miR-206 vs. hsa-miR-629-5p		0.3633	-0.03716 to 0.6632	0.132	0.0742	ns	No	25
hsa-miR-206 vs. hsa-miR-23a-3p		-0.5054	-0.7506 to -0.1377	0.2554	0.01	**	Yes	25
hsa-miR-206 vs. hsa-miR-223-3p		-0.385	-0.6771 to 0.01191	0.1482	0.0574	ns	No	25
hsa-miR-206 vs. hsa-miR-340-5p		-0.4332	-0.7073 to -0.04598	0.1877	0.0305	*	Yes	25
hsa-miR-206 vs. hsa-miR-30e-3p		-0.3719	-0.6687 to 0.02727	0.1383	0.0672	ns	No	25
hsa-miR-206 vs. hsa-miR-320b		0.6091	0.2818 to 0.8094	0.371	0.0012	**	Yes	25
hsa-miR-206 vs. hsa-miR-381-3p		-0.3678	-0.6661 to 0.03199	0.1353	0.0705	ns	No	25
hsa-miR-206 vs. hsa-miR-4433b-5p		0.2283	-0.1833 to 0.5719	0.05214	0.2723	ns	No	25
hsa-miR-206 vs. hsa-let-7e-5p		-0.2362	-0.5774 to 0.1753	0.05578	0.2557	ns	No	25
hsa-miR-206 vs. novel_miR_1351		0.4498	0.06647 to 0.7174	0.2023	0.0241	*	Yes	25
hsa-miR-206 vs. hsa-miR-126-5p		-0.345	-0.6513 to 0.05805	0.119	0.0912	ns	No	25
hsa-miR-206 vs. hsa-miR-150-5p		0.6665	0.3684 to 0.8403	0.4442	0.0003	***	Yes	25
hsa-miR-206 vs. hsa-miR-152-3p		-0.3242	-0.6377 to 0.08132	0.1051	0.1138	ns	No	25
hsa-miR-206 vs. hsa-miR-28-5p		-0.3793	-0.6735 to 0.01859	0.1439	0.0615	ns	No	25
hsa-miR-206 vs. hsa-miR-486-3p		0.3399	-0.06383 to 0.648	0.1155	0.0965	ns	No	25
hsa-miR-206 vs. hsa-miR-379-5p		-0.3863	-0.678 to 0.0104	0.1492	0.0565	ns	No	25
hsa-miR-206 vs. hsa-miR-1-3p		-0.3877	-0.6788 to 0.008758	0.1503	0.0555	ns	No	25
hsa-miR-206 vs. hsa-miR-1180-3p		0.2561	-0.1546 to 0.5914	0.06561	0.2165	ns	No	25
hsa-miR-206 vs. hsa-miR-342-5p		0.7266	0.4649 to 0.8715	0.5279	<0.0001	****	Yes	25
hsa-miR-206 vs. novel_miR_1013		0.3192	-0.08688 to 0.6343	0.1019	0.1199	ns	No	25
hsa-miR-206 vs. hsa-miR-2110		0.5302	0.1708 to 0.765	0.2811	0.0064	**	Yes	25
hsa-miR-206 vs. hsa-miR-375		0.4594	0.07847 to 0.7232	0.211	0.0209	*	Yes	25
hsa-miR-206 vs. hsa-miR-654-3p		-0.265	-0.5976 to 0.1454	0.07022	0.2005	ns	No	25
hsa-miR-206 vs. hsa-miR-144-3p		0.3228	-0.08288 to 0.6367	0.1042	0.1155	ns	No	25
hsa-miR-206 vs. hsa-miR-151a-5p		-0.4019	-0.6878 to -0.008061	0.1615	0.0464	*	Yes	25
hsa-miR-206 vs. hsa-miR-493-5p		-0.4558	-0.7211 to -0.07399	0.2078	0.022	*	Yes	25
hsa-miR-206 vs. hsa-miR-374b-5p		-0.4813	-0.7364 to -0.1064	0.2317	0.0149	*	Yes	25
hsa-miR-206 vs. hsa-miR-493-3p		-0.413	-0.6947 to -0.02131	0.1705	0.0402	*	Yes	25
hsa-miR-206 vs. hsa-miR-4433b-3p		-0.3072	-0.6263 to 0.1001	0.09437	0.1352	ns	No	25
hsa-miR-206 vs. hsa-miR-501-3p		0.2654	-0.145 to 0.5978	0.07043	0.1998	ns	No	25
hsa-miR-206 vs. hsa-miR-107		0.05081	-0.3514 to 0.4372	0.002581	0.8094	ns	No	25
hsa-miR-206 vs. hsa-miR-144-5p		0.3073	-0.09995 to 0.6264	0.09444	0.1351	ns	No	25
hsa-miR-206 vs. hsa-miR-4732-5p		0.2783	-0.1313 to 0.6067	0.07745	0.178	ns	No	25
hsa-miR-206 vs. hsa-miR-181d-5p		0.01911	-0.3789 to 0.4111	0.0003653	0.9277	ns	No	25
hsa-miR-206 vs. hsa-miR-505-5p		0.6642	0.3648 to 0.8391	0.4411	0.0003	***	Yes	25
hsa-miR-206 vs. hsa-miR-495-3p		-0.3646	-0.664 to 0.0357	0.1329	0.0732	ns	No	25
hsa-miR-206 vs. hsa-miR-23b-3p		-0.5446	-0.7733 to -0.1905	0.2966	0.0049	**	Yes	25
hsa-miR-206 vs. hsa-miR-20b-5p		0.1975	-0.2143 to 0.5498	0.03902	0.3439	ns	No	25
hsa-miR-206 vs. hsa-miR-424-3p		0.7135	0.4433 to 0.8648	0.509	<0.0001	****	Yes	25
hsa-miR-206 vs. hsa-miR-4732-3p		0.3155	-0.09093 to 0.6319	0.09956	0.1244	ns	No	25
hsa-miR-206 vs. hsa-miR-15b-3p		-0.005603	-0.3998 to 0.3904	3.14e-05	0.9788	ns	No	25
hsa-miR-206 vs. hsa-miR-942-5p		0.4893	0.1167 to 0.7411	0.2394	0.0131	*	Yes	25
hsa-miR-206 vs. hsa-miR-4326		0.567	0.2215 to 0.7861	0.3215	0.0031	**	Yes	25
hsa-miR-206 vs. hsa-miR-193a-5p		0.8147	0.6188 to 0.9152	0.6638	<0.0001	****	Yes	25
hsa-miR-206 vs. hsa-miR-320c		0.7691	0.5372 to 0.8929	0.5915	<0.0001	****	Yes	25
hsa-miR-206 vs. hsa-miR-3158-3p		0.2553	-0.1555 to 0.5909	0.06519	0.218	ns	No	25
hsa-miR-206 vs. hsa-miR-411-5p		-0.4316	-0.7063 to -0.04396	0.1863	0.0312	*	Yes	25
hsa-miR-206 vs. hsa-miR-7706		0.3333	-0.07123 to 0.6436	0.1111	0.1035	ns	No	25
hsa-miR-206 vs. hsa-miR-335-5p		-0.204	-0.5545 to 0.2078	0.04163	0.3279	ns	No	25
hsa-miR-206 vs. novel_miR_1526		0.5029	0.1345 to 0.7492	0.2529	0.0104	*	Yes	25
hsa-miR-206 vs. hsa-miR-32-5p		-0.447	-0.7157 to -0.06297	0.1998	0.0251	*	Yes	25
hsa-miR-206 vs. hsa-miR-369-3p		-0.4674	-0.7281 to -0.08864	0.2185	0.0185	*	Yes	25
hsa-miR-206 vs. hsa-miR-92b-3p		0.5355	0.178 to 0.7681	0.2867	0.0058	**	Yes	25
hsa-miR-206 vs. hsa-miR-2355-3p		-0.2962	-0.6189 to 0.1121	0.08773	0.1505	ns	No	25
hsa-miR-206 vs. hsa-miR-889-3p		-0.3676	-0.666 to 0.03224	0.1351	0.0707	ns	No	25
hsa-miR-206 vs. hsa-miR-1255b-5p		0.2388	-0.1726 to 0.5793	0.05703	0.2503	ns	No	25
hsa-miR-206 vs. hsa-miR-1292-5p		0.6431	0.3325 to 0.8279	0.4136	0.0005	***	Yes	25
hsa-miR-206 vs. hsa-miR-574-5p		-0.5748	-0.7904 to -0.2324	0.3304	0.0027	**	Yes	25
hsa-miR-206 vs. hsa-miR-7976		0.2298	-0.1818 to 0.5729	0.05282	0.2691	ns	No	25
hsa-miR-206 vs. novel_miR_1793		0.3422	-0.06125 to 0.6495	0.1171	0.0941	ns	No	25
hsa-miR-206 vs. hsa-miR-18a-3p		0.3417	-0.06173 to 0.6492	0.1168	0.0945	ns	No	25
hsa-miR-206 vs. hsa-miR-106a-5p		0.06746	-0.3366 to 0.4506	0.00455	0.7487	ns	No	25
hsa-miR-206 vs. hsa-miR-184		0.2023	-0.2096 to 0.5532	0.04093	0.3321	ns	No	25
hsa-miR-206 vs. hsa-miR-660-5p		0.3786	-0.0194 to 0.6731	0.1434	0.062	ns	No	25
hsa-miR-206 vs. hsa-miR-487b-3p		-0.3789	-0.6733 to 0.01904	0.1436	0.0618	ns	No	25
hsa-miR-206 vs. hsa-miR-576-5p		0.1142	-0.2942 to 0.4873	0.01304	0.5868	ns	No	25
hsa-miR-206 vs. hsa-miR-550a-5p		0.2404	-0.171 to 0.5804	0.0578	0.247	ns	No	25
hsa-miR-206 vs. hsa-miR-374a-3p		-0.4941	-0.744 to -0.123	0.2441	0.0121	*	Yes	25
hsa-miR-206 vs. hsa-miR-502-3p		0.1491	-0.2614 to 0.514	0.02224	0.4767	ns	No	25
hsa-miR-206 vs. hsa-miR-452-5p		-0.374	-0.6701 to 0.02474	0.1399	0.0655	ns	No	25
hsa-miR-206 vs. hsa-miR-1185-1-3p		-0.3033	-0.6237 to 0.1044	0.09196	0.1406	ns	No	25
hsa-miR-206 vs. hsa-miR-431-5p		-0.3629	-0.663 to 0.03764	0.1317	0.0746	ns	No	25
hsa-miR-206 vs. hsa-miR-92b-5p		0.3312	-0.07351 to 0.6423	0.1097	0.1058	ns	No	25
hsa-miR-206 vs. hsa-miR-146a-3p		-0.1773	-0.535 to 0.2342	0.03144	0.3965	ns	No	25
hsa-miR-206 vs. hsa-miR-3120-3p		-0.2264	-0.5705 to 0.1853	0.05125	0.2765	ns	No	25
hsa-miR-206 vs. hsa-miR-93-3p		0.2	-0.2119 to 0.5515	0.03999	0.3378	ns	No	25
hsa-miR-206 vs. hsa-miR-1277-5p		-0.4694	-0.7293 to -0.09123	0.2204	0.0179	*	Yes	25
hsa-miR-206 vs. hsa-miR-550a-3-5p		0.2375	-0.1739 to 0.5784	0.05642	0.2529	ns	No	25
hsa-miR-206 vs. hsa-miR-1294		0.1912	-0.2206 to 0.5451	0.03655	0.36	ns	No	25
hsa-miR-206 vs. hsa-miR-363-5p		0.2835	-0.1257 to 0.6103	0.08038	0.1696	ns	No	25
hsa-miR-206 vs. hsa-miR-3656		0.3758	-0.02269 to 0.6713	0.1412	0.0641	ns	No	25
hsa-miR-206 vs. novel_miR_1025		0.3222	-0.08352 to 0.6363	0.1038	0.1162	ns	No	25
hsa-miR-206 vs. hsa-let-7b-3p		0.5695	0.225 to 0.7874	0.3243	0.003	**	Yes	25
hsa-miR-206 vs. hsa-miR-410-3p		-0.1135	-0.4868 to 0.2948	0.01289	0.589	ns	No	25
hsa-miR-206 vs. hsa-miR-1285-3p		0.1707	-0.2407 to 0.5301	0.02913	0.4147	ns	No	25
hsa-miR-206 vs. hsa-miR-939-5p		0.3983	0.003792 to 0.6856	0.1587	0.0486	*	Yes	25
hsa-miR-206 vs. novel_miR_126		0.5173	0.1536 to 0.7576	0.2676	0.0081	**	Yes	25
hsa-miR-206 vs. hsa-miR-151b		-0.3624	-0.6626 to 0.03826	0.1313	0.0751	ns	No	25
hsa-miR-206 vs. hsa-miR-539-5p		-0.5289	-0.7643 to -0.1691	0.2797	0.0066	**	Yes	25
hsa-miR-206 vs. hsa-miR-324-5p		0.1156	-0.2929 to 0.4884	0.01336	0.5823	ns	No	25
hsa-miR-206 vs. novel_miR_1035		0.405	0.01171 to 0.6897	0.164	0.0446	*	Yes	25
hsa-miR-206 vs. hsa-miR-1306-3p		0.4559	0.07409 to 0.7211	0.2078	0.022	*	Yes	25
hsa-miR-206 vs. hsa-miR-382-3p		-0.3188	-0.6341 to 0.08733	0.1016	0.1204	ns	No	25
hsa-miR-206 vs. hsa-miR-5010-3p		0.3677	-0.0321 to 0.6661	0.1352	0.0706	ns	No	25
hsa-miR-206 vs. hsa-miR-150-3p		0.7912	0.5763 to 0.9038	0.6261	<0.0001	****	Yes	25
hsa-miR-206 vs. hsa-miR-301a-5p		-0.4699	-0.7295 to -0.09177	0.2208	0.0178	*	Yes	25
hsa-miR-206 vs. novel_miR_651		0.6064	0.2779 to 0.808	0.3678	0.0013	**	Yes	25
hsa-miR-206 vs. hsa-miR-181c-3p		-0.4017	-0.6877 to -0.007758	0.1613	0.0466	*	Yes	25
hsa-miR-206 vs. novel_miR_858		0.5194	0.1563 to 0.7588	0.2697	0.0078	**	Yes	25
hsa-miR-206 vs. hsa-miR-556-5p		-0.4264	-0.703 to -0.03755	0.1818	0.0336	*	Yes	25
hsa-miR-206 vs. novel_miR_282		0.2967	-0.1115 to 0.6193	0.08805	0.1498	ns	No	25
hsa-miR-206 vs. hsa-miR-136-3p		-0.4175	-0.6976 to -0.02684	0.1743	0.0378	*	Yes	25
hsa-miR-206 vs. hsa-miR-296-5p		0.2928	-0.1157 to 0.6166	0.08572	0.1555	ns	No	25
hsa-miR-206 vs. hsa-miR-320d		0.7982	0.5887 to 0.9072	0.6371	<0.0001	****	Yes	25
hsa-miR-206 vs. hsa-miR-3605-5p		0.1795	-0.2321 to 0.5366	0.03222	0.3906	ns	No	25
hsa-miR-206 vs. hsa-miR-548e-3p		-0.5993	-0.804 to -0.2675	0.3591	0.0015	**	Yes	25
hsa-miR-206 vs. hsa-miR-628-5p		-0.5337	-0.7671 to -0.1756	0.2848	0.006	**	Yes	25
hsa-miR-206 vs. hsa-miR-5010-5p		0.4274	0.03883 to 0.7037	0.1827	0.0331	*	Yes	25
hsa-miR-206 vs. hsa-miR-6842-5p		0.7034	0.4269 to 0.8596	0.4948	<0.0001	****	Yes	25
hsa-miR-206 vs. hsa-miR-29b-3p		0.008113	-0.3883 to 0.402	6.582e-05	0.9693	ns	No	25
hsa-miR-206 vs. hsa-miR-1284		0.5747	0.2323 to 0.7903	0.3302	0.0027	**	Yes	25
hsa-miR-206 vs. hsa-miR-1303		-0.05157	-0.4378 to 0.3507	0.00266	0.8066	ns	No	25
hsa-miR-206 vs. hsa-miR-379-3p		-0.3056	-0.6252 to 0.1018	0.0934	0.1374	ns	No	25
hsa-miR-206 vs. hsa-miR-96-5p		0.4064	0.01345 to 0.6906	0.1652	0.0438	*	Yes	25
hsa-miR-206 vs. hsa-miR-337-3p		-0.4775	-0.7341 to -0.1015	0.228	0.0158	*	Yes	25
hsa-miR-206 vs. hsa-miR-1304-5p		0.1736	-0.2379 to 0.5322	0.03012	0.4067	ns	No	25
hsa-miR-206 vs. novel_miR_660		0.08503	-0.3209 to 0.4646	0.00723	0.6861	ns	No	25
hsa-miR-206 vs. hsa-miR-532-3p		0.2297	-0.1819 to 0.5728	0.05277	0.2693	ns	No	25
hsa-miR-206 vs. hsa-miR-1250-5p		-0.358	-0.6598 to 0.04329	0.1281	0.0789	ns	No	25
hsa-miR-206 vs. hsa-miR-32-3p		-0.5907	-0.7993 to -0.2551	0.3489	0.0019	**	Yes	25
hsa-miR-206 vs. novel_miR_1093		0.2909	-0.1178 to 0.6153	0.0846	0.1584	ns	No	25
hsa-miR-206 vs. novel_miR_1359		0.2909	-0.1178 to 0.6153	0.0846	0.1584	ns	No	25
hsa-miR-206 vs. novel_miR_424		0.2909	-0.1178 to 0.6153	0.0846	0.1584	ns	No	25
hsa-miR-206 vs. hsa-miR-206		1	1 to 1	1	<0.0001	****	Yes	25
hsa-miR-206 vs. hsa-miR-3173-5p		0.7421	0.4909 to 0.8794	0.5507	<0.0001	****	Yes	25
hsa-miR-206 vs. hsa-miR-636		0.4701	0.0921 to 0.7297	0.221	0.0177	*	Yes	25
hsa-miR-206 vs. hsa-miR-4755-5p		0.6169	0.2933 to 0.8137	0.3806	0.001	**	Yes	25
hsa-miR-206 vs. hsa-miR-548q		0.3749	-0.0237 to 0.6707	0.1406	0.0648	ns	No	25
hsa-miR-206 vs. hsa-miR-374b-3p		-0.4371	-0.7097 to -0.05078	0.1911	0.0289	*	Yes	25
hsa-miR-206 vs. hsa-miR-6855-5p		0.2129	-0.199 to 0.5608	0.04531	0.307	ns	No	25
hsa-miR-206 vs. hsa-miR-548j-3p		-0.3544	-0.6574 to 0.04742	0.1256	0.0822	ns	No	25
hsa-miR-206 vs. hsa-miR-4742-3p		0.5029	0.1345 to 0.7492	0.2529	0.0104	*	Yes	25
hsa-miR-206 vs. hsa-miR-4659a-3p		0.07893	-0.3264 to 0.4597	0.006229	0.7076	ns	No	25
hsa-miR-206 vs. hsa-miR-450b-5p		-0.1729	-0.5317 to 0.2386	0.02988	0.4086	ns	No	25
hsa-miR-206 vs. hsa-miR-3605-3p		0.5947	0.2609 to 0.8015	0.3537	0.0017	**	Yes	25
hsa-miR-206 vs. hsa-miR-1260b		-0.2698	-0.6009 to 0.1403	0.0728	0.1921	ns	No	25
hsa-miR-206 vs. hsa-miR-3909		0.5117	0.1461 to 0.7543	0.2618	0.0089	**	Yes	25
hsa-miR-206 vs. hsa-miR-1306-5p		0.7032	0.4266 to 0.8595	0.4945	<0.0001	****	Yes	25
hsa-miR-206 vs. novel_miR_1647		-0.2123	-0.5604 to 0.1995	0.04508	0.3082	ns	No	25
hsa-miR-206 vs. hsa-miR-6747-3p		0.5721	0.2287 to 0.7889	0.3274	0.0028	**	Yes	25
hsa-miR-206 vs. hsa-miR-324-3p		0.1925	-0.2193 to 0.5461	0.03706	0.3565	ns	No	25
hsa-miR-206 vs. hsa-miR-4467		0.3051	-0.1024 to 0.6249	0.09307	0.1381	ns	No	25
hsa-miR-206 vs. hsa-miR-1228-5p		0.7792	0.555 to 0.8979	0.6072	<0.0001	****	Yes	25
hsa-miR-206 vs. novel_miR_1250		0.2987	-0.1094 to 0.6206	0.0892	0.147	ns	No	25
hsa-miR-206 vs. hsa-miR-127-5p		-0.4263	-0.703 to -0.03754	0.1818	0.0336	*	Yes	25
hsa-miR-206 vs. hsa-miR-1277-3p		-0.4314	-0.7062 to -0.04378	0.1861	0.0313	*	Yes	25
hsa-miR-206 vs. hsa-miR-501-5p		0.2032	-0.2087 to 0.5538	0.04128	0.33	ns	No	25
hsa-miR-206 vs. hsa-miR-539-3p		-0.3695	-0.6672 to 0.03005	0.1365	0.0691	ns	No	25
hsa-miR-206 vs. hsa-miR-3913-5p		0.2916	-0.1171 to 0.6157	0.085	0.1573	ns	No	25
hsa-miR-206 vs. novel_miR_417		0.2132	-0.1987 to 0.561	0.04544	0.3063	ns	No	25
hsa-miR-206 vs. hsa-miR-3200-5p		0.2037	-0.2082 to 0.5542	0.04149	0.3288	ns	No	25
hsa-miR-206 vs. hsa-miR-590-3p		-0.5447	-0.7734 to -0.1906	0.2967	0.0049	**	Yes	25
hsa-miR-206 vs. hsa-let-7i-3p		0.2385	-0.1729 to 0.5791	0.05689	0.2509	ns	No	25
hsa-miR-206 vs. hsa-miR-136-5p		-0.3818	-0.6751 to 0.01567	0.1458	0.0596	ns	No	25
hsa-miR-206 vs. hsa-miR-548ag		-0.2622	-0.5956 to 0.1483	0.06873	0.2055	ns	No	25
hsa-miR-206 vs. novel_miR_248		0.1835	-0.2281 to 0.5395	0.03368	0.3799	ns	No	25
hsa-miR-206 vs. hsa-miR-190a-5p		-0.5001	-0.7475 to -0.1308	0.2501	0.0109	*	Yes	25
hsa-miR-206 vs. novel_miR_291		0.03936	-0.3614 to 0.4278	0.00155	0.8518	ns	No	25
hsa-miR-206 vs. hsa-miR-656-3p		-0.2868	-0.6125 to 0.1222	0.08223	0.1646	ns	No	25
hsa-miR-206 vs. hsa-miR-26a-1-3p		-0.2967	-0.6193 to 0.1115	0.08806	0.1497	ns	No	25
hsa-miR-206 vs. hsa-miR-6734-5p		0.4477	0.06384 to 0.7161	0.2004	0.0248	*	Yes	25
hsa-miR-206 vs. hsa-miR-4662a-5p		0.05477	-0.3479 to 0.4404	0.003	0.7948	ns	No	25
hsa-miR-206 vs. hsa-miR-3143		-0.2552	-0.5908 to 0.1556	0.06513	0.2182	ns	No	25
hsa-miR-206 vs. novel_miR_781		-0.2421	-0.5816 to 0.1692	0.05861	0.2436	ns	No	25
hsa-miR-206 vs. hsa-miR-129-5p		0.8711	0.7258 to 0.942	0.7588	<0.0001	****	Yes	25
hsa-miR-206 vs. hsa-miR-376c-3p		-0.238	-0.5787 to 0.1734	0.05665	0.2519	ns	No	25
hsa-miR-206 vs. hsa-miR-1270		0.02613	-0.3728 to 0.417	0.000683	0.9013	ns	No	25
hsa-miR-206 vs. hsa-miR-4685-3p		0.2802	-0.1292 to 0.608	0.07852	0.1749	ns	No	25
hsa-miR-206 vs. hsa-miR-487a-3p		0.06832	-0.3359 to 0.4513	0.004668	0.7456	ns	No	25
hsa-miR-206 vs. novel_miR_402		0.2851	-0.1239 to 0.6114	0.08131	0.1671	ns	No	25
hsa-miR-206 vs. hsa-miR-4508		0.2695	-0.1406 to 0.6007	0.07265	0.1926	ns	No	25
hsa-miR-206 vs. hsa-miR-1976		0.3886	-0.00766 to 0.6794	0.151	0.0549	ns	No	25
hsa-miR-206 vs. hsa-miR-610		0.3214	-0.08451 to 0.6358	0.1033	0.1173	ns	No	25
hsa-miR-206 vs. novel_miR_149		0.3727	-0.02636 to 0.6692	0.1389	0.0666	ns	No	25
hsa-miR-206 vs. hsa-miR-6513-3p		0.2249	-0.1868 to 0.5694	0.05058	0.2798	ns	No	25
hsa-miR-206 vs. novel_miR_1668		0.234	-0.1775 to 0.5759	0.05476	0.2602	ns	No	25
hsa-miR-206 vs. hsa-miR-548am-3p		-0.4317	-0.7063 to -0.04406	0.1863	0.0312	*	Yes	25
hsa-miR-206 vs. hsa-miR-301b-3p		0.1737	-0.2378 to 0.5323	0.03016	0.4065	ns	No	25
hsa-miR-206 vs. hsa-miR-5009-5p		0.3707	-0.02865 to 0.668	0.1374	0.0681	ns	No	25
hsa-miR-206 vs. hsa-miR-615-3p		0.6935	0.411 to 0.8545	0.481	0.0001	***	Yes	25
hsa-miR-206 vs. hsa-miR-4677-3p		-0.3838	-0.6764 to 0.01334	0.1473	0.0582	ns	No	25
hsa-miR-206 vs. hsa-miR-542-3p		-0.3225	-0.6365 to 0.08325	0.104	0.1159	ns	No	25
hsa-miR-206 vs. novel_miR_684		0.1129	-0.2954 to 0.4863	0.01275	0.591	ns	No	25
hsa-miR-206 vs. novel_miR_1122		0.1917	-0.2201 to 0.5455	0.03674	0.3587	ns	No	25
hsa-miR-206 vs. hsa-miR-4504		0.1777	-0.2338 to 0.5353	0.03158	0.3954	ns	No	25
hsa-miR-206 vs. novel_miR_481		0.3914	-0.00438 to 0.6812	0.1532	0.053	ns	No	25
hsa-miR-206 vs. hsa-miR-605-3p		-0.2238	-0.5686 to 0.188	0.05007	0.2823	ns	No	25
hsa-miR-206 vs. hsa-miR-490-3p		0.07768	-0.3275 to 0.4587	0.006034	0.7121	ns	No	25
hsa-miR-206 vs. novel_miR_304		-0.2516	-0.5883 to 0.1594	0.06331	0.225	ns	No	25
hsa-miR-206 vs. hsa-miR-6735-5p		0.5034	0.1352 to 0.7495	0.2534	0.0103	*	Yes	25
hsa-miR-206 vs. hsa-miR-377-3p		0.3827	-0.01468 to 0.6756	0.1464	0.059	ns	No	25
hsa-miR-206 vs. hsa-miR-3135a		0.1699	-0.2415 to 0.5295	0.02885	0.4169	ns	No	25
hsa-miR-206 vs. hsa-miR-744-3p		-0.2259	-0.5701 to 0.1858	0.05103	0.2776	ns	No	25
hsa-miR-206 vs. novel_miR_145		-0.3174	-0.6331 to 0.08893	0.1007	0.1222	ns	No	25
hsa-miR-206 vs. novel_miR_513		0.2883	-0.1206 to 0.6135	0.08311	0.1622	ns	No	25
hsa-miR-206 vs. hsa-miR-4286		-0.1898	-0.5441 to 0.222	0.03601	0.3636	ns	No	25
hsa-miR-206 vs. novel_miR_1138		-0.441	-0.712 to -0.05549	0.1944	0.0274	*	Yes	25
hsa-miR-206 vs. hsa-miR-219a-1-3p		0.4573	0.07594 to 0.722	0.2092	0.0215	*	Yes	25
hsa-miR-206 vs. novel_miR_151		0.393	-0.002541 to 0.6822	0.1544	0.052	ns	No	25
hsa-miR-206 vs. novel_miR_265		-0.04571	-0.433 to 0.3558	0.00209	0.8282	ns	No	25
hsa-miR-206 vs. novel_miR_790		0.3459	-0.05707 to 0.6519	0.1196	0.0904	ns	No	25
hsa-miR-206 vs. hsa-miR-33a-5p		-0.3786	-0.673 to 0.01943	0.1433	0.062	ns	No	25
hsa-miR-206 vs. novel_miR_78		0.2189	-0.1929 to 0.5651	0.04792	0.2931	ns	No	25
hsa-miR-206 vs. hsa-miR-642a-3p		0.8432	0.6719 to 0.9289	0.711	<0.0001	****	Yes	25
hsa-miR-206 vs. hsa-miR-3157-3p		0.1142	-0.2942 to 0.4873	0.01304	0.5868	ns	No	25
hsa-miR-206 vs. hsa-miR-579-5p		0.1418	-0.2683 to 0.5085	0.02011	0.4989	ns	No	25
hsa-miR-206 vs. hsa-miR-7-1-3p		0.09447	-0.3123 to 0.472	0.008924	0.6533	ns	No	25
hsa-miR-206 vs. novel_miR_1369		0.2702	-0.1399 to 0.6011	0.073	0.1915	ns	No	25
hsa-miR-206 vs. hsa-miR-4306		0.08485	-0.321 to 0.4644	0.007199	0.6868	ns	No	25
hsa-miR-206 vs. novel_miR_916		0.162	-0.2491 to 0.5236	0.02624	0.4392	ns	No	25
hsa-miR-206 vs. hsa-miR-154-5p		-0.212	-0.5602 to 0.1999	0.04495	0.3089	ns	No	25
hsa-miR-206 vs. hsa-miR-3691-5p		0.1895	-0.2222 to 0.5439	0.03593	0.3641	ns	No	25
hsa-miR-206 vs. hsa-miR-4511		0.07146	-0.3331 to 0.4538	0.005106	0.7343	ns	No	25
hsa-miR-206 vs. novel_miR_1442		0.2893	-0.1195 to 0.6142	0.08368	0.1608	ns	No	25
hsa-miR-206 vs. novel_miR_1479		0.2893	-0.1195 to 0.6142	0.08368	0.1608	ns	No	25
hsa-miR-206 vs. hsa-miR-6780a-5p		0.1793	-0.2323 to 0.5364	0.03215	0.3911	ns	No	25
hsa-miR-206 vs. hsa-miR-6501-5p		0.3896	-0.006488 to 0.6801	0.1518	0.0542	ns	No	25
hsa-miR-206 vs. novel_miR_629		0.1315	-0.2781 to 0.5006	0.01728	0.5311	ns	No	25
hsa-miR-206 vs. hsa-miR-1185-2-3p		-0.2625	-0.5958 to 0.148	0.0689	0.2049	ns	No	25
hsa-miR-206 vs. novel_miR_917		0.4003	0.006094 to 0.6868	0.1602	0.0474	*	Yes	25
hsa-miR-206 vs. hsa-miR-6884-5p		0.2468	-0.1644 to 0.5849	0.06089	0.2344	ns	No	25
hsa-miR-206 vs. hsa-miR-6767-5p		0.2272	-0.1845 to 0.5711	0.05162	0.2747	ns	No	25
hsa-miR-206 vs. hsa-miR-3940-3p		0.1443	-0.266 to 0.5103	0.02081	0.4914	ns	No	25
hsa-miR-206 vs. novel_miR_332		0.1138	-0.2946 to 0.487	0.01294	0.5882	ns	No	25
hsa-miR-206 vs. novel_miR_1150		0.2444	-0.1669 to 0.5832	0.05973	0.2391	ns	No	25
hsa-miR-206 vs. novel_miR_639		0.2444	-0.1669 to 0.5832	0.05973	0.2391	ns	No	25
hsa-miR-206 vs. novel_miR_994		0.1518	-0.2588 to 0.516	0.02306	0.4687	ns	No	25
hsa-miR-206 vs. hsa-miR-5695		0.1668	-0.2444 to 0.5272	0.02782	0.4255	ns	No	25
hsa-miR-206 vs. novel_miR_782		0.2049	-0.2069 to 0.5551	0.042	0.3257	ns	No	25
hsa-miR-206 vs. hsa-miR-548ad-5p		0.0118	-0.3851 to 0.405	0.0001394	0.9553	ns	No	25
hsa-miR-206 vs. novel_miR_51		0.04287	-0.3583 to 0.4307	0.001838	0.8388	ns	No	25
hsa-miR-206 vs. hsa-miR-338-3p		-0.3633	-0.6632 to 0.03721	0.132	0.0743	ns	No	25
hsa-miR-206 vs. hsa-miR-3679-5p		-0.2153	-0.5626 to 0.1966	0.04635	0.3014	ns	No	25
hsa-miR-206 vs. hsa-miR-548p		-0.2291	-0.5724 to 0.1826	0.05249	0.2706	ns	No	25
hsa-miR-206 vs. hsa-miR-548ah-3p		-0.2251	-0.5696 to 0.1867	0.05066	0.2794	ns	No	25
hsa-miR-206 vs. hsa-miR-6815-5p		0.3338	-0.07064 to 0.644	0.1114	0.1029	ns	No	25
hsa-miR-206 vs. hsa-miR-3164		0.4108	0.01866 to 0.6934	0.1687	0.0414	*	Yes	25
hsa-miR-206 vs. hsa-miR-3127-5p		0.7658	0.5316 to 0.8913	0.5865	<0.0001	****	Yes	25
hsa-miR-206 vs. novel_miR_853		0.1043	-0.3034 to 0.4796	0.01087	0.6199	ns	No	25
hsa-miR-206 vs. novel_miR_524		0.5892	0.253 to 0.7984	0.3472	0.0019	**	Yes	25
hsa-miR-206 vs. hsa-miR-1224-5p		0.226	-0.1858 to 0.5702	0.05106	0.2774	ns	No	25
hsa-miR-206 vs. novel_miR_993		0.09973	-0.3075 to 0.4761	0.009946	0.6353	ns	No	25
hsa-miR-206 vs. novel_miR_1574		0.03767	-0.3629 to 0.4265	0.001419	0.8581	ns	No	25
hsa-miR-206 vs. hsa-miR-1285-5p		0.3181	-0.08808 to 0.6336	0.1012	0.1212	ns	No	25
hsa-miR-206 vs. hsa-miR-6806-3p		0.3855	-0.01137 to 0.6774	0.1486	0.057	ns	No	25
hsa-miR-206 vs. novel_miR_686		-0.2811	-0.6086 to 0.1283	0.07903	0.1734	ns	No	25
hsa-miR-206 vs. hsa-miR-320e		0.6768	0.3844 to 0.8457	0.458	0.0002	***	Yes	25
hsa-miR-206 vs. novel_miR_327		-0.1857	-0.5411 to 0.226	0.03449	0.3741	ns	No	25
hsa-miR-206 vs. hsa-miR-548a-3p		-0.3742	-0.6703 to 0.02451	0.1401	0.0653	ns	No	25
hsa-miR-206 vs. novel_miR_19		0.2305	-0.1811 to 0.5734	0.05315	0.2676	ns	No	25
hsa-miR-206 vs. novel_miR_1530		0.2267	-0.185 to 0.5707	0.0514	0.2758	ns	No	25
hsa-miR-206 vs. hsa-miR-3613-3p		-0.2395	-0.5798 to 0.1719	0.05736	0.2489	ns	No	25
hsa-miR-206 vs. hsa-miR-624-5p		-0.05934	-0.4441 to 0.3439	0.003521	0.7781	ns	No	25
hsa-miR-206 vs. hsa-miR-5584-5p		0.09792	-0.3092 to 0.4747	0.009589	0.6414	ns	No	25
hsa-miR-206 vs. hsa-miR-4781-3p		-0.04461	-0.4321 to 0.3568	0.00199	0.8323	ns	No	25
hsa-miR-206 vs. hsa-miR-548u		-0.4376	-0.71 to -0.05136	0.1915	0.0287	*	Yes	25
hsa-miR-206 vs. novel_miR_1075		0.3418	-0.06167 to 0.6492	0.1168	0.0945	ns	No	25
hsa-miR-206 vs. novel_miR_803		0.5045	0.1366 to 0.7501	0.2545	0.0101	*	Yes	25
hsa-miR-206 vs. hsa-miR-942-3p		0.3768	-0.0215 to 0.6719	0.142	0.0633	ns	No	25
hsa-miR-206 vs. novel_miR_296		0.2186	-0.1933 to 0.5649	0.04777	0.2939	ns	No	25
hsa-miR-206 vs. hsa-miR-152-5p		-0.4317	-0.7063 to -0.04408	0.1864	0.0312	*	Yes	25
hsa-miR-206 vs. hsa-miR-548n		-0.5412	-0.7714 to -0.1858	0.2929	0.0052	**	Yes	25
hsa-miR-206 vs. hsa-miR-3065-5p		-0.428	-0.704 to -0.03951	0.1831	0.0328	*	Yes	25
hsa-miR-206 vs. novel_miR_438		0.3349	-0.06939 to 0.6447	0.1122	0.1017	ns	No	25
hsa-miR-206 vs. hsa-miR-6516-3p		0.02662	-0.3724 to 0.4174	0.0007087	0.8995	ns	No	25
hsa-miR-206 vs. novel_miR_380		-0.03149	-0.4214 to 0.3682	0.0009918	0.8812	ns	No	25
hsa-miR-206 vs. hsa-miR-1197		-0.4322	-0.7067 to -0.04471	0.1868	0.031	*	Yes	25
hsa-miR-206 vs. hsa-miR-4489		0.2041	-0.2078 to 0.5545	0.04164	0.3279	ns	No	25
hsa-miR-206 vs. hsa-miR-6750-5p		0.2604	-0.1502 to 0.5944	0.06782	0.2087	ns	No	25
hsa-miR-206 vs. hsa-miR-4647		0.2557	-0.1551 to 0.5911	0.06539	0.2173	ns	No	25
hsa-miR-206 vs. hsa-miR-627-3p		-0.3864	-0.678 to 0.01033	0.1493	0.0564	ns	No	25
hsa-miR-206 vs. novel_miR_791		0.3244	-0.08109 to 0.6378	0.1053	0.1136	ns	No	25
hsa-miR-206 vs. novel_miR_797		0.3244	-0.08109 to 0.6378	0.1053	0.1136	ns	No	25
hsa-miR-206 vs. novel_miR_834		0.3244	-0.08109 to 0.6378	0.1053	0.1136	ns	No	25
hsa-miR-206 vs. novel_miR_840		0.3244	-0.08109 to 0.6378	0.1053	0.1136	ns	No	25
hsa-miR-206 vs. hsa-miR-4750-5p		0.2204	-0.1914 to 0.5662	0.04857	0.2898	ns	No	25
hsa-miR-206 vs. hsa-miR-34a-5p		-0.1502	-0.5148 to 0.2604	0.02256	0.4736	ns	No	25
hsa-miR-206 vs. hsa-miR-3620-5p		-0.3751	-0.6708 to 0.02349	0.1407	0.0646	ns	No	25
hsa-miR-206 vs. hsa-miR-6850-5p		0.5215	0.1592 to 0.76	0.272	0.0075	**	Yes	25
hsa-miR-206 vs. novel_miR_1232		0.1759	-0.2356 to 0.534	0.03096	0.4002	ns	No	25
hsa-miR-206 vs. hsa-miR-655-3p		-0.5065	-0.7513 to -0.1392	0.2565	0.0098	**	Yes	25
hsa-miR-206 vs. hsa-miR-376a-3p		-0.2772	-0.606 to 0.1324	0.07683	0.1798	ns	No	25
hsa-miR-206 vs. hsa-miR-6818-3p		0.6112	0.2849 to 0.8106	0.3736	0.0012	**	Yes	25
hsa-miR-206 vs. novel_miR_1694		-0.09794	-0.4747 to 0.3092	0.009592	0.6414	ns	No	25
hsa-miR-206 vs. hsa-miR-6786-3p		0.2257	-0.186 to 0.57	0.05094	0.278	ns	No	25
hsa-miR-206 vs. hsa-miR-4755-3p		0.1549	-0.2559 to 0.5183	0.02399	0.4597	ns	No	25
hsa-miR-206 vs. hsa-miR-3115		-0.5316	-0.7659 to -0.1728	0.2826	0.0062	**	Yes	25
hsa-miR-206 vs. hsa-miR-497-5p		-0.1985	-0.5504 to 0.2134	0.03939	0.3416	ns	No	25
hsa-miR-206 vs. novel_miR_24		-0.3273	-0.6397 to 0.07792	0.1071	0.1103	ns	No	25
hsa-miR-206 vs. hsa-miR-6783-3p		0.09514	-0.3117 to 0.4725	0.009052	0.651	ns	No	25
hsa-miR-206 vs. novel_miR_76		-0.3749	-0.6707 to 0.02377	0.1405	0.0648	ns	No	25
hsa-miR-206 vs. hsa-miR-548aq-3p		-0.3927	-0.682 to 0.002916	0.1542	0.0522	ns	No	25
hsa-miR-206 vs. novel_miR_1374		0.1721	-0.2393 to 0.5311	0.02962	0.4108	ns	No	25
hsa-miR-206 vs. hsa-miR-552-3p		-0.2549	-0.5905 to 0.156	0.06496	0.2189	ns	No	25
hsa-miR-206 vs. hsa-miR-9-3p		-0.1378	-0.5054 to 0.2721	0.01899	0.5112	ns	No	25
hsa-miR-206 vs. novel_miR_203		0.1563	-0.2545 to 0.5194	0.02444	0.4555	ns	No	25
hsa-miR-206 vs. novel_miR_942		0.7955	0.584 to 0.9059	0.6329	<0.0001	****	Yes	25
hsa-miR-206 vs. hsa-miR-3614-5p		0.5137	0.1488 to 0.7555	0.2639	0.0086	**	Yes	25
hsa-miR-206 vs. hsa-miR-6857-3p		0.2148	-0.1971 to 0.5622	0.04614	0.3025	ns	No	25
hsa-miR-206 vs. hsa-miR-337-5p		-0.4857	-0.739 to -0.1121	0.2359	0.0138	*	Yes	25
hsa-miR-206 vs. novel_miR_999		0.0888	-0.3175 to 0.4675	0.007886	0.6729	ns	No	25
hsa-miR-206 vs. hsa-miR-3939		0.3942	-0.001053 to 0.683	0.1554	0.0512	ns	No	25
hsa-miR-206 vs. novel_miR_1809		0.257	-0.1538 to 0.592	0.06604	0.2149	ns	No	25
hsa-miR-206 vs. hsa-miR-147b		0.4136	0.02213 to 0.6952	0.1711	0.0398	*	Yes	25
hsa-miR-206 vs. novel_miR_12		0.3888	-0.007452 to 0.6796	0.1512	0.0547	ns	No	25
hsa-miR-206 vs. novel_miR_244		-0.2126	-0.5606 to 0.1993	0.04519	0.3076	ns	No	25
hsa-miR-206 vs. novel_miR_1454		0.1688	-0.2425 to 0.5287	0.02848	0.42	ns	No	25
hsa-miR-206 vs. novel_miR_186		-0.005761	-0.4 to 0.3903	3.319e-05	0.9782	ns	No	25
hsa-miR-206 vs. hsa-miR-6804-5p		0.2501	-0.161 to 0.5872	0.06254	0.2279	ns	No	25
hsa-miR-206 vs. novel_miR_690		0.1053	-0.3024 to 0.4804	0.01109	0.6164	ns	No	25
hsa-miR-206 vs. hsa-miR-1273d		0.05488	-0.3478 to 0.4405	0.003012	0.7944	ns	No	25
hsa-miR-206 vs. hsa-miR-3179		0.1847	-0.227 to 0.5404	0.03413	0.3767	ns	No	25
hsa-miR-206 vs. novel_miR_1240		-0.004634	-0.399 to 0.3912	2.147e-05	0.9825	ns	No	25
hsa-miR-206 vs. novel_miR_1585		-0.211	-0.5595 to 0.2009	0.04453	0.3113	ns	No	25
hsa-miR-206 vs. hsa-miR-4660		0.1065	-0.3013 to 0.4813	0.01134	0.6125	ns	No	25
hsa-miR-206 vs. hsa-miR-6505-3p		0.1464	-0.264 to 0.5119	0.02143	0.485	ns	No	25
hsa-miR-206 vs. hsa-miR-2355-5p		-0.198	-0.5501 to 0.2139	0.0392	0.3428	ns	No	25
hsa-miR-206 vs. novel_miR_1589		0.02255	-0.3759 to 0.414	0.0005087	0.9148	ns	No	25
hsa-miR-206 vs. hsa-miR-1289		0.3429	-0.06042 to 0.65	0.1176	0.0933	ns	No	25
hsa-miR-206 vs. novel_miR_1781		-0.1138	-0.487 to 0.2946	0.01295	0.5881	ns	No	25
hsa-miR-206 vs. novel_miR_956		0.4197	0.02944 to 0.6989	0.1761	0.0367	*	Yes	25
hsa-miR-206 vs. novel_miR_960		0.4197	0.02944 to 0.6989	0.1761	0.0367	*	Yes	25
hsa-miR-206 vs. novel_miR_964		0.4197	0.02944 to 0.6989	0.1761	0.0367	*	Yes	25
hsa-miR-206 vs. novel_miR_967		0.4197	0.02944 to 0.6989	0.1761	0.0367	*	Yes	25
hsa-miR-206 vs. novel_miR_69		-0.03567	-0.4248 to 0.3646	0.001272	0.8656	ns	No	25
hsa-miR-206 vs. novel_miR_230		0.04885	-0.3531 to 0.4356	0.002386	0.8166	ns	No	25
hsa-miR-206 vs. hsa-miR-20b-3p		0.07267	-0.332 to 0.4547	0.005281	0.7299	ns	No	25
hsa-miR-206 vs. novel_miR_272		0.7556	0.5138 to 0.8861	0.5709	<0.0001	****	Yes	25
hsa-miR-206 vs. hsa-miR-18b-5p		0.04536	-0.3562 to 0.4327	0.002058	0.8295	ns	No	25
hsa-miR-206 vs. novel_miR_1547		-0.3585	-0.6601 to 0.04272	0.1285	0.0785	ns	No	25
hsa-miR-206 vs. novel_miR_262		0.5796	0.2393 to 0.7931	0.336	0.0024	**	Yes	25
hsa-miR-206 vs. hsa-miR-3920		0.1703	-0.2411 to 0.5298	0.029	0.4157	ns	No	25
hsa-miR-206 vs. novel_miR_326		-0.4931	-0.7434 to -0.1217	0.2432	0.0123	*	Yes	25
hsa-miR-206 vs. novel_miR_736		0.3346	-0.06972 to 0.6445	0.112	0.102	ns	No	25
hsa-miR-206 vs. novel_miR_712		0.2107	-0.2012 to 0.5593	0.04439	0.312	ns	No	25
hsa-miR-206 vs. hsa-miR-5585-3p		0.06118	-0.3422 to 0.4455	0.003744	0.7714	ns	No	25
hsa-miR-206 vs. hsa-miR-197-5p		0.5776	0.2364 to 0.792	0.3336	0.0025	**	Yes	25
hsa-miR-206 vs. hsa-miR-380-5p		0.04172	-0.3593 to 0.4298	0.00174	0.8431	ns	No	25
hsa-miR-206 vs. novel_miR_1148		0.1862	-0.2256 to 0.5415	0.03466	0.3729	ns	No	25
hsa-miR-206 vs. novel_miR_822		0.0214	-0.3769 to 0.413	0.0004578	0.9191	ns	No	25
hsa-miR-206 vs. novel_miR_66		0.1731	-0.2383 to 0.5319	0.02998	0.4078	ns	No	25
hsa-miR-206 vs. hsa-miR-188-5p		-0.05385	-0.4396 to 0.3487	0.0029	0.7982	ns	No	25
hsa-miR-206 vs. novel_miR_711		-0.3003	-0.6217 to 0.1075	0.09021	0.1446	ns	No	25
hsa-miR-206 vs. novel_miR_111		-0.5376	-0.7693 to -0.1809	0.289	0.0056	**	Yes	25
hsa-miR-206 vs. novel_miR_1071		-0.5668	-0.7859 to -0.2212	0.3213	0.0031	**	Yes	25
hsa-miR-206 vs. hsa-miR-4777-3p		-0.4606	-0.724 to -0.08004	0.2122	0.0205	*	Yes	25

## Sheet: VS miR-499
	Pearson r	r	95% confidence interval	R squared		P value	P (two-tailed)	P value summary	Significant? (alpha = 0.05)		Number of XY Pairs
hsa-miR-499a-5p vs. hsa-miR-451a		-0.7495	-0.8831 to -0.5036	0.5618			<0.0001	****	Yes		25
hsa-miR-499a-5p vs. hsa-miR-486-5p		-0.8337	-0.9243 to -0.6539	0.695			<0.0001	****	Yes		25
hsa-miR-499a-5p vs. hsa-miR-21-5p		0.7768	0.5508 to 0.8967	0.6035			<0.0001	****	Yes		25
hsa-miR-499a-5p vs. hsa-miR-423-5p		-0.8055	-0.9108 to -0.602	0.6489			<0.0001	****	Yes		25
hsa-miR-499a-5p vs. hsa-let-7b-5p		-0.8354	-0.9251 to -0.6571	0.6978			<0.0001	****	Yes		25
hsa-miR-499a-5p vs. hsa-let-7f-5p		0.5485	0.1959 to 0.7756	0.3009			0.0045	**	Yes		25
hsa-miR-499a-5p vs. hsa-miR-148a-3p		0.8401	0.6661 to 0.9274	0.7058			<0.0001	****	Yes		25
hsa-miR-499a-5p vs. hsa-miR-146a-5p		0.5591	0.2105 to 0.7816	0.3126			0.0037	**	Yes		25
hsa-miR-499a-5p vs. hsa-miR-320a		-0.6612	-0.8375 to -0.3602	0.4372			0.0003	***	Yes		25
hsa-miR-499a-5p vs. hsa-miR-25-3p		-0.7724	-0.8945 to -0.543	0.5966			<0.0001	****	Yes		25
hsa-miR-499a-5p vs. hsa-miR-92a-3p		-0.6926	-0.854 to -0.4096	0.4797			0.0001	***	Yes		25
hsa-miR-499a-5p vs. hsa-miR-221-3p		0.6792	0.3883 to 0.847	0.4613			0.0002	***	Yes		25
hsa-miR-499a-5p vs. hsa-miR-16-2-3p		-0.7587	-0.8877 to -0.5192	0.5756			<0.0001	****	Yes		25
hsa-miR-499a-5p vs. hsa-miR-103a-3p		0.52	0.1572 to 0.7592	0.2704			0.0077	**	Yes		25
hsa-miR-499a-5p vs. hsa-miR-143-3p		0.5847	0.2465 to 0.7959	0.3418			0.0021	**	Yes		25
hsa-miR-499a-5p vs. hsa-miR-142-5p		-0.2639	-0.5968 to 0.1465	0.06964			0.2024	ns	No		25
hsa-miR-499a-5p vs. hsa-miR-363-3p		-0.7013	-0.8586 to -0.4236	0.4919			<0.0001	****	Yes		25
hsa-miR-499a-5p vs. hsa-miR-27b-3p		0.7893	0.5727 to 0.9028	0.6229			<0.0001	****	Yes		25
hsa-miR-499a-5p vs. hsa-miR-186-5p		-0.6223	-0.8167 to -0.3013	0.3873			0.0009	***	Yes		25
hsa-miR-499a-5p vs. hsa-miR-140-3p		-0.7376	-0.8771 to -0.4834	0.5441			<0.0001	****	Yes		25
hsa-miR-499a-5p vs. hsa-miR-199a-3p		0.592	0.257 to 0.8	0.3505			0.0018	**	Yes		25
hsa-miR-499a-5p vs. hsa-miR-199b-3p		0.592	0.2569 to 0.8	0.3504			0.0018	**	Yes		25
hsa-miR-499a-5p vs. hsa-miR-148b-3p		0.7948	0.5827 to 0.9056	0.6318			<0.0001	****	Yes		25
hsa-miR-499a-5p vs. hsa-miR-98-5p		0.5658	0.2198 to 0.7853	0.3201			0.0032	**	Yes		25
hsa-miR-499a-5p vs. hsa-miR-484		-0.4964	-0.7454 to -0.126	0.2464			0.0116	*	Yes		25
hsa-miR-499a-5p vs. hsa-miR-182-5p		-0.6676	-0.8409 to -0.3701	0.4457			0.0003	***	Yes		25
hsa-miR-499a-5p vs. hsa-miR-199a-5p		0.7945	0.5821 to 0.9054	0.6313			<0.0001	****	Yes		25
hsa-miR-499a-5p vs. hsa-miR-532-5p		-0.7404	-0.8785 to -0.4881	0.5482			<0.0001	****	Yes		25
hsa-miR-499a-5p vs. hsa-miR-10b-5p		-0.3547	-0.6577 to 0.04697	0.1258			0.0819	ns	No		25
hsa-miR-499a-5p vs. novel_miR_783		-0.2734	-0.6034 to 0.1365	0.07475			0.186	ns	No		25
hsa-miR-499a-5p vs. hsa-miR-16-5p		-0.5299	-0.7649 to -0.1705	0.2808			0.0064	**	Yes		25
hsa-miR-499a-5p vs. hsa-miR-3615		-0.7768	-0.8967 to -0.5507	0.6034			<0.0001	****	Yes		25
hsa-miR-499a-5p vs. hsa-miR-183-5p		-0.6745	-0.8445 to -0.3809	0.455			0.0002	***	Yes		25
hsa-miR-499a-5p vs. hsa-miR-142-3p		0.6674	0.3698 to 0.8408	0.4454			0.0003	***	Yes		25
hsa-miR-499a-5p vs. hsa-miR-629-5p		-0.5762	-0.7912 to -0.2345	0.332			0.0026	**	Yes		25
hsa-miR-499a-5p vs. hsa-miR-23a-3p		0.7785	0.5537 to 0.8975	0.6061			<0.0001	****	Yes		25
hsa-miR-499a-5p vs. hsa-miR-223-3p		0.8051	0.6013 to 0.9106	0.6483			<0.0001	****	Yes		25
hsa-miR-499a-5p vs. hsa-miR-340-5p		0.8381	0.6623 to 0.9264	0.7024			<0.0001	****	Yes		25
hsa-miR-499a-5p vs. hsa-miR-30e-3p		0.8658	0.7153 to 0.9395	0.7495			<0.0001	****	Yes		25
hsa-miR-499a-5p vs. hsa-miR-320b		-0.7695	-0.8931 to -0.5379	0.5921			<0.0001	****	Yes		25
hsa-miR-499a-5p vs. hsa-miR-381-3p		0.629	0.3112 to 0.8203	0.3956			0.0008	***	Yes		25
hsa-miR-499a-5p vs. hsa-miR-4433b-5p		0.4431	0.05819 to 0.7134	0.1964			0.0265	*	Yes		25
hsa-miR-499a-5p vs. hsa-let-7e-5p		0.3329	-0.07165 to 0.6434	0.1108			0.1039	ns	No		25
hsa-miR-499a-5p vs. novel_miR_1351		-0.6852	-0.8501 to -0.3977	0.4695			0.0002	***	Yes		25
hsa-miR-499a-5p vs. hsa-miR-126-5p		0.8186	0.6259 to 0.9171	0.6701			<0.0001	****	Yes		25
hsa-miR-499a-5p vs. hsa-miR-150-5p		-0.4414	-0.7123 to -0.056	0.1948			0.0272	*	Yes		25
hsa-miR-499a-5p vs. hsa-miR-152-3p		0.8007	0.5933 to 0.9084	0.6411			<0.0001	****	Yes		25
hsa-miR-499a-5p vs. hsa-miR-28-5p		0.7964	0.5856 to 0.9063	0.6343			<0.0001	****	Yes		25
hsa-miR-499a-5p vs. hsa-miR-486-3p		-0.8193	-0.9174 to -0.6272	0.6713			<0.0001	****	Yes		25
hsa-miR-499a-5p vs. hsa-miR-379-5p		0.5946	0.2607 to 0.8014	0.3535			0.0017	**	Yes		25
hsa-miR-499a-5p vs. hsa-miR-1-3p		0.4937	0.1224 to 0.7437	0.2437			0.0121	*	Yes		25
hsa-miR-499a-5p vs. hsa-miR-1180-3p		-0.813	-0.9144 to -0.6156	0.6609			<0.0001	****	Yes		25
hsa-miR-499a-5p vs. hsa-miR-342-5p		-0.6204	-0.8156 to -0.2984	0.3849			0.0009	***	Yes		25
hsa-miR-499a-5p vs. novel_miR_1013		-0.814	-0.9149 to -0.6174	0.6625			<0.0001	****	Yes		25
hsa-miR-499a-5p vs. hsa-miR-2110		-0.8138	-0.9148 to -0.6172	0.6623			<0.0001	****	Yes		25
hsa-miR-499a-5p vs. hsa-miR-375		-0.289	-0.614 to 0.1199	0.0835			0.1612	ns	No		25
hsa-miR-499a-5p vs. hsa-miR-654-3p		0.526	0.1652 to 0.7626	0.2767			0.0069	**	Yes		25
hsa-miR-499a-5p vs. hsa-miR-144-3p		-0.5502	-0.7765 to -0.1982	0.3027			0.0044	**	Yes		25
hsa-miR-499a-5p vs. hsa-miR-151a-5p		0.8251	0.638 to 0.9202	0.6808			<0.0001	****	Yes		25
hsa-miR-499a-5p vs. hsa-miR-493-5p		0.5692	0.2245 to 0.7872	0.3239			0.003	**	Yes		25
hsa-miR-499a-5p vs. hsa-miR-374b-5p		0.732	0.4739 to 0.8743	0.5358			<0.0001	****	Yes		25
hsa-miR-499a-5p vs. hsa-miR-493-3p		0.5094	0.1431 to 0.753	0.2595			0.0093	**	Yes		25
hsa-miR-499a-5p vs. hsa-miR-4433b-3p		0.5161	0.1519 to 0.7569	0.2663			0.0083	**	Yes		25
hsa-miR-499a-5p vs. hsa-miR-501-3p		-0.7884	-0.9024 to -0.5712	0.6216			<0.0001	****	Yes		25
hsa-miR-499a-5p vs. hsa-miR-107		-0.5308	-0.7654 to -0.1717	0.2817			0.0063	**	Yes		25
hsa-miR-499a-5p vs. hsa-miR-144-5p		-0.661	-0.8374 to -0.3598	0.4369			0.0003	***	Yes		25
hsa-miR-499a-5p vs. hsa-miR-4732-5p		-0.8363	-0.9256 to -0.659	0.6995			<0.0001	****	Yes		25
hsa-miR-499a-5p vs. hsa-miR-181d-5p		0.5595	0.211 to 0.7818	0.313			0.0036	**	Yes		25
hsa-miR-499a-5p vs. hsa-miR-505-5p		-0.5494	-0.776 to -0.197	0.3018			0.0044	**	Yes		25
hsa-miR-499a-5p vs. hsa-miR-495-3p		0.6059	0.2771 to 0.8077	0.3671			0.0013	**	Yes		25
hsa-miR-499a-5p vs. hsa-miR-23b-3p		0.6493	0.342 to 0.8312	0.4217			0.0004	***	Yes		25
hsa-miR-499a-5p vs. hsa-miR-20b-5p		-0.6666	-0.8404 to -0.3685	0.4443			0.0003	***	Yes		25
hsa-miR-499a-5p vs. hsa-miR-424-3p		-0.5103	-0.7535 to -0.1443	0.2604			0.0091	**	Yes		25
hsa-miR-499a-5p vs. hsa-miR-4732-3p		-0.8098	-0.9128 to -0.6097	0.6557			<0.0001	****	Yes		25
hsa-miR-499a-5p vs. hsa-miR-15b-3p		-0.3953	-0.6837 to -0.0002158	0.1563			0.0505	ns	No		25
hsa-miR-499a-5p vs. hsa-miR-942-5p		-0.658	-0.8358 to -0.3552	0.433			0.0003	***	Yes		25
hsa-miR-499a-5p vs. hsa-miR-4326		-0.602	-0.8055 to -0.2714	0.3624			0.0015	**	Yes		25
hsa-miR-499a-5p vs. hsa-miR-193a-5p		-0.3738	-0.67 to 0.02502	0.1397			0.0657	ns	No		25
hsa-miR-499a-5p vs. hsa-miR-320c		-0.6468	-0.8299 to -0.3381	0.4184			0.0005	***	Yes		25
hsa-miR-499a-5p vs. hsa-miR-3158-3p		-0.7831	-0.8998 to -0.5618	0.6133			<0.0001	****	Yes		25
hsa-miR-499a-5p vs. hsa-miR-411-5p		0.6257	0.3063 to 0.8185	0.3915			0.0008	***	Yes		25
hsa-miR-499a-5p vs. hsa-miR-7706		-0.7787	-0.8976 to -0.5541	0.6064			<0.0001	****	Yes		25
hsa-miR-499a-5p vs. hsa-miR-335-5p		0.765	0.5301 to 0.8908	0.5852			<0.0001	****	Yes		25
hsa-miR-499a-5p vs. novel_miR_1526		-0.7439	-0.8803 to -0.4939	0.5533			<0.0001	****	Yes		25
hsa-miR-499a-5p vs. hsa-miR-32-5p		0.7204	0.4547 to 0.8684	0.519			<0.0001	****	Yes		25
hsa-miR-499a-5p vs. hsa-miR-369-3p		0.5907	0.2551 to 0.7993	0.3489			0.0019	**	Yes		25
hsa-miR-499a-5p vs. hsa-miR-92b-3p		-0.3195	-0.6345 to 0.08652	0.1021			0.1195	ns	No		25
hsa-miR-499a-5p vs. hsa-miR-2355-3p		0.7113	0.4398 to 0.8637	0.506			<0.0001	****	Yes		25
hsa-miR-499a-5p vs. hsa-miR-889-3p		0.6227	0.3018 to 0.8168	0.3877			0.0009	***	Yes		25
hsa-miR-499a-5p vs. hsa-miR-1255b-5p		-0.7699	-0.8933 to -0.5386	0.5927			<0.0001	****	Yes		25
hsa-miR-499a-5p vs. hsa-miR-1292-5p		-0.746	-0.8813 to -0.4976	0.5565			<0.0001	****	Yes		25
hsa-miR-499a-5p vs. hsa-miR-574-5p		0.4469	0.06282 to 0.7156	0.1997			0.0251	*	Yes		25
hsa-miR-499a-5p vs. hsa-miR-7976		-0.753	-0.8848 to -0.5094	0.567			<0.0001	****	Yes		25
hsa-miR-499a-5p vs. novel_miR_1793		-0.7662	-0.8915 to -0.5322	0.5871			<0.0001	****	Yes		25
hsa-miR-499a-5p vs. hsa-miR-18a-3p		-0.7975	-0.9069 to -0.5876	0.6361			<0.0001	****	Yes		25
hsa-miR-499a-5p vs. hsa-miR-106a-5p		-0.6624	-0.8382 to -0.362	0.4388			0.0003	***	Yes		25
hsa-miR-499a-5p vs. hsa-miR-184		0.02988	-0.3696 to 0.42	0.0008926			0.8873	ns	No		25
hsa-miR-499a-5p vs. hsa-miR-660-5p		-0.6336	-0.8228 to -0.3181	0.4015			0.0007	***	Yes		25
hsa-miR-499a-5p vs. hsa-miR-487b-3p		0.6116	0.2854 to 0.8108	0.374			0.0012	**	Yes		25
hsa-miR-499a-5p vs. hsa-miR-576-5p		-0.472	-0.7308 to -0.09449	0.2228			0.0172	*	Yes		25
hsa-miR-499a-5p vs. hsa-miR-550a-5p		-0.6981	-0.8568 to -0.4183	0.4873			0.0001	***	Yes		25
hsa-miR-499a-5p vs. hsa-miR-374a-3p		0.7456	0.4969 to 0.8811	0.5559			<0.0001	****	Yes		25
hsa-miR-499a-5p vs. hsa-miR-502-3p		-0.6531	-0.8332 to -0.3478	0.4266			0.0004	***	Yes		25
hsa-miR-499a-5p vs. hsa-miR-452-5p		0.4561	0.07442 to 0.7213	0.2081			0.0219	*	Yes		25
hsa-miR-499a-5p vs. hsa-miR-1185-1-3p		0.6322	0.316 to 0.822	0.3996			0.0007	***	Yes		25
hsa-miR-499a-5p vs. hsa-miR-431-5p		0.5372	0.1803 to 0.7691	0.2885			0.0056	**	Yes		25
hsa-miR-499a-5p vs. hsa-miR-92b-5p		-0.7662	-0.8915 to -0.5322	0.5871			<0.0001	****	Yes		25
hsa-miR-499a-5p vs. hsa-miR-146a-3p		0.5352	0.1776 to 0.7679	0.2864			0.0058	**	Yes		25
hsa-miR-499a-5p vs. hsa-miR-3120-3p		0.73	0.4707 to 0.8733	0.533			<0.0001	****	Yes		25
hsa-miR-499a-5p vs. hsa-miR-93-3p		-0.6298	-0.8207 to -0.3124	0.3966			0.0007	***	Yes		25
hsa-miR-499a-5p vs. hsa-miR-1277-5p		0.7259	0.4638 to 0.8712	0.5269			<0.0001	****	Yes		25
hsa-miR-499a-5p vs. hsa-miR-550a-3-5p		-0.7181	-0.8672 to -0.4509	0.5156			<0.0001	****	Yes		25
hsa-miR-499a-5p vs. hsa-miR-1294		-0.7674	-0.8921 to -0.5344	0.589			<0.0001	****	Yes		25
hsa-miR-499a-5p vs. hsa-miR-363-5p		-0.8368	-0.9258 to -0.6598	0.7002			<0.0001	****	Yes		25
hsa-miR-499a-5p vs. hsa-miR-3656		-0.5988	-0.8038 to -0.2669	0.3586			0.0016	**	Yes		25
hsa-miR-499a-5p vs. novel_miR_1025		-0.8303	-0.9227 to -0.6477	0.6894			<0.0001	****	Yes		25
hsa-miR-499a-5p vs. hsa-let-7b-3p		-0.6039	-0.8066 to -0.2742	0.3647			0.0014	**	Yes		25
hsa-miR-499a-5p vs. hsa-miR-410-3p		0.6159	0.2917 to 0.8131	0.3793			0.001	**	Yes		25
hsa-miR-499a-5p vs. hsa-miR-1285-3p		-0.7417	-0.8792 to -0.4902	0.5501			<0.0001	****	Yes		25
hsa-miR-499a-5p vs. hsa-miR-939-5p		-0.8507	-0.9324 to -0.6862	0.7236			<0.0001	****	Yes		25
hsa-miR-499a-5p vs. novel_miR_126		-0.5717	-0.7887 to -0.2281	0.3269			0.0028	**	Yes		25
hsa-miR-499a-5p vs. hsa-miR-151b		0.7403	0.4878 to 0.8785	0.548			<0.0001	****	Yes		25
hsa-miR-499a-5p vs. hsa-miR-539-5p		0.5121	0.1466 to 0.7545	0.2622			0.0089	**	Yes		25
hsa-miR-499a-5p vs. hsa-miR-324-5p		-0.7093	-0.8627 to -0.4365	0.5031			<0.0001	****	Yes		25
hsa-miR-499a-5p vs. novel_miR_1035		-0.7936	-0.9049 to -0.5804	0.6297			<0.0001	****	Yes		25
hsa-miR-499a-5p vs. hsa-miR-1306-3p		-0.6202	-0.8155 to -0.2981	0.3847			0.0009	***	Yes		25
hsa-miR-499a-5p vs. hsa-miR-382-3p		0.6252	0.3056 to 0.8182	0.3909			0.0008	***	Yes		25
hsa-miR-499a-5p vs. hsa-miR-5010-3p		-0.7804	-0.8985 to -0.5571	0.609			<0.0001	****	Yes		25
hsa-miR-499a-5p vs. hsa-miR-150-3p		-0.3463	-0.6522 to 0.05654	0.1199			0.0899	ns	No		25
hsa-miR-499a-5p vs. hsa-miR-301a-5p		0.8221	0.6324 to 0.9188	0.6758			<0.0001	****	Yes		25
hsa-miR-499a-5p vs. novel_miR_651		-0.6343	-0.8231 to -0.3191	0.4023			0.0007	***	Yes		25
hsa-miR-499a-5p vs. hsa-miR-181c-3p		0.7188	0.452 to 0.8675	0.5166			<0.0001	****	Yes		25
hsa-miR-499a-5p vs. novel_miR_858		-0.7248	-0.8706 to -0.462	0.5254			<0.0001	****	Yes		25
hsa-miR-499a-5p vs. hsa-miR-556-5p		0.7529	0.5093 to 0.8848	0.5669			<0.0001	****	Yes		25
hsa-miR-499a-5p vs. novel_miR_282		-0.8241	-0.9197 to -0.6361	0.6792			<0.0001	****	Yes		25
hsa-miR-499a-5p vs. hsa-miR-136-3p		0.6143	0.2895 to 0.8123	0.3774			0.0011	**	Yes		25
hsa-miR-499a-5p vs. hsa-miR-296-5p		-0.7122	-0.8641 to -0.4412	0.5072			<0.0001	****	Yes		25
hsa-miR-499a-5p vs. hsa-miR-320d		-0.4949	-0.7445 to -0.1241	0.245			0.0119	*	Yes		25
hsa-miR-499a-5p vs. hsa-miR-3605-5p		-0.7124	-0.8643 to -0.4416	0.5076			<0.0001	****	Yes		25
hsa-miR-499a-5p vs. hsa-miR-548e-3p		0.611	0.2846 to 0.8105	0.3733			0.0012	**	Yes		25
hsa-miR-499a-5p vs. hsa-miR-628-5p		0.7148	0.4454 to 0.8655	0.5109			<0.0001	****	Yes		25
hsa-miR-499a-5p vs. hsa-miR-5010-5p		-0.758	-0.8873 to -0.5179	0.5745			<0.0001	****	Yes		25
hsa-miR-499a-5p vs. hsa-miR-6842-5p		-0.351	-0.6553 to 0.05119	0.1232			0.0853	ns	No		25
hsa-miR-499a-5p vs. hsa-miR-29b-3p		-0.4172	-0.6974 to -0.02639	0.174			0.038	*	Yes		25
hsa-miR-499a-5p vs. hsa-miR-1284		-0.5989	-0.8038 to -0.267	0.3587			0.0016	**	Yes		25
hsa-miR-499a-5p vs. hsa-miR-1303		-0.4251	-0.7023 to -0.03605	0.1807			0.0341	*	Yes		25
hsa-miR-499a-5p vs. hsa-miR-379-3p		0.5776	0.2364 to 0.792	0.3336			0.0025	**	Yes		25
hsa-miR-499a-5p vs. hsa-miR-96-5p		-0.5196	-0.7589 to -0.1566	0.27			0.0078	**	Yes		25
hsa-miR-499a-5p vs. hsa-miR-337-3p		0.6073	0.2791 to 0.8084	0.3688			0.0013	**	Yes		25
hsa-miR-499a-5p vs. hsa-miR-1304-5p		-0.5729	-0.7894 to -0.2298	0.3282			0.0028	**	Yes		25
hsa-miR-499a-5p vs. novel_miR_660		-0.6623	-0.8381 to -0.3619	0.4387			0.0003	***	Yes		25
hsa-miR-499a-5p vs. hsa-miR-532-3p		-0.6545	-0.834 to -0.3499	0.4284			0.0004	***	Yes		25
hsa-miR-499a-5p vs. hsa-miR-1250-5p		0.6874	0.4012 to 0.8513	0.4725			0.0001	***	Yes		25
hsa-miR-499a-5p vs. hsa-miR-32-3p		0.7326	0.4749 to 0.8746	0.5367			<0.0001	****	Yes		25
hsa-miR-499a-5p vs. novel_miR_1093		-0.8327	-0.9238 to -0.6521	0.6934			<0.0001	****	Yes		25
hsa-miR-499a-5p vs. novel_miR_1359		-0.8327	-0.9238 to -0.6521	0.6934			<0.0001	****	Yes		25
hsa-miR-499a-5p vs. novel_miR_424		-0.8327	-0.9238 to -0.6521	0.6934			<0.0001	****	Yes		25
hsa-miR-499a-5p vs. hsa-miR-206		-0.2311	-0.5738 to 0.1805	0.05341			0.2663	ns	No		25
hsa-miR-499a-5p vs. hsa-miR-3173-5p		-0.3291	-0.6409 to 0.07588	0.1083			0.1082	ns	No		25
hsa-miR-499a-5p vs. hsa-miR-636		-0.7625	-0.8896 to -0.5259	0.5815			<0.0001	****	Yes		25
hsa-miR-499a-5p vs. hsa-miR-4755-5p		-0.7114	-0.8637 to -0.44	0.5061			<0.0001	****	Yes		25
hsa-miR-499a-5p vs. hsa-miR-548q		-0.8107	-0.9133 to -0.6114	0.6572			<0.0001	****	Yes		25
hsa-miR-499a-5p vs. hsa-miR-374b-3p		0.719	0.4524 to 0.8676	0.517			<0.0001	****	Yes		25
hsa-miR-499a-5p vs. hsa-miR-6855-5p		-0.7926	-0.9045 to -0.5787	0.6282			<0.0001	****	Yes		25
hsa-miR-499a-5p vs. hsa-miR-548j-3p		0.1997	-0.2122 to 0.5513	0.03987			0.3386	ns	No		25
hsa-miR-499a-5p vs. hsa-miR-4742-3p		-0.6809	-0.8479 to -0.3909	0.4636			0.0002	***	Yes		25
hsa-miR-499a-5p vs. hsa-miR-4659a-3p		-0.327	-0.6395 to 0.07824	0.1069			0.1106	ns	No		25
hsa-miR-499a-5p vs. hsa-miR-450b-5p		0.7247	0.4618 to 0.8705	0.5252			<0.0001	****	Yes		25
hsa-miR-499a-5p vs. hsa-miR-3605-3p		-0.5706	-0.7881 to -0.2266	0.3256			0.0029	**	Yes		25
hsa-miR-499a-5p vs. hsa-miR-1260b		0.6076	0.2796 to 0.8086	0.3692			0.0013	**	Yes		25
hsa-miR-499a-5p vs. hsa-miR-3909		-0.4203	-0.6993 to -0.03024	0.1767			0.0364	*	Yes		25
hsa-miR-499a-5p vs. hsa-miR-1306-5p		-0.2279	-0.5715 to 0.1838	0.05192			0.2733	ns	No		25
hsa-miR-499a-5p vs. novel_miR_1647		0.6714	0.3761 to 0.8429	0.4508			0.0002	***	Yes		25
hsa-miR-499a-5p vs. hsa-miR-6747-3p		-0.6485	-0.8308 to -0.3407	0.4206			0.0005	***	Yes		25
hsa-miR-499a-5p vs. hsa-miR-324-3p		-0.6731	-0.8438 to -0.3787	0.4531			0.0002	***	Yes		25
hsa-miR-499a-5p vs. hsa-miR-4467		-0.6898	-0.8525 to -0.405	0.4758			0.0001	***	Yes		25
hsa-miR-499a-5p vs. hsa-miR-1228-5p		-0.4222	-0.7005 to -0.03251	0.1783			0.0355	*	Yes		25
hsa-miR-499a-5p vs. novel_miR_1250		-0.7972	-0.9067 to -0.587	0.6355			<0.0001	****	Yes		25
hsa-miR-499a-5p vs. hsa-miR-127-5p		0.5561	0.2063 to 0.7799	0.3093			0.0039	**	Yes		25
hsa-miR-499a-5p vs. hsa-miR-1277-3p		0.6107	0.2842 to 0.8103	0.373			0.0012	**	Yes		25
hsa-miR-499a-5p vs. hsa-miR-501-5p		-0.6713	-0.8429 to -0.3759	0.4506			0.0002	***	Yes		25
hsa-miR-499a-5p vs. hsa-miR-539-3p		0.6547	0.3502 to 0.8341	0.4286			0.0004	***	Yes		25
hsa-miR-499a-5p vs. hsa-miR-3913-5p		-0.669	-0.8416 to -0.3722	0.4475			0.0003	***	Yes		25
hsa-miR-499a-5p vs. novel_miR_417		-0.8057	-0.9109 to -0.6023	0.6492			<0.0001	****	Yes		25
hsa-miR-499a-5p vs. hsa-miR-3200-5p		-0.7765	-0.8966 to -0.5502	0.6029			<0.0001	****	Yes		25
hsa-miR-499a-5p vs. hsa-miR-590-3p		0.6058	0.2769 to 0.8076	0.3669			0.0013	**	Yes		25
hsa-miR-499a-5p vs. hsa-let-7i-3p		-0.3533	-0.6568 to 0.04861	0.1248			0.0832	ns	No		25
hsa-miR-499a-5p vs. hsa-miR-136-5p		0.5116	0.1459 to 0.7542	0.2617			0.009	**	Yes		25
hsa-miR-499a-5p vs. hsa-miR-548ag		0.7181	0.4509 to 0.8672	0.5157			<0.0001	****	Yes		25
hsa-miR-499a-5p vs. novel_miR_248		-0.5808	-0.7937 to -0.2409	0.3373			0.0023	**	Yes		25
hsa-miR-499a-5p vs. hsa-miR-190a-5p		0.283	-0.1262 to 0.6099	0.08009			0.1704	ns	No		25
hsa-miR-499a-5p vs. novel_miR_291		-0.6451	-0.8289 to -0.3354	0.4161			0.0005	***	Yes		25
hsa-miR-499a-5p vs. hsa-miR-656-3p		0.6641	0.3647 to 0.8391	0.4411			0.0003	***	Yes		25
hsa-miR-499a-5p vs. hsa-miR-26a-1-3p		0.5927	0.258 to 0.8004	0.3513			0.0018	**	Yes		25
hsa-miR-499a-5p vs. hsa-miR-6734-5p		-0.6084	-0.809 to -0.2807	0.3701			0.0013	**	Yes		25
hsa-miR-499a-5p vs. hsa-miR-4662a-5p		0.6511	0.3446 to 0.8321	0.4239			0.0004	***	Yes		25
hsa-miR-499a-5p vs. hsa-miR-3143		-0.3486	-0.6537 to 0.05392	0.1215			0.0876	ns	No		25
hsa-miR-499a-5p vs. novel_miR_781		0.7229	0.4589 to 0.8696	0.5226			<0.0001	****	Yes		25
hsa-miR-499a-5p vs. hsa-miR-129-5p		-0.3043	-0.6244 to 0.1032	0.09262			0.1391	ns	No		25
hsa-miR-499a-5p vs. hsa-miR-376c-3p		0.6314	0.3148 to 0.8215	0.3986			0.0007	***	Yes		25
hsa-miR-499a-5p vs. hsa-miR-1270		-0.7649	-0.8908 to -0.5299	0.585			<0.0001	****	Yes		25
hsa-miR-499a-5p vs. hsa-miR-4685-3p		-0.7447	-0.8807 to -0.4953	0.5546			<0.0001	****	Yes		25
hsa-miR-499a-5p vs. hsa-miR-487a-3p		0.576	0.2341 to 0.7911	0.3317			0.0026	**	Yes		25
hsa-miR-499a-5p vs. novel_miR_402		-0.7516	-0.8841 to -0.507	0.5649			<0.0001	****	Yes		25
hsa-miR-499a-5p vs. hsa-miR-4508		-0.6729	-0.8437 to -0.3783	0.4527			0.0002	***	Yes		25
hsa-miR-499a-5p vs. hsa-miR-1976		-0.7217	-0.869 to -0.4568	0.5208			<0.0001	****	Yes		25
hsa-miR-499a-5p vs. hsa-miR-610		-0.812	-0.9139 to -0.6138	0.6594			<0.0001	****	Yes		25
hsa-miR-499a-5p vs. novel_miR_149		-0.5738	-0.7898 to -0.231	0.3292			0.0027	**	Yes		25
hsa-miR-499a-5p vs. hsa-miR-6513-3p		-0.4542	-0.7201 to -0.07196	0.2063			0.0226	*	Yes		25
hsa-miR-499a-5p vs. novel_miR_1668		-0.7891	-0.9027 to -0.5724	0.6226			<0.0001	****	Yes		25
hsa-miR-499a-5p vs. hsa-miR-548am-3p		0.5262	0.1654 to 0.7627	0.2768			0.0069	**	Yes		25
hsa-miR-499a-5p vs. hsa-miR-301b-3p		0.7091	0.4362 to 0.8626	0.5029			<0.0001	****	Yes		25
hsa-miR-499a-5p vs. hsa-miR-5009-5p		-0.6929	-0.8542 to -0.41	0.4801			0.0001	***	Yes		25
hsa-miR-499a-5p vs. hsa-miR-615-3p		-0.1877	-0.5426 to 0.224	0.03524			0.3689	ns	No		25
hsa-miR-499a-5p vs. hsa-miR-4677-3p		0.686	0.399 to 0.8506	0.4706			0.0002	***	Yes		25
hsa-miR-499a-5p vs. hsa-miR-542-3p		0.5995	0.2678 to 0.8042	0.3594			0.0015	**	Yes		25
hsa-miR-499a-5p vs. novel_miR_684		-0.6501	-0.8316 to -0.3431	0.4226			0.0004	***	Yes		25
hsa-miR-499a-5p vs. novel_miR_1122		-0.7681	-0.8924 to -0.5355	0.5899			<0.0001	****	Yes		25
hsa-miR-499a-5p vs. hsa-miR-4504		-0.6591	-0.8364 to -0.357	0.4344			0.0003	***	Yes		25
hsa-miR-499a-5p vs. novel_miR_481		-0.8186	-0.9171 to -0.626	0.6702			<0.0001	****	Yes		25
hsa-miR-499a-5p vs. hsa-miR-605-3p		0.7682	0.5356 to 0.8924	0.5901			<0.0001	****	Yes		25
hsa-miR-499a-5p vs. hsa-miR-490-3p		0.5975	0.2649 to 0.803	0.357			0.0016	**	Yes		25
hsa-miR-499a-5p vs. novel_miR_304		0.6955	0.4142 to 0.8555	0.4837			0.0001	***	Yes		25
hsa-miR-499a-5p vs. hsa-miR-6735-5p		-0.3909	-0.6809 to 0.004981	0.1528			0.0533	ns	No		25
hsa-miR-499a-5p vs. hsa-miR-377-3p		0.5111	0.1453 to 0.7539	0.2612			0.009	**	Yes		25
hsa-miR-499a-5p vs. hsa-miR-3135a		-0.7008	-0.8583 to -0.4228	0.4912			<0.0001	****	Yes		25
hsa-miR-499a-5p vs. hsa-miR-744-3p		0.7885	0.5713 to 0.9024	0.6217			<0.0001	****	Yes		25
hsa-miR-499a-5p vs. novel_miR_145		0.6582	0.3555 to 0.8359	0.4332			0.0003	***	Yes		25
hsa-miR-499a-5p vs. novel_miR_513		-0.3224	-0.6364 to 0.0834	0.1039			0.1161	ns	No		25
hsa-miR-499a-5p vs. hsa-miR-4286		0.6138	0.2887 to 0.812	0.3767			0.0011	**	Yes		25
hsa-miR-499a-5p vs. novel_miR_1138		0.6817	0.3922 to 0.8483	0.4647			0.0002	***	Yes		25
hsa-miR-499a-5p vs. hsa-miR-219a-1-3p		-0.548	-0.7753 to -0.1951	0.3003			0.0046	**	Yes		25
hsa-miR-499a-5p vs. novel_miR_151		-0.774	-0.8953 to -0.5457	0.599			<0.0001	****	Yes		25
hsa-miR-499a-5p vs. novel_miR_265		0.6107	0.2841 to 0.8103	0.373			0.0012	**	Yes		25
hsa-miR-499a-5p vs. novel_miR_790		-0.7154	-0.8658 to -0.4465	0.5118			<0.0001	****	Yes		25
hsa-miR-499a-5p vs. hsa-miR-33a-5p		0.6451	0.3355 to 0.8289	0.4161			0.0005	***	Yes		25
hsa-miR-499a-5p vs. novel_miR_78		-0.5171	-0.7575 to -0.1533	0.2674			0.0081	**	Yes		25
hsa-miR-499a-5p vs. hsa-miR-642a-3p		-0.2779	-0.6065 to 0.1317	0.07725			0.1786	ns	No		25
hsa-miR-499a-5p vs. hsa-miR-3157-3p		-0.3531	-0.6566 to 0.0488	0.1247			0.0833	ns	No		25
hsa-miR-499a-5p vs. hsa-miR-579-5p		-0.3749	-0.6707 to 0.02371	0.1406			0.0648	ns	No		25
hsa-miR-499a-5p vs. hsa-miR-7-1-3p		0.5872	0.2501 to 0.7973	0.3448			0.002	**	Yes		25
hsa-miR-499a-5p vs. novel_miR_1369		-0.6251	-0.8182 to -0.3055	0.3908			0.0008	***	Yes		25
hsa-miR-499a-5p vs. hsa-miR-4306		-0.4525	-0.7191 to -0.06984	0.2047			0.0231	*	Yes		25
hsa-miR-499a-5p vs. novel_miR_916		-0.6909	-0.8531 to -0.4069	0.4774			0.0001	***	Yes		25
hsa-miR-499a-5p vs. hsa-miR-154-5p		0.6023	0.2719 to 0.8057	0.3628			0.0014	**	Yes		25
hsa-miR-499a-5p vs. hsa-miR-3691-5p		-0.5958	-0.8021 to -0.2625	0.355			0.0017	**	Yes		25
hsa-miR-499a-5p vs. hsa-miR-4511		-0.6584	-0.836 to -0.3559	0.4335			0.0003	***	Yes		25
hsa-miR-499a-5p vs. novel_miR_1442		-0.8358	-0.9253 to -0.6579	0.6986			<0.0001	****	Yes		25
hsa-miR-499a-5p vs. novel_miR_1479		-0.8358	-0.9253 to -0.6579	0.6986			<0.0001	****	Yes		25
hsa-miR-499a-5p vs. hsa-miR-6780a-5p		-0.7096	-0.8628 to -0.4369	0.5035			<0.0001	****	Yes		25
hsa-miR-499a-5p vs. hsa-miR-6501-5p		-0.7688	-0.8927 to -0.5367	0.5911			<0.0001	****	Yes		25
hsa-miR-499a-5p vs. novel_miR_629		-0.7159	-0.866 to -0.4472	0.5125			<0.0001	****	Yes		25
hsa-miR-499a-5p vs. hsa-miR-1185-2-3p		0.5548	0.2045 to 0.7791	0.3078			0.004	**	Yes		25
hsa-miR-499a-5p vs. novel_miR_917		-0.6972	-0.8564 to -0.4169	0.486			0.0001	***	Yes		25
hsa-miR-499a-5p vs. hsa-miR-6884-5p		-0.7696	-0.8931 to -0.5381	0.5923			<0.0001	****	Yes		25
hsa-miR-499a-5p vs. hsa-miR-6767-5p		-0.3007	-0.6219 to 0.1072	0.09041			0.1441	ns	No		25
hsa-miR-499a-5p vs. hsa-miR-3940-3p		-0.8053	-0.9107 to -0.6017	0.6486			<0.0001	****	Yes		25
hsa-miR-499a-5p vs. novel_miR_332		-0.5195	-0.7589 to -0.1565	0.2699			0.0078	**	Yes		25
hsa-miR-499a-5p vs. novel_miR_1150		-0.8194	-0.9175 to -0.6273	0.6713			<0.0001	****	Yes		25
hsa-miR-499a-5p vs. novel_miR_639		-0.8194	-0.9175 to -0.6273	0.6713			<0.0001	****	Yes		25
hsa-miR-499a-5p vs. novel_miR_994		-0.6306	-0.8211 to -0.3136	0.3976			0.0007	***	Yes		25
hsa-miR-499a-5p vs. hsa-miR-5695		-0.7246	-0.8705 to -0.4616	0.525			<0.0001	****	Yes		25
hsa-miR-499a-5p vs. novel_miR_782		-0.6238	-0.8175 to -0.3035	0.3892			0.0009	***	Yes		25
hsa-miR-499a-5p vs. hsa-miR-548ad-5p		-0.5635	-0.7841 to -0.2167	0.3176			0.0034	**	Yes		25
hsa-miR-499a-5p vs. novel_miR_51		-0.2322	-0.5746 to 0.1794	0.05393			0.264	ns	No		25
hsa-miR-499a-5p vs. hsa-miR-338-3p		0.6127	0.2871 to 0.8114	0.3754			0.0011	**	Yes		25
hsa-miR-499a-5p vs. hsa-miR-3679-5p		0.4248	0.03571 to 0.7021	0.1805			0.0343	*	Yes		25
hsa-miR-499a-5p vs. hsa-miR-548p		0.643	0.3322 to 0.8278	0.4134			0.0005	***	Yes		25
hsa-miR-499a-5p vs. hsa-miR-548ah-3p		0.6399	0.3277 to 0.8262	0.4095			0.0006	***	Yes		25
hsa-miR-499a-5p vs. hsa-miR-6815-5p		-0.7495	-0.8831 to -0.5034	0.5617			<0.0001	****	Yes		25
hsa-miR-499a-5p vs. hsa-miR-3164		-0.5986	-0.8037 to -0.2666	0.3584			0.0016	**	Yes		25
hsa-miR-499a-5p vs. hsa-miR-3127-5p		-0.3131	-0.6303 to 0.09358	0.09805			0.1275	ns	No		25
hsa-miR-499a-5p vs. novel_miR_853		-0.7058	-0.8609 to -0.4309	0.4982			<0.0001	****	Yes		25
hsa-miR-499a-5p vs. novel_miR_524		-0.6387	-0.8255 to -0.3258	0.4079			0.0006	***	Yes		25
hsa-miR-499a-5p vs. hsa-miR-1224-5p		-0.6785	-0.8467 to -0.3872	0.4604			0.0002	***	Yes		25
hsa-miR-499a-5p vs. novel_miR_993		-0.5525	-0.7778 to -0.2013	0.3053			0.0042	**	Yes		25
hsa-miR-499a-5p vs. novel_miR_1574		-0.633	-0.8224 to -0.3172	0.4007			0.0007	***	Yes		25
hsa-miR-499a-5p vs. hsa-miR-1285-5p		-0.1326	-0.5014 to 0.2771	0.01758			0.5275	ns	No		25
hsa-miR-499a-5p vs. hsa-miR-6806-3p		-0.5772	-0.7918 to -0.2359	0.3332			0.0025	**	Yes		25
hsa-miR-499a-5p vs. novel_miR_686		0.4789	0.1033 to 0.735	0.2293			0.0154	*	Yes		25
hsa-miR-499a-5p vs. hsa-miR-320e		-0.4041	-0.6892 to -0.01067	0.1633			0.0451	*	Yes		25
hsa-miR-499a-5p vs. novel_miR_327		0.4298	0.04175 to 0.7052	0.1847			0.032	*	Yes		25
hsa-miR-499a-5p vs. hsa-miR-548a-3p		0.6475	0.3392 to 0.8302	0.4193			0.0005	***	Yes		25
hsa-miR-499a-5p vs. novel_miR_19		-0.8037	-0.9099 to -0.5987	0.6459			<0.0001	****	Yes		25
hsa-miR-499a-5p vs. novel_miR_1530		-0.8011	-0.9086 to -0.5941	0.6418			<0.0001	****	Yes		25
hsa-miR-499a-5p vs. hsa-miR-3613-3p		-0.2443	-0.5832 to 0.1669	0.05969			0.2392	ns	No		25
hsa-miR-499a-5p vs. hsa-miR-624-5p		-0.3223	-0.6364 to 0.08347	0.1039			0.1161	ns	No		25
hsa-miR-499a-5p vs. hsa-miR-5584-5p		0.5483	0.1956 to 0.7755	0.3007			0.0045	**	Yes		25
hsa-miR-499a-5p vs. hsa-miR-4781-3p		-0.6975	-0.8566 to -0.4174	0.4865			0.0001	***	Yes		25
hsa-miR-499a-5p vs. hsa-miR-548u		0.6534	0.3481 to 0.8334	0.4269			0.0004	***	Yes		25
hsa-miR-499a-5p vs. novel_miR_1075		-0.8236	-0.9195 to -0.6351	0.6783			<0.0001	****	Yes		25
hsa-miR-499a-5p vs. novel_miR_803		-0.4678	-0.7283 to -0.08917	0.2189			0.0184	*	Yes		25
hsa-miR-499a-5p vs. hsa-miR-942-3p		-0.2631	-0.5963 to 0.1473	0.06924			0.2038	ns	No		25
hsa-miR-499a-5p vs. novel_miR_296		-0.7921	-0.9042 to -0.5779	0.6275			<0.0001	****	Yes		25
hsa-miR-499a-5p vs. hsa-miR-152-5p		0.6028	0.2726 to 0.806	0.3634			0.0014	**	Yes		25
hsa-miR-499a-5p vs. hsa-miR-548n		0.5515	0.1999 to 0.7772	0.3041			0.0043	**	Yes		25
hsa-miR-499a-5p vs. hsa-miR-3065-5p		0.3573	-0.04409 to 0.6593	0.1276			0.0796	ns	No		25
hsa-miR-499a-5p vs. novel_miR_438		-0.4488	-0.7168 to -0.06524	0.2014			0.0244	*	Yes		25
hsa-miR-499a-5p vs. hsa-miR-6516-3p		0.6434	0.3329 to 0.828	0.414			0.0005	***	Yes		25
hsa-miR-499a-5p vs. novel_miR_380		-0.4878	-0.7403 to -0.1148	0.238			0.0134	*	Yes		25
hsa-miR-499a-5p vs. hsa-miR-1197		0.6025	0.2722 to 0.8058	0.363			0.0014	**	Yes		25
hsa-miR-499a-5p vs. hsa-miR-4489		-0.7693	-0.893 to -0.5375	0.5918			<0.0001	****	Yes		25
hsa-miR-499a-5p vs. hsa-miR-6750-5p		-0.7124	-0.8642 to -0.4415	0.5075			<0.0001	****	Yes		25
hsa-miR-499a-5p vs. hsa-miR-4647		-0.6025	-0.8058 to -0.2721	0.363			0.0014	**	Yes		25
hsa-miR-499a-5p vs. hsa-miR-627-3p		0.6102	0.2834 to 0.81	0.3723			0.0012	**	Yes		25
hsa-miR-499a-5p vs. novel_miR_791		-0.2656	-0.598 to 0.1447	0.07056			0.1993	ns	No		25
hsa-miR-499a-5p vs. novel_miR_797		-0.2656	-0.598 to 0.1447	0.07056			0.1993	ns	No		25
hsa-miR-499a-5p vs. novel_miR_834		-0.2656	-0.598 to 0.1447	0.07056			0.1993	ns	No		25
hsa-miR-499a-5p vs. novel_miR_840		-0.2656	-0.598 to 0.1447	0.07056			0.1993	ns	No		25
hsa-miR-499a-5p vs. hsa-miR-4750-5p		0.4381	0.05195 to 0.7103	0.1919			0.0285	*	Yes		25
hsa-miR-499a-5p vs. hsa-miR-34a-5p		0.4988	0.1291 to 0.7467	0.2488			0.0112	*	Yes		25
hsa-miR-499a-5p vs. hsa-miR-3620-5p		0.3981	0.003536 to 0.6854	0.1585			0.0487	*	Yes		25
hsa-miR-499a-5p vs. hsa-miR-6850-5p		-0.5538	-0.7786 to -0.2031	0.3067			0.0041	**	Yes		25
hsa-miR-499a-5p vs. novel_miR_1232		-0.7551	-0.8859 to -0.513	0.5701			<0.0001	****	Yes		25
hsa-miR-499a-5p vs. hsa-miR-655-3p		0.5606	0.2125 to 0.7824	0.3142			0.0036	**	Yes		25
hsa-miR-499a-5p vs. hsa-miR-376a-3p		0.6526	0.3469 to 0.8329	0.4258			0.0004	***	Yes		25
hsa-miR-499a-5p vs. hsa-miR-6818-3p		-0.4691	-0.7291 to -0.09077	0.22			0.018	*	Yes		25
hsa-miR-499a-5p vs. novel_miR_1694		0.3031	-0.1045 to 0.6236	0.0919			0.1407	ns	No		25
hsa-miR-499a-5p vs. hsa-miR-6786-3p		-0.5256	-0.7624 to -0.1647	0.2763			0.007	**	Yes		25
hsa-miR-499a-5p vs. hsa-miR-4755-3p		-0.6482	-0.8306 to -0.3402	0.4202			0.0005	***	Yes		25
hsa-miR-499a-5p vs. hsa-miR-3115		0.5865	0.2492 to 0.797	0.344			0.0021	**	Yes		25
hsa-miR-499a-5p vs. hsa-miR-497-5p		0.5352	0.1776 to 0.7679	0.2864			0.0058	**	Yes		25
hsa-miR-499a-5p vs. novel_miR_24		0.4594	0.07854 to 0.7233	0.2111			0.0209	*	Yes		25
hsa-miR-499a-5p vs. hsa-miR-6783-3p		-0.7824	-0.8995 to -0.5606	0.6122			<0.0001	****	Yes		25
hsa-miR-499a-5p vs. novel_miR_76		0.7095	0.4368 to 0.8628	0.5034			<0.0001	****	Yes		25
hsa-miR-499a-5p vs. hsa-miR-548aq-3p		0.414	0.02253 to 0.6954	0.1714			0.0397	*	Yes		25
hsa-miR-499a-5p vs. novel_miR_1374		-0.7283	-0.8724 to -0.4678	0.5305			<0.0001	****	Yes		25
hsa-miR-499a-5p vs. hsa-miR-552-3p		0.4432	0.05833 to 0.7134	0.1965			0.0265	*	Yes		25
hsa-miR-499a-5p vs. hsa-miR-9-3p		0.6592	0.3571 to 0.8365	0.4345			0.0003	***	Yes		25
hsa-miR-499a-5p vs. novel_miR_203		-0.534	-0.7673 to -0.1761	0.2852			0.006	**	Yes		25
hsa-miR-499a-5p vs. novel_miR_942		-0.1869	-0.542 to 0.2249	0.03492			0.3711	ns	No		25
hsa-miR-499a-5p vs. hsa-miR-3614-5p		-0.203	-0.5537 to 0.2089	0.04119			0.3305	ns	No		25
hsa-miR-499a-5p vs. hsa-miR-6857-3p		-0.6336	-0.8227 to -0.3181	0.4014			0.0007	***	Yes		25
hsa-miR-499a-5p vs. hsa-miR-337-5p		0.4843	0.1103 to 0.7382	0.2346			0.0141	*	Yes		25
hsa-miR-499a-5p vs. novel_miR_999		-0.6372	-0.8247 to -0.3235	0.406			0.0006	***	Yes		25
hsa-miR-499a-5p vs. hsa-miR-3939		-0.43	-0.7053 to -0.04201	0.1849			0.0319	*	Yes		25
hsa-miR-499a-5p vs. novel_miR_1809		-0.7986	-0.9074 to -0.5894	0.6377			<0.0001	****	Yes		25
hsa-miR-499a-5p vs. hsa-miR-147b		-0.3838	-0.6764 to 0.01333	0.1473			0.0582	ns	No		25
hsa-miR-499a-5p vs. novel_miR_12		0.4843	0.1103 to 0.7382	0.2346			0.0142	*	Yes		25
hsa-miR-499a-5p vs. novel_miR_244		-0.2112	-0.5596 to 0.2007	0.04461			0.3108	ns	No		25
hsa-miR-499a-5p vs. novel_miR_1454		-0.6314	-0.8216 to -0.3148	0.3987			0.0007	***	Yes		25
hsa-miR-499a-5p vs. novel_miR_186		-0.6092	-0.8095 to -0.2819	0.3711			0.0012	**	Yes		25
hsa-miR-499a-5p vs. hsa-miR-6804-5p		-0.6297	-0.8207 to -0.3123	0.3965			0.0007	***	Yes		25
hsa-miR-499a-5p vs. novel_miR_690		-0.3558	-0.6584 to 0.04571	0.1266			0.0808	ns	No		25
hsa-miR-499a-5p vs. hsa-miR-1273d		-0.4887	-0.7408 to -0.1159	0.2388			0.0132	*	Yes		25
hsa-miR-499a-5p vs. hsa-miR-3179		-0.6186	-0.8146 to -0.2957	0.3827			0.001	***	Yes		25
hsa-miR-499a-5p vs. novel_miR_1240		0.423	0.03348 to 0.701	0.1789			0.0351	*	Yes		25
hsa-miR-499a-5p vs. novel_miR_1585		0.3742	-0.02452 to 0.6703	0.1401			0.0653	ns	No		25
hsa-miR-499a-5p vs. hsa-miR-4660		-0.8109	-0.9134 to -0.6117	0.6575			<0.0001	****	Yes		25
hsa-miR-499a-5p vs. hsa-miR-6505-3p		-0.3278	-0.64 to 0.07732	0.1075			0.1096	ns	No		25
hsa-miR-499a-5p vs. hsa-miR-2355-5p		0.7602	0.5219 to 0.8885	0.5779			<0.0001	****	Yes		25
hsa-miR-499a-5p vs. novel_miR_1589		-0.3542	-0.6573 to 0.0476	0.1255			0.0824	ns	No		25
hsa-miR-499a-5p vs. hsa-miR-1289		-0.5073	-0.7517 to -0.1403	0.2573			0.0096	**	Yes		25
hsa-miR-499a-5p vs. novel_miR_1781		-0.4105	-0.6932 to -0.01833	0.1685			0.0415	*	Yes		25
hsa-miR-499a-5p vs. novel_miR_956		-0.4452	-0.7146 to -0.06077	0.1982			0.0257	*	Yes		25
hsa-miR-499a-5p vs. novel_miR_960		-0.4452	-0.7146 to -0.06077	0.1982			0.0257	*	Yes		25
hsa-miR-499a-5p vs. novel_miR_964		-0.4452	-0.7146 to -0.06077	0.1982			0.0257	*	Yes		25
hsa-miR-499a-5p vs. novel_miR_967		-0.4452	-0.7146 to -0.06077	0.1982			0.0257	*	Yes		25
hsa-miR-499a-5p vs. novel_miR_69		-0.6365	-0.8243 to -0.3225	0.4052			0.0006	***	Yes		25
hsa-miR-499a-5p vs. novel_miR_230		-0.7187	-0.8675 to -0.4519	0.5165			<0.0001	****	Yes		25
hsa-miR-499a-5p vs. hsa-miR-20b-3p		-0.3863	-0.6779 to 0.01044	0.1492			0.0565	ns	No		25
hsa-miR-499a-5p vs. novel_miR_272		-0.204	-0.5544 to 0.2079	0.04161			0.328	ns	No		25
hsa-miR-499a-5p vs. hsa-miR-18b-5p		-0.2998	-0.6213 to 0.1081	0.08988			0.1454	ns	No		25
hsa-miR-499a-5p vs. novel_miR_1547		0.6616	0.3607 to 0.8377	0.4377			0.0003	***	Yes		25
hsa-miR-499a-5p vs. novel_miR_262		-0.4737	-0.7318 to -0.09665	0.2244			0.0168	*	Yes		25
hsa-miR-499a-5p vs. hsa-miR-3920		0.4874	0.1143 to 0.74	0.2376			0.0135	*	Yes		25
hsa-miR-499a-5p vs. novel_miR_326		0.6036	0.2737 to 0.8064	0.3643			0.0014	**	Yes		25
hsa-miR-499a-5p vs. novel_miR_736		-0.5052	-0.7505 to -0.1375	0.2552			0.01	**	Yes		25
hsa-miR-499a-5p vs. novel_miR_712		-0.5622	-0.7833 to -0.2148	0.3161			0.0034	**	Yes		25
hsa-miR-499a-5p vs. hsa-miR-5585-3p		0.5844	0.2461 to 0.7958	0.3416			0.0022	**	Yes		25
hsa-miR-499a-5p vs. hsa-miR-197-5p		-0.2155	-0.5627 to 0.1963	0.04646			0.3008	ns	No		25
hsa-miR-499a-5p vs. hsa-miR-380-5p		0.3709	-0.0284 to 0.6681	0.1376			0.068	ns	No		25
hsa-miR-499a-5p vs. novel_miR_1148		0.4807	0.1056 to 0.736	0.2311			0.015	*	Yes		25
hsa-miR-499a-5p vs. novel_miR_822		-0.6059	-0.8077 to -0.2771	0.3671			0.0013	**	Yes		25
hsa-miR-499a-5p vs. novel_miR_66		-0.3055	-0.6251 to 0.102	0.09331			0.1376	ns	No		25
hsa-miR-499a-5p vs. hsa-miR-188-5p		-0.422	-0.7004 to -0.03228	0.1781			0.0356	*	Yes		25
hsa-miR-499a-5p vs. novel_miR_711		0.5252	0.1641 to 0.7622	0.2758			0.007	**	Yes		25
hsa-miR-499a-5p vs. novel_miR_111		0.4324	0.04499 to 0.7068	0.187			0.0309	*	Yes		25
hsa-miR-499a-5p vs. novel_miR_1071		0.5368	0.1798 to 0.7688	0.2881			0.0057	**	Yes		25
hsa-miR-499a-5p vs. hsa-miR-4777-3p		0.5958	0.2625 to 0.8021	0.355			0.0017	**	Yes		25

## Sheet: VS miR-133a-3p
	Pearson r	r	95% confidence interval	R squared	P (two-tailed)	P value summary	Significant? (alpha = 0.05)		Number of XY Pairs
hsa-miR-133a-3p vs. hsa-miR-451a		-0.2684	-0.5999 to 0.1418	0.07205	0.1945	ns	No		25
hsa-miR-133a-3p vs. hsa-miR-486-5p		-0.2255	-0.5698 to 0.1862	0.05084	0.2785	ns	No		25
hsa-miR-133a-3p vs. hsa-miR-21-5p		0.1227	-0.2863 to 0.4939	0.01506	0.559	ns	No		25
hsa-miR-133a-3p vs. hsa-miR-423-5p		-0.03446	-0.4238 to 0.3656	0.001187	0.8701	ns	No		25
hsa-miR-133a-3p vs. hsa-let-7b-5p		-0.2461	-0.5844 to 0.165	0.06058	0.2356	ns	No		25
hsa-miR-133a-3p vs. hsa-let-7f-5p		0.1172	-0.2914 to 0.4897	0.01374	0.5768	ns	No		25
hsa-miR-133a-3p vs. hsa-miR-148a-3p		0.2468	-0.1644 to 0.5849	0.0609	0.2343	ns	No		25
hsa-miR-133a-3p vs. hsa-miR-146a-5p		0.3004	-0.1075 to 0.6217	0.09024	0.1446	ns	No		25
hsa-miR-133a-3p vs. hsa-miR-320a		0.0204	-0.3778 to 0.4122	0.0004161	0.9229	ns	No		25
hsa-miR-133a-3p vs. hsa-miR-25-3p		-0.1977	-0.5499 to 0.2141	0.0391	0.3434	ns	No		25
hsa-miR-133a-3p vs. hsa-miR-92a-3p		-0.08154	-0.4618 to 0.324	0.006649	0.6984	ns	No		25
hsa-miR-133a-3p vs. hsa-miR-221-3p		0.3414	-0.06206 to 0.649	0.1166	0.0948	ns	No		25
hsa-miR-133a-3p vs. hsa-miR-16-2-3p		-0.2279	-0.5716 to 0.1838	0.05195	0.2732	ns	No		25
hsa-miR-133a-3p vs. hsa-miR-103a-3p		0.2198	-0.192 to 0.5658	0.04831	0.2911	ns	No		25
hsa-miR-133a-3p vs. hsa-miR-143-3p		0.2499	-0.1612 to 0.587	0.06243	0.2284	ns	No		25
hsa-miR-133a-3p vs. hsa-miR-142-5p		-0.03948	-0.4279 to 0.3613	0.001559	0.8514	ns	No		25
hsa-miR-133a-3p vs. hsa-miR-363-3p		-0.3154	-0.6318 to 0.09108	0.09948	0.1246	ns	No		25
hsa-miR-133a-3p vs. hsa-miR-27b-3p		0.4273	0.03864 to 0.7036	0.1825	0.0332	*	Yes		25
hsa-miR-133a-3p vs. hsa-miR-186-5p		-0.07223	-0.4544 to 0.3324	0.005218	0.7315	ns	No		25
hsa-miR-133a-3p vs. hsa-miR-140-3p		-0.1393	-0.5066 to 0.2707	0.01942	0.5065	ns	No		25
hsa-miR-133a-3p vs. hsa-miR-199a-3p		0.427	0.03828 to 0.7034	0.1823	0.0333	*	Yes		25
hsa-miR-133a-3p vs. hsa-miR-199b-3p		0.4269	0.03826 to 0.7034	0.1823	0.0333	*	Yes		25
hsa-miR-133a-3p vs. hsa-miR-148b-3p		0.2446	-0.1666 to 0.5834	0.05985	0.2386	ns	No		25
hsa-miR-133a-3p vs. hsa-miR-98-5p		0.1479	-0.2626 to 0.5131	0.02188	0.4805	ns	No		25
hsa-miR-133a-3p vs. hsa-miR-484		0.2365	-0.175 to 0.5776	0.05591	0.2551	ns	No		25
hsa-miR-133a-3p vs. hsa-miR-182-5p		-0.3424	-0.6496 to 0.061	0.1172	0.0939	ns	No		25
hsa-miR-133a-3p vs. hsa-miR-199a-5p		0.4711	0.09339 to 0.7303	0.222	0.0174	*	Yes		25
hsa-miR-133a-3p vs. hsa-miR-532-5p		-0.1054	-0.4805 to 0.3023	0.01111	0.6161	ns	No		25
hsa-miR-133a-3p vs. hsa-miR-10b-5p		0.0822	-0.3234 to 0.4623	0.006757	0.6961	ns	No		25
hsa-miR-133a-3p vs. novel_miR_783		0.1303	-0.2792 to 0.4997	0.01698	0.5348	ns	No		25
hsa-miR-133a-3p vs. hsa-miR-16-5p		-0.1394	-0.5066 to 0.2706	0.01944	0.5062	ns	No		25
hsa-miR-133a-3p vs. hsa-miR-3615		-0.1349	-0.5032 to 0.2749	0.0182	0.5203	ns	No		25
hsa-miR-133a-3p vs. hsa-miR-183-5p		-0.2913	-0.6156 to 0.1174	0.08485	0.1577	ns	No		25
hsa-miR-133a-3p vs. hsa-miR-142-3p		-0.02014	-0.412 to 0.378	0.0004056	0.9239	ns	No		25
hsa-miR-133a-3p vs. hsa-miR-629-5p		-0.1612	-0.523 to 0.2498	0.02599	0.4414	ns	No		25
hsa-miR-133a-3p vs. hsa-miR-23a-3p		0.2328	-0.1788 to 0.575	0.05418	0.2628	ns	No		25
hsa-miR-133a-3p vs. hsa-miR-223-3p		0.3248	-0.08064 to 0.6381	0.1055	0.1131	ns	No		25
hsa-miR-133a-3p vs. hsa-miR-340-5p		0.2824	-0.1269 to 0.6095	0.07976	0.1714	ns	No		25
hsa-miR-133a-3p vs. hsa-miR-30e-3p		0.3519	-0.0502 to 0.6558	0.1238	0.0845	ns	No		25
hsa-miR-133a-3p vs. hsa-miR-320b		-0.07929	-0.46 to 0.3261	0.006287	0.7064	ns	No		25
hsa-miR-133a-3p vs. hsa-miR-381-3p		0.3114	-0.09543 to 0.6291	0.097	0.1297	ns	No		25
hsa-miR-133a-3p vs. hsa-miR-4433b-5p		0.5168	0.1528 to 0.7573	0.267	0.0082	**	Yes		25
hsa-miR-133a-3p vs. hsa-let-7e-5p		-0.07922	-0.46 to 0.3261	0.006276	0.7066	ns	No		25
hsa-miR-133a-3p vs. novel_miR_1351		-0.201	-0.5523 to 0.2109	0.0404	0.3354	ns	No		25
hsa-miR-133a-3p vs. hsa-miR-126-5p		0.45	0.0667 to 0.7175	0.2025	0.024	*	Yes		25
hsa-miR-133a-3p vs. hsa-miR-150-5p		0.1835	-0.2282 to 0.5395	0.03367	0.3799	ns	No		25
hsa-miR-133a-3p vs. hsa-miR-152-3p		0.3949	-0.0003318 to 0.6834	0.1559	0.0508	ns	No		25
hsa-miR-133a-3p vs. hsa-miR-28-5p		0.276	-0.1337 to 0.6051	0.07618	0.1817	ns	No		25
hsa-miR-133a-3p vs. hsa-miR-486-3p		-0.2233	-0.5683 to 0.1884	0.04988	0.2832	ns	No		25
hsa-miR-133a-3p vs. hsa-miR-379-5p		0.2195	-0.1923 to 0.5656	0.04817	0.2918	ns	No		25
hsa-miR-133a-3p vs. hsa-miR-1-3p		0.5248	0.1636 to 0.7619	0.2754	0.0071	**	Yes		25
hsa-miR-133a-3p vs. hsa-miR-1180-3p		-0.2236	-0.5685 to 0.1881	0.05001	0.2825	ns	No		25
hsa-miR-133a-3p vs. hsa-miR-342-5p		0.01368	-0.3835 to 0.4066	0.0001871	0.9483	ns	No		25
hsa-miR-133a-3p vs. novel_miR_1013		-0.1826	-0.5389 to 0.229	0.03335	0.3823	ns	No		25
hsa-miR-133a-3p vs. hsa-miR-2110		-0.08074	-0.4612 to 0.3248	0.006518	0.7012	ns	No		25
hsa-miR-133a-3p vs. hsa-miR-375		0.02041	-0.3778 to 0.4122	0.0004165	0.9229	ns	No		25
hsa-miR-133a-3p vs. hsa-miR-654-3p		0.2865	-0.1225 to 0.6123	0.08206	0.165	ns	No		25
hsa-miR-133a-3p vs. hsa-miR-144-3p		-0.3452	-0.6515 to 0.0578	0.1192	0.091	ns	No		25
hsa-miR-133a-3p vs. hsa-miR-151a-5p		0.274	-0.1358 to 0.6038	0.07509	0.185	ns	No		25
hsa-miR-133a-3p vs. hsa-miR-493-5p		0.2411	-0.1702 to 0.5809	0.05814	0.2456	ns	No		25
hsa-miR-133a-3p vs. hsa-miR-374b-5p		0.2693	-0.1409 to 0.6005	0.0725	0.1931	ns	No		25
hsa-miR-133a-3p vs. hsa-miR-493-3p		0.2111	-0.2008 to 0.5596	0.04457	0.311	ns	No		25
hsa-miR-133a-3p vs. hsa-miR-4433b-3p		0.3556	-0.04603 to 0.6582	0.1264	0.0811	ns	No		25
hsa-miR-133a-3p vs. hsa-miR-501-3p		-0.1977	-0.5499 to 0.2141	0.0391	0.3434	ns	No		25
hsa-miR-133a-3p vs. hsa-miR-107		-0.2548	-0.5905 to 0.156	0.06492	0.219	ns	No		25
hsa-miR-133a-3p vs. hsa-miR-144-5p		-0.271	-0.6017 to 0.139	0.07346	0.19	ns	No		25
hsa-miR-133a-3p vs. hsa-miR-4732-5p		-0.2438	-0.5828 to 0.1675	0.05943	0.2402	ns	No		25
hsa-miR-133a-3p vs. hsa-miR-181d-5p		0.4985	0.1288 to 0.7466	0.2485	0.0112	*	Yes		25
hsa-miR-133a-3p vs. hsa-miR-505-5p		0.1676	-0.2436 to 0.5278	0.0281	0.4232	ns	No		25
hsa-miR-133a-3p vs. hsa-miR-495-3p		0.352	-0.05008 to 0.6559	0.1239	0.0844	ns	No		25
hsa-miR-133a-3p vs. hsa-miR-23b-3p		-0.05896	-0.4438 to 0.3442	0.003477	0.7795	ns	No		25
hsa-miR-133a-3p vs. hsa-miR-20b-5p		-0.1813	-0.5379 to 0.2303	0.03288	0.3857	ns	No		25
hsa-miR-133a-3p vs. hsa-miR-424-3p		0.239	-0.1725 to 0.5794	0.0571	0.25	ns	No		25
hsa-miR-133a-3p vs. hsa-miR-4732-3p		-0.2338	-0.5757 to 0.1777	0.05467	0.2606	ns	No		25
hsa-miR-133a-3p vs. hsa-miR-15b-3p		0.02391	-0.3748 to 0.4151	0.0005719	0.9097	ns	No		25
hsa-miR-133a-3p vs. hsa-miR-942-5p		-0.02795	-0.4185 to 0.3713	0.0007812	0.8945	ns	No		25
hsa-miR-133a-3p vs. hsa-miR-4326		0.08267	-0.323 to 0.4627	0.006834	0.6944	ns	No		25
hsa-miR-133a-3p vs. hsa-miR-193a-5p		0.1555	-0.2553 to 0.5188	0.0242	0.4578	ns	No		25
hsa-miR-133a-3p vs. hsa-miR-320c		0.08352	-0.3222 to 0.4634	0.006976	0.6914	ns	No		25
hsa-miR-133a-3p vs. hsa-miR-3158-3p		-0.2634	-0.5965 to 0.147	0.0694	0.2032	ns	No		25
hsa-miR-133a-3p vs. hsa-miR-411-5p		0.1294	-0.2801 to 0.499	0.01673	0.5377	ns	No		25
hsa-miR-133a-3p vs. hsa-miR-7706		-0.1151	-0.488 to 0.2934	0.01324	0.5838	ns	No		25
hsa-miR-133a-3p vs. hsa-miR-335-5p		0.3884	-0.007938 to 0.6793	0.1509	0.055	ns	No		25
hsa-miR-133a-3p vs. novel_miR_1526		-0.3489	-0.6539 to 0.05359	0.1217	0.0874	ns	No		25
hsa-miR-133a-3p vs. hsa-miR-32-5p		0.03717	-0.3633 to 0.426	0.001381	0.86	ns	No		25
hsa-miR-133a-3p vs. hsa-miR-369-3p		0.3425	-0.06084 to 0.6497	0.1173	0.0937	ns	No		25
hsa-miR-133a-3p vs. hsa-miR-92b-3p		0.263	-0.1475 to 0.5962	0.06917	0.204	ns	No		25
hsa-miR-133a-3p vs. hsa-miR-2355-3p		0.3701	-0.02935 to 0.6676	0.137	0.0686	ns	No		25
hsa-miR-133a-3p vs. hsa-miR-889-3p		0.312	-0.09478 to 0.6295	0.09736	0.1289	ns	No		25
hsa-miR-133a-3p vs. hsa-miR-1255b-5p		-0.2443	-0.5832 to 0.1669	0.05969	0.2392	ns	No		25
hsa-miR-133a-3p vs. hsa-miR-1292-5p		0.02312	-0.3754 to 0.4145	0.0005344	0.9127	ns	No		25
hsa-miR-133a-3p vs. hsa-miR-574-5p		0.0009811	-0.3943 to 0.396	9.626e-07	0.9963	ns	No		25
hsa-miR-133a-3p vs. hsa-miR-7976		-0.1581	-0.5207 to 0.2528	0.025	0.4503	ns	No		25
hsa-miR-133a-3p vs. novel_miR_1793		-0.2611	-0.5949 to 0.1494	0.06819	0.2074	ns	No		25
hsa-miR-133a-3p vs. hsa-miR-18a-3p		-0.1844	-0.5402 to 0.2273	0.03401	0.3775	ns	No		25
hsa-miR-133a-3p vs. hsa-miR-106a-5p		-0.1904	-0.5446 to 0.2213	0.03627	0.3618	ns	No		25
hsa-miR-133a-3p vs. hsa-miR-184		-0.1194	-0.4914 to 0.2893	0.01427	0.5696	ns	No		25
hsa-miR-133a-3p vs. hsa-miR-660-5p		-0.01998	-0.4119 to 0.3781	0.000399	0.9245	ns	No		25
hsa-miR-133a-3p vs. hsa-miR-487b-3p		0.2479	-0.1633 to 0.5856	0.06144	0.2322	ns	No		25
hsa-miR-133a-3p vs. hsa-miR-576-5p		-0.0972	-0.4741 to 0.3098	0.009448	0.6439	ns	No		25
hsa-miR-133a-3p vs. hsa-miR-550a-5p		-0.1786	-0.5359 to 0.2329	0.03191	0.3929	ns	No		25
hsa-miR-133a-3p vs. hsa-miR-374a-3p		0.07884	-0.3265 to 0.4597	0.006216	0.708	ns	No		25
hsa-miR-133a-3p vs. hsa-miR-502-3p		-0.1185	-0.4906 to 0.2903	0.01403	0.5728	ns	No		25
hsa-miR-133a-3p vs. hsa-miR-452-5p		-0.04327	-0.431 to 0.358	0.001872	0.8373	ns	No		25
hsa-miR-133a-3p vs. hsa-miR-1185-1-3p		0.3683	-0.03136 to 0.6665	0.1357	0.07	ns	No		25
hsa-miR-133a-3p vs. hsa-miR-431-5p		0.1871	-0.2247 to 0.5421	0.03499	0.3706	ns	No		25
hsa-miR-133a-3p vs. hsa-miR-92b-5p		-0.1513	-0.5156 to 0.2593	0.0229	0.4703	ns	No		25
hsa-miR-133a-3p vs. hsa-miR-146a-3p		0.4668	0.08789 to 0.7277	0.2179	0.0186	*	Yes		25
hsa-miR-133a-3p vs. hsa-miR-3120-3p		0.4982	0.1284 to 0.7464	0.2482	0.0113	*	Yes		25
hsa-miR-133a-3p vs. hsa-miR-93-3p		-0.1365	-0.5044 to 0.2734	0.01864	0.5152	ns	No		25
hsa-miR-133a-3p vs. hsa-miR-1277-5p		0.01237	-0.3846 to 0.4055	0.0001531	0.9532	ns	No		25
hsa-miR-133a-3p vs. hsa-miR-550a-3-5p		-0.1673	-0.5276 to 0.2439	0.028	0.424	ns	No		25
hsa-miR-133a-3p vs. hsa-miR-1294		-0.1585	-0.521 to 0.2524	0.02513	0.4491	ns	No		25
hsa-miR-133a-3p vs. hsa-miR-363-5p		-0.2797	-0.6077 to 0.1297	0.07825	0.1757	ns	No		25
hsa-miR-133a-3p vs. hsa-miR-3656		-0.09536	-0.4727 to 0.3115	0.009093	0.6503	ns	No		25
hsa-miR-133a-3p vs. novel_miR_1025		-0.2709	-0.6016 to 0.1392	0.07336	0.1903	ns	No		25
hsa-miR-133a-3p vs. hsa-let-7b-3p		0.007755	-0.3886 to 0.4017	6.015e-05	0.9707	ns	No		25
hsa-miR-133a-3p vs. hsa-miR-410-3p		0.5251	0.164 to 0.7621	0.2757	0.007	**	Yes		25
hsa-miR-133a-3p vs. hsa-miR-1285-3p		-0.1669	-0.5273 to 0.2443	0.02787	0.4251	ns	No		25
hsa-miR-133a-3p vs. hsa-miR-939-5p		-0.2658	-0.5981 to 0.1445	0.07067	0.199	ns	No		25
hsa-miR-133a-3p vs. novel_miR_126		0.1046	-0.3031 to 0.4799	0.01093	0.6189	ns	No		25
hsa-miR-133a-3p vs. hsa-miR-151b		0.35	-0.05235 to 0.6546	0.1225	0.0863	ns	No		25
hsa-miR-133a-3p vs. hsa-miR-539-5p		0.08958	-0.3168 to 0.4681	0.008025	0.6702	ns	No		25
hsa-miR-133a-3p vs. hsa-miR-324-5p		-0.1489	-0.5138 to 0.2617	0.02216	0.4776	ns	No		25
hsa-miR-133a-3p vs. novel_miR_1035		-0.1257	-0.4962 to 0.2835	0.0158	0.5494	ns	No		25
hsa-miR-133a-3p vs. hsa-miR-1306-3p		0.06478	-0.339 to 0.4484	0.004197	0.7584	ns	No		25
hsa-miR-133a-3p vs. hsa-miR-382-3p		0.3578	-0.04346 to 0.6597	0.128	0.0791	ns	No		25
hsa-miR-133a-3p vs. hsa-miR-5010-3p		-0.1185	-0.4907 to 0.2902	0.01405	0.5725	ns	No		25
hsa-miR-133a-3p vs. hsa-miR-150-3p		0.2008	-0.2111 to 0.5521	0.04033	0.3358	ns	No		25
hsa-miR-133a-3p vs. hsa-miR-301a-5p		0.1421	-0.2681 to 0.5087	0.0202	0.498	ns	No		25
hsa-miR-133a-3p vs. novel_miR_651		-0.0169	-0.4093 to 0.3808	0.0002855	0.9361	ns	No		25
hsa-miR-133a-3p vs. hsa-miR-181c-3p		0.3646	-0.03569 to 0.664	0.1329	0.0732	ns	No		25
hsa-miR-133a-3p vs. novel_miR_858		-0.07082	-0.4533 to 0.3336	0.005016	0.7366	ns	No		25
hsa-miR-133a-3p vs. hsa-miR-556-5p		0.2855	-0.1236 to 0.6116	0.08149	0.1666	ns	No		25
hsa-miR-133a-3p vs. novel_miR_282		-0.2976	-0.6198 to 0.1106	0.08855	0.1486	ns	No		25
hsa-miR-133a-3p vs. hsa-miR-136-3p		0.1907	-0.2211 to 0.5448	0.03638	0.3611	ns	No		25
hsa-miR-133a-3p vs. hsa-miR-296-5p		-0.1173	-0.4897 to 0.2914	0.01375	0.5767	ns	No		25
hsa-miR-133a-3p vs. hsa-miR-320d		0.1346	-0.2752 to 0.503	0.01811	0.5213	ns	No		25
hsa-miR-133a-3p vs. hsa-miR-3605-5p		-0.1625	-0.524 to 0.2486	0.0264	0.4377	ns	No		25
hsa-miR-133a-3p vs. hsa-miR-548e-3p		0.06551	-0.3384 to 0.449	0.004291	0.7557	ns	No		25
hsa-miR-133a-3p vs. hsa-miR-628-5p		0.1361	-0.2738 to 0.5041	0.01852	0.5166	ns	No		25
hsa-miR-133a-3p vs. hsa-miR-5010-5p		0.01861	-0.3793 to 0.4107	0.0003463	0.9296	ns	No		25
hsa-miR-133a-3p vs. hsa-miR-6842-5p		0.2626	-0.1479 to 0.5959	0.06894	0.2048	ns	No		25
hsa-miR-133a-3p vs. hsa-miR-29b-3p		-0.349	-0.6539 to 0.05351	0.1218	0.0873	ns	No		25
hsa-miR-133a-3p vs. hsa-miR-1284		0.001026	-0.3943 to 0.396	1.053e-06	0.9961	ns	No		25
hsa-miR-133a-3p vs. hsa-miR-1303		-0.1784	-0.5358 to 0.2332	0.03183	0.3936	ns	No		25
hsa-miR-133a-3p vs. hsa-miR-379-3p		0.2576	-0.1531 to 0.5924	0.06636	0.2138	ns	No		25
hsa-miR-133a-3p vs. hsa-miR-96-5p		-0.2676	-0.5993 to 0.1426	0.0716	0.1959	ns	No		25
hsa-miR-133a-3p vs. hsa-miR-337-3p		0.2843	-0.1249 to 0.6108	0.08081	0.1685	ns	No		25
hsa-miR-133a-3p vs. hsa-miR-1304-5p		-0.1191	-0.4911 to 0.2897	0.01418	0.5707	ns	No		25
hsa-miR-133a-3p vs. novel_miR_660		-0.2074	-0.5569 to 0.2045	0.04301	0.3199	ns	No		25
hsa-miR-133a-3p vs. hsa-miR-532-3p		-0.07655	-0.4578 to 0.3285	0.00586	0.7161	ns	No		25
hsa-miR-133a-3p vs. hsa-miR-1250-5p		0.2594	-0.1512 to 0.5937	0.06731	0.2104	ns	No		25
hsa-miR-133a-3p vs. hsa-miR-32-3p		0.1563	-0.2546 to 0.5193	0.02442	0.4557	ns	No		25
hsa-miR-133a-3p vs. novel_miR_1093		-0.2933	-0.6169 to 0.1152	0.08603	0.1548	ns	No		25
hsa-miR-133a-3p vs. novel_miR_1359		-0.2933	-0.6169 to 0.1152	0.08603	0.1548	ns	No		25
hsa-miR-133a-3p vs. novel_miR_424		-0.2933	-0.6169 to 0.1152	0.08603	0.1548	ns	No		25
hsa-miR-133a-3p vs. hsa-miR-206		0.2266	-0.1851 to 0.5707	0.05136	0.276	ns	No		25
hsa-miR-133a-3p vs. hsa-miR-3173-5p		0.2182	-0.1936 to 0.5647	0.04762	0.2947	ns	No		25
hsa-miR-133a-3p vs. hsa-miR-636		-0.18	-0.5369 to 0.2316	0.03239	0.3894	ns	No		25
hsa-miR-133a-3p vs. hsa-miR-4755-5p		-0.07951	-0.4602 to 0.3259	0.006322	0.7056	ns	No		25
hsa-miR-133a-3p vs. hsa-miR-548q		-0.1141	-0.4872 to 0.2943	0.01301	0.5872	ns	No		25
hsa-miR-133a-3p vs. hsa-miR-374b-3p		0.2951	-0.1133 to 0.6181	0.08706	0.1522	ns	No		25
hsa-miR-133a-3p vs. hsa-miR-6855-5p		-0.3196	-0.6346 to 0.08641	0.1022	0.1193	ns	No		25
hsa-miR-133a-3p vs. hsa-miR-548j-3p		0.09567	-0.3112 to 0.4729	0.009153	0.6492	ns	No		25
hsa-miR-133a-3p vs. hsa-miR-4742-3p		-0.06987	-0.4525 to 0.3345	0.004882	0.74	ns	No		25
hsa-miR-133a-3p vs. hsa-miR-4659a-3p		-0.08101	-0.4614 to 0.3245	0.006562	0.7003	ns	No		25
hsa-miR-133a-3p vs. hsa-miR-450b-5p		0.383	-0.01431 to 0.6758	0.1467	0.0588	ns	No		25
hsa-miR-133a-3p vs. hsa-miR-3605-3p		-0.07146	-0.4538 to 0.3331	0.005106	0.7343	ns	No		25
hsa-miR-133a-3p vs. hsa-miR-1260b		0.269	-0.1411 to 0.6003	0.07237	0.1935	ns	No		25
hsa-miR-133a-3p vs. hsa-miR-3909		0.1279	-0.2815 to 0.4978	0.01635	0.5424	ns	No		25
hsa-miR-133a-3p vs. hsa-miR-1306-5p		0.3626	-0.03801 to 0.6628	0.1315	0.0749	ns	No		25
hsa-miR-133a-3p vs. novel_miR_1647		0.4196	0.02937 to 0.6989	0.1761	0.0368	*	Yes		25
hsa-miR-133a-3p vs. hsa-miR-6747-3p		-0.01291	-0.406 to 0.3842	0.0001667	0.9512	ns	No		25
hsa-miR-133a-3p vs. hsa-miR-324-3p		-0.07266	-0.4547 to 0.332	0.00528	0.73	ns	No		25
hsa-miR-133a-3p vs. hsa-miR-4467		-0.1122	-0.4858 to 0.2961	0.01258	0.5935	ns	No		25
hsa-miR-133a-3p vs. hsa-miR-1228-5p		0.1462	-0.2642 to 0.5118	0.02138	0.4855	ns	No		25
hsa-miR-133a-3p vs. novel_miR_1250		-0.2219	-0.5673 to 0.1899	0.04924	0.2864	ns	No		25
hsa-miR-133a-3p vs. hsa-miR-127-5p		0.1527	-0.258 to 0.5166	0.02331	0.4663	ns	No		25
hsa-miR-133a-3p vs. hsa-miR-1277-3p		0.1475	-0.263 to 0.5127	0.02175	0.4817	ns	No		25
hsa-miR-133a-3p vs. hsa-miR-501-5p		-0.002411	-0.3972 to 0.3931	5.813e-06	0.9909	ns	No		25
hsa-miR-133a-3p vs. hsa-miR-539-3p		0.3019	-0.1059 to 0.6227	0.09115	0.1425	ns	No		25
hsa-miR-133a-3p vs. hsa-miR-3913-5p		-0.2514	-0.5881 to 0.1596	0.06319	0.2255	ns	No		25
hsa-miR-133a-3p vs. novel_miR_417		-0.1914	-0.5453 to 0.2204	0.03665	0.3593	ns	No		25
hsa-miR-133a-3p vs. hsa-miR-3200-5p		-0.2954	-0.6183 to 0.1129	0.08724	0.1517	ns	No		25
hsa-miR-133a-3p vs. hsa-miR-590-3p		0.1379	-0.272 to 0.5055	0.01903	0.5108	ns	No		25
hsa-miR-133a-3p vs. hsa-let-7i-3p		-0.1327	-0.5015 to 0.277	0.0176	0.5273	ns	No		25
hsa-miR-133a-3p vs. hsa-miR-136-5p		0.05734	-0.3456 to 0.4424	0.003288	0.7854	ns	No		25
hsa-miR-133a-3p vs. hsa-miR-548ag		0.2112	-0.2007 to 0.5596	0.04461	0.3108	ns	No		25
hsa-miR-133a-3p vs. novel_miR_248		-0.2809	-0.6085 to 0.1285	0.07889	0.1738	ns	No		25
hsa-miR-133a-3p vs. hsa-miR-190a-5p		-0.03828	-0.427 to 0.3623	0.001465	0.8558	ns	No		25
hsa-miR-133a-3p vs. novel_miR_291		-0.175	-0.5333 to 0.2365	0.03063	0.4028	ns	No		25
hsa-miR-133a-3p vs. hsa-miR-656-3p		0.3801	-0.01772 to 0.674	0.1445	0.0609	ns	No		25
hsa-miR-133a-3p vs. hsa-miR-26a-1-3p		0.2974	-0.1107 to 0.6197	0.08845	0.1488	ns	No		25
hsa-miR-133a-3p vs. hsa-miR-6734-5p		-0.01495	-0.4077 to 0.3824	0.0002235	0.9435	ns	No		25
hsa-miR-133a-3p vs. hsa-miR-4662a-5p		0.4133	0.02169 to 0.6949	0.1708	0.04	*	Yes		25
hsa-miR-133a-3p vs. hsa-miR-3143		-0.1328	-0.5016 to 0.2769	0.01763	0.5269	ns	No		25
hsa-miR-133a-3p vs. novel_miR_781		0.2688	-0.1413 to 0.6002	0.07226	0.1938	ns	No		25
hsa-miR-133a-3p vs. hsa-miR-129-5p		0.2622	-0.1483 to 0.5956	0.06874	0.2055	ns	No		25
hsa-miR-133a-3p vs. hsa-miR-376c-3p		0.4576	0.07627 to 0.7222	0.2094	0.0214	*	Yes		25
hsa-miR-133a-3p vs. hsa-miR-1270		-0.2232	-0.5682 to 0.1886	0.04981	0.2836	ns	No		25
hsa-miR-133a-3p vs. hsa-miR-4685-3p		-0.1476	-0.5128 to 0.2628	0.02179	0.4813	ns	No		25
hsa-miR-133a-3p vs. hsa-miR-487a-3p		0.5088	0.1423 to 0.7526	0.2589	0.0094	**	Yes		25
hsa-miR-133a-3p vs. novel_miR_402		-0.3177	-0.6333 to 0.08857	0.1009	0.1217	ns	No		25
hsa-miR-133a-3p vs. hsa-miR-4508		-0.1777	-0.5352 to 0.2339	0.03157	0.3955	ns	No		25
hsa-miR-133a-3p vs. hsa-miR-1976		-0.1462	-0.5118 to 0.2642	0.02138	0.4856	ns	No		25
hsa-miR-133a-3p vs. hsa-miR-610		-0.2128	-0.5607 to 0.1991	0.04526	0.3072	ns	No		25
hsa-miR-133a-3p vs. novel_miR_149		0.02496	-0.3739 to 0.416	0.000623	0.9057	ns	No		25
hsa-miR-133a-3p vs. hsa-miR-6513-3p		-0.01236	-0.4055 to 0.3847	0.0001527	0.9533	ns	No		25
hsa-miR-133a-3p vs. novel_miR_1668		-0.3259	-0.6387 to 0.07952	0.1062	0.1119	ns	No		25
hsa-miR-133a-3p vs. hsa-miR-548am-3p		0.1816	-0.23 to 0.5381	0.03297	0.385	ns	No		25
hsa-miR-133a-3p vs. hsa-miR-301b-3p		0.4662	0.08706 to 0.7273	0.2173	0.0188	*	Yes		25
hsa-miR-133a-3p vs. hsa-miR-5009-5p		-0.06685	-0.4501 to 0.3372	0.004469	0.7509	ns	No		25
hsa-miR-133a-3p vs. hsa-miR-615-3p		0.2217	-0.1901 to 0.5671	0.04914	0.2869	ns	No		25
hsa-miR-133a-3p vs. hsa-miR-4677-3p		0.2268	-0.1849 to 0.5708	0.05144	0.2756	ns	No		25
hsa-miR-133a-3p vs. hsa-miR-542-3p		0.009561	-0.387 to 0.4032	9.14e-05	0.9638	ns	No		25
hsa-miR-133a-3p vs. novel_miR_684		-0.2465	-0.5847 to 0.1647	0.06076	0.2349	ns	No		25
hsa-miR-133a-3p vs. novel_miR_1122		-0.2505	-0.5875 to 0.1605	0.06275	0.2272	ns	No		25
hsa-miR-133a-3p vs. hsa-miR-4504		-0.3441	-0.6508 to 0.05905	0.1184	0.0921	ns	No		25
hsa-miR-133a-3p vs. novel_miR_481		-0.1266	-0.4968 to 0.2827	0.01602	0.5466	ns	No		25
hsa-miR-133a-3p vs. hsa-miR-605-3p		0.2452	-0.166 to 0.5838	0.06012	0.2375	ns	No		25
hsa-miR-133a-3p vs. hsa-miR-490-3p		0.5111	0.1454 to 0.754	0.2613	0.009	**	Yes		25
hsa-miR-133a-3p vs. novel_miR_304		0.5051	0.1374 to 0.7505	0.2551	0.01	*	Yes		25
hsa-miR-133a-3p vs. hsa-miR-6735-5p		0.1864	-0.2253 to 0.5416	0.03475	0.3723	ns	No		25
hsa-miR-133a-3p vs. hsa-miR-377-3p		0.5612	0.2134 to 0.7828	0.3149	0.0035	**	Yes		25
hsa-miR-133a-3p vs. hsa-miR-3135a		-0.172	-0.531 to 0.2394	0.02957	0.4111	ns	No		25
hsa-miR-133a-3p vs. hsa-miR-744-3p		0.5036	0.1354 to 0.7496	0.2536	0.0103	*	Yes		25
hsa-miR-133a-3p vs. novel_miR_145		0.212	-0.1999 to 0.5602	0.04494	0.309	ns	No		25
hsa-miR-133a-3p vs. novel_miR_513		-0.08188	-0.4621 to 0.3237	0.006704	0.6972	ns	No		25
hsa-miR-133a-3p vs. hsa-miR-4286		0.3157	-0.09077 to 0.632	0.09965	0.1242	ns	No		25
hsa-miR-133a-3p vs. novel_miR_1138		0.3515	-0.05071 to 0.6556	0.1235	0.0849	ns	No		25
hsa-miR-133a-3p vs. hsa-miR-219a-1-3p		-0.018	-0.4102 to 0.3798	0.0003241	0.9319	ns	No		25
hsa-miR-133a-3p vs. novel_miR_151		-0.1706	-0.53 to 0.2408	0.0291	0.4149	ns	No		25
hsa-miR-133a-3p vs. novel_miR_265		0.4696	0.09142 to 0.7294	0.2205	0.0179	*	Yes		25
hsa-miR-133a-3p vs. novel_miR_790		-0.08176	-0.462 to 0.3238	0.006684	0.6976	ns	No		25
hsa-miR-133a-3p vs. hsa-miR-33a-5p		0.09741	-0.3096 to 0.4743	0.009489	0.6432	ns	No		25
hsa-miR-133a-3p vs. novel_miR_78		-0.008896	-0.4026 to 0.3876	7.913e-05	0.9663	ns	No		25
hsa-miR-133a-3p vs. hsa-miR-642a-3p		0.3564	-0.0451 to 0.6587	0.127	0.0804	ns	No		25
hsa-miR-133a-3p vs. hsa-miR-3157-3p		-0.2417	-0.5813 to 0.1697	0.05841	0.2445	ns	No		25
hsa-miR-133a-3p vs. hsa-miR-579-5p		0.1084	-0.2995 to 0.4829	0.01176	0.6059	ns	No		25
hsa-miR-133a-3p vs. hsa-miR-7-1-3p		0.4617	0.08148 to 0.7247	0.2132	0.0201	*	Yes		25
hsa-miR-133a-3p vs. novel_miR_1369		-0.2268	-0.5708 to 0.1849	0.05142	0.2757	ns	No		25
hsa-miR-133a-3p vs. hsa-miR-4306		-0.148	-0.5131 to 0.2625	0.02191	0.4801	ns	No		25
hsa-miR-133a-3p vs. novel_miR_916		-0.2096	-0.5585 to 0.2023	0.04394	0.3146	ns	No		25
hsa-miR-133a-3p vs. hsa-miR-154-5p		0.4587	0.0776 to 0.7228	0.2104	0.0211	*	Yes		25
hsa-miR-133a-3p vs. hsa-miR-3691-5p		-0.1336	-0.5022 to 0.2761	0.01784	0.5244	ns	No		25
hsa-miR-133a-3p vs. hsa-miR-4511		-0.0498	-0.4363 to 0.3523	0.00248	0.8131	ns	No		25
hsa-miR-133a-3p vs. novel_miR_1442		-0.2885	-0.6137 to 0.1203	0.08325	0.1619	ns	No		25
hsa-miR-133a-3p vs. novel_miR_1479		-0.2885	-0.6137 to 0.1203	0.08325	0.1619	ns	No		25
hsa-miR-133a-3p vs. hsa-miR-6780a-5p		-0.2791	-0.6072 to 0.1305	0.07788	0.1767	ns	No		25
hsa-miR-133a-3p vs. hsa-miR-6501-5p		-0.2462	-0.5844 to 0.165	0.06059	0.2356	ns	No		25
hsa-miR-133a-3p vs. novel_miR_629		-0.2199	-0.5659 to 0.1919	0.04836	0.2909	ns	No		25
hsa-miR-133a-3p vs. hsa-miR-1185-2-3p		0.3632	-0.03724 to 0.6632	0.1319	0.0743	ns	No		25
hsa-miR-133a-3p vs. novel_miR_917		-0.1378	-0.5054 to 0.2722	0.01898	0.5114	ns	No		25
hsa-miR-133a-3p vs. hsa-miR-6884-5p		-0.2211	-0.5667 to 0.1907	0.0489	0.2881	ns	No		25
hsa-miR-133a-3p vs. hsa-miR-6767-5p		0.2474	-0.1638 to 0.5853	0.06119	0.2332	ns	No		25
hsa-miR-133a-3p vs. hsa-miR-3940-3p		-0.2504	-0.5874 to 0.1606	0.0627	0.2273	ns	No		25
hsa-miR-133a-3p vs. novel_miR_332		-0.3165	-0.6325 to 0.08985	0.1002	0.1232	ns	No		25
hsa-miR-133a-3p vs. novel_miR_1150		-0.2573	-0.5922 to 0.1534	0.06622	0.2143	ns	No		25
hsa-miR-133a-3p vs. novel_miR_639		-0.2573	-0.5922 to 0.1534	0.06622	0.2143	ns	No		25
hsa-miR-133a-3p vs. novel_miR_994		-0.3001	-0.6216 to 0.1078	0.09008	0.1449	ns	No		25
hsa-miR-133a-3p vs. hsa-miR-5695		-0.1567	-0.5196 to 0.2542	0.02455	0.4545	ns	No		25
hsa-miR-133a-3p vs. novel_miR_782		-0.2142	-0.5618 to 0.1977	0.04587	0.304	ns	No		25
hsa-miR-133a-3p vs. hsa-miR-548ad-5p		-0.1824	-0.5387 to 0.2292	0.03327	0.3828	ns	No		25
hsa-miR-133a-3p vs. novel_miR_51		-0.2435	-0.5826 to 0.1678	0.0593	0.2408	ns	No		25
hsa-miR-133a-3p vs. hsa-miR-338-3p		-0.003745	-0.3983 to 0.392	1.402e-05	0.9858	ns	No		25
hsa-miR-133a-3p vs. hsa-miR-3679-5p		0.4847	0.1108 to 0.7384	0.2349	0.0141	*	Yes		25
hsa-miR-133a-3p vs. hsa-miR-548p		0.238	-0.1734 to 0.5787	0.05665	0.2519	ns	No		25
hsa-miR-133a-3p vs. hsa-miR-548ah-3p		0.2344	-0.1772 to 0.5761	0.05492	0.2595	ns	No		25
hsa-miR-133a-3p vs. hsa-miR-6815-5p		-0.3375	-0.6464 to 0.06651	0.1139	0.099	ns	No		25
hsa-miR-133a-3p vs. hsa-miR-3164		-0.1618	-0.5235 to 0.2492	0.02619	0.4396	ns	No		25
hsa-miR-133a-3p vs. hsa-miR-3127-5p		0.2304	-0.1812 to 0.5733	0.05308	0.2679	ns	No		25
hsa-miR-133a-3p vs. novel_miR_853		-0.1539	-0.5176 to 0.2568	0.02369	0.4626	ns	No		25
hsa-miR-133a-3p vs. novel_miR_524		-0.2541	-0.59 to 0.1568	0.06455	0.2204	ns	No		25
hsa-miR-133a-3p vs. hsa-miR-1224-5p		-0.2696	-0.6007 to 0.1405	0.07267	0.1925	ns	No		25
hsa-miR-133a-3p vs. novel_miR_993		-0.1013	-0.4773 to 0.3061	0.01026	0.63	ns	No		25
hsa-miR-133a-3p vs. novel_miR_1574		-0.165	-0.5258 to 0.2462	0.02722	0.4307	ns	No		25
hsa-miR-133a-3p vs. hsa-miR-1285-5p		0.2976	-0.1105 to 0.6199	0.08859	0.1484	ns	No		25
hsa-miR-133a-3p vs. hsa-miR-6806-3p		-0.01099	-0.4044 to 0.3858	0.0001207	0.9584	ns	No		25
hsa-miR-133a-3p vs. novel_miR_686		0.364	-0.03641 to 0.6637	0.1325	0.0737	ns	No		25
hsa-miR-133a-3p vs. hsa-miR-320e		0.1232	-0.2858 to 0.4943	0.01519	0.5573	ns	No		25
hsa-miR-133a-3p vs. novel_miR_327		0.1496	-0.2609 to 0.5143	0.02239	0.4753	ns	No		25
hsa-miR-133a-3p vs. hsa-miR-548a-3p		0.1484	-0.2621 to 0.5134	0.02202	0.479	ns	No		25
hsa-miR-133a-3p vs. novel_miR_19		-0.2907	-0.6152 to 0.118	0.08452	0.1586	ns	No		25
hsa-miR-133a-3p vs. novel_miR_1530		-0.2863	-0.6122 to 0.1227	0.08199	0.1652	ns	No		25
hsa-miR-133a-3p vs. hsa-miR-3613-3p		-0.006298	-0.4004 to 0.3898	3.967e-05	0.9762	ns	No		25
hsa-miR-133a-3p vs. hsa-miR-624-5p		-0.07232	-0.4545 to 0.3323	0.005229	0.7312	ns	No		25
hsa-miR-133a-3p vs. hsa-miR-5584-5p		0.3281	-0.07701 to 0.6402	0.1077	0.1093	ns	No		25
hsa-miR-133a-3p vs. hsa-miR-4781-3p		-0.2232	-0.5682 to 0.1886	0.04982	0.2835	ns	No		25
hsa-miR-133a-3p vs. hsa-miR-548u		0.3037	-0.1039 to 0.6239	0.09221	0.14	ns	No		25
hsa-miR-133a-3p vs. novel_miR_1075		-0.2778	-0.6064 to 0.1318	0.07717	0.1788	ns	No		25
hsa-miR-133a-3p vs. novel_miR_803		-0.05351	-0.4394 to 0.349	0.002863	0.7995	ns	No		25
hsa-miR-133a-3p vs. hsa-miR-942-3p		0.1905	-0.2213 to 0.5447	0.0363	0.3616	ns	No		25
hsa-miR-133a-3p vs. novel_miR_296		-0.2432	-0.5824 to 0.168	0.05916	0.2414	ns	No		25
hsa-miR-133a-3p vs. hsa-miR-152-5p		0.453	0.0705 to 0.7194	0.2052	0.023	*	Yes		25
hsa-miR-133a-3p vs. hsa-miR-548n		0.3351	-0.06916 to 0.6449	0.1123	0.1015	ns	No		25
hsa-miR-133a-3p vs. hsa-miR-3065-5p		-0.07166	-0.4539 to 0.3329	0.005135	0.7336	ns	No		25
hsa-miR-133a-3p vs. novel_miR_438		0.001811	-0.3936 to 0.3967	3.28e-06	0.9931	ns	No		25
hsa-miR-133a-3p vs. hsa-miR-6516-3p		0.3338	-0.0706 to 0.644	0.1115	0.1029	ns	No		25
hsa-miR-133a-3p vs. novel_miR_380		-0.1987	-0.5506 to 0.2132	0.03947	0.3411	ns	No		25
hsa-miR-133a-3p vs. hsa-miR-1197		0.263	-0.1475 to 0.5962	0.06917	0.204	ns	No		25
hsa-miR-133a-3p vs. hsa-miR-4489		-0.1677	-0.5278 to 0.2436	0.02812	0.423	ns	No		25
hsa-miR-133a-3p vs. hsa-miR-6750-5p		-0.2425	-0.5819 to 0.1688	0.0588	0.2429	ns	No		25
hsa-miR-133a-3p vs. hsa-miR-4647		-0.1443	-0.5104 to 0.266	0.02083	0.4913	ns	No		25
hsa-miR-133a-3p vs. hsa-miR-627-3p		0.2401	-0.1713 to 0.5802	0.05765	0.2477	ns	No		25
hsa-miR-133a-3p vs. novel_miR_791		-0.04115	-0.4293 to 0.3598	0.001694	0.8451	ns	No		25
hsa-miR-133a-3p vs. novel_miR_797		-0.04115	-0.4293 to 0.3598	0.001694	0.8451	ns	No		25
hsa-miR-133a-3p vs. novel_miR_834		-0.04115	-0.4293 to 0.3598	0.001694	0.8451	ns	No		25
hsa-miR-133a-3p vs. novel_miR_840		-0.04115	-0.4293 to 0.3598	0.001694	0.8451	ns	No		25
hsa-miR-133a-3p vs. hsa-miR-4750-5p		0.3589	-0.04226 to 0.6604	0.1288	0.0781	ns	No		25
hsa-miR-133a-3p vs. hsa-miR-34a-5p		0.02336	-0.3752 to 0.4147	0.0005455	0.9118	ns	No		25
hsa-miR-133a-3p vs. hsa-miR-3620-5p		-0.0767	-0.458 to 0.3284	0.005883	0.7156	ns	No		25
hsa-miR-133a-3p vs. hsa-miR-6850-5p		0.03728	-0.3632 to 0.4261	0.00139	0.8596	ns	No		25
hsa-miR-133a-3p vs. novel_miR_1232		-0.1726	-0.5315 to 0.2388	0.02978	0.4094	ns	No		25
hsa-miR-133a-3p vs. hsa-miR-655-3p		0.2299	-0.1817 to 0.573	0.05287	0.2689	ns	No		25
hsa-miR-133a-3p vs. hsa-miR-376a-3p		0.5285	0.1686 to 0.7641	0.2793	0.0066	**	Yes		25
hsa-miR-133a-3p vs. hsa-miR-6818-3p		-0.02209	-0.4136 to 0.3763	0.0004881	0.9165	ns	No		25
hsa-miR-133a-3p vs. novel_miR_1694		0.139	-0.271 to 0.5063	0.01931	0.5077	ns	No		25
hsa-miR-133a-3p vs. hsa-miR-6786-3p		0.006259	-0.3898 to 0.4004	3.918e-05	0.9763	ns	No		25
hsa-miR-133a-3p vs. hsa-miR-4755-3p		-0.1234	-0.4945 to 0.2856	0.01524	0.5566	ns	No		25
hsa-miR-133a-3p vs. hsa-miR-3115		0.2544	-0.1565 to 0.5902	0.06471	0.2198	ns	No		25
hsa-miR-133a-3p vs. hsa-miR-497-5p		-0.07644	-0.4577 to 0.3286	0.005843	0.7165	ns	No		25
hsa-miR-133a-3p vs. novel_miR_24		0.2351	-0.1765 to 0.5766	0.05525	0.258	ns	No		25
hsa-miR-133a-3p vs. hsa-miR-6783-3p		-0.203	-0.5537 to 0.2089	0.0412	0.3305	ns	No		25
hsa-miR-133a-3p vs. novel_miR_76		0.3496	-0.05282 to 0.6543	0.1222	0.0867	ns	No		25
hsa-miR-133a-3p vs. hsa-miR-548aq-3p		-0.05025	-0.4367 to 0.3519	0.002525	0.8115	ns	No		25
hsa-miR-133a-3p vs. novel_miR_1374		-0.2608	-0.5946 to 0.1498	0.068	0.208	ns	No		25
hsa-miR-133a-3p vs. hsa-miR-552-3p		0.3011	-0.1068 to 0.6222	0.09065	0.1436	ns	No		25
hsa-miR-133a-3p vs. hsa-miR-9-3p		0.5702	0.226 to 0.7878	0.3251	0.0029	**	Yes		25
hsa-miR-133a-3p vs. novel_miR_203		-0.05742	-0.4425 to 0.3455	0.003297	0.7851	ns	No		25
hsa-miR-133a-3p vs. novel_miR_942		0.3141	-0.09248 to 0.6309	0.09868	0.1262	ns	No		25
hsa-miR-133a-3p vs. hsa-miR-3614-5p		0.1744	-0.2371 to 0.5328	0.03041	0.4045	ns	No		25
hsa-miR-133a-3p vs. hsa-miR-6857-3p		-0.2507	-0.5876 to 0.1603	0.06285	0.2268	ns	No		25
hsa-miR-133a-3p vs. hsa-miR-337-5p		0.1915	-0.2203 to 0.5454	0.03668	0.3591	ns	No		25
hsa-miR-133a-3p vs. novel_miR_999		-0.2563	-0.5915 to 0.1545	0.06569	0.2162	ns	No		25
hsa-miR-133a-3p vs. hsa-miR-3939		0.3635	-0.03688 to 0.6634	0.1322	0.074	ns	No		25
hsa-miR-133a-3p vs. novel_miR_1809		-0.2463	-0.5846 to 0.1648	0.06069	0.2352	ns	No		25
hsa-miR-133a-3p vs. hsa-miR-147b		0.1815	-0.2301 to 0.5381	0.03295	0.3852	ns	No		25
hsa-miR-133a-3p vs. novel_miR_12		0.3625	-0.0381 to 0.6627	0.1314	0.0749	ns	No		25
hsa-miR-133a-3p vs. novel_miR_244		0.2366	-0.1749 to 0.5777	0.05598	0.2548	ns	No		25
hsa-miR-133a-3p vs. novel_miR_1454		-0.3087	-0.6273 to 0.09848	0.09527	0.1333	ns	No		25
hsa-miR-133a-3p vs. novel_miR_186		-0.1454	-0.5111 to 0.265	0.02113	0.4881	ns	No		25
hsa-miR-133a-3p vs. hsa-miR-6804-5p		-0.3229	-0.6368 to 0.0828	0.1043	0.1154	ns	No		25
hsa-miR-133a-3p vs. novel_miR_690		0.3838	-0.01338 to 0.6763	0.1473	0.0582	ns	No		25
hsa-miR-133a-3p vs. hsa-miR-1273d		-0.2965	-0.6191 to 0.1117	0.08792	0.1501	ns	No		25
hsa-miR-133a-3p vs. hsa-miR-3179		-0.2786	-0.6069 to 0.1309	0.07763	0.1774	ns	No		25
hsa-miR-133a-3p vs. novel_miR_1240		0.2472	-0.164 to 0.5852	0.0611	0.2335	ns	No		25
hsa-miR-133a-3p vs. novel_miR_1585		0.05499	-0.3477 to 0.4406	0.003024	0.794	ns	No		25
hsa-miR-133a-3p vs. hsa-miR-4660		-0.3061	-0.6256 to 0.1013	0.0937	0.1367	ns	No		25
hsa-miR-133a-3p vs. hsa-miR-6505-3p		-0.2213	-0.5668 to 0.1905	0.04896	0.2878	ns	No		25
hsa-miR-133a-3p vs. hsa-miR-2355-5p		0.4306	0.04269 to 0.7056	0.1854	0.0317	*	Yes		25
hsa-miR-133a-3p vs. novel_miR_1589		-0.3551	-0.6579 to 0.04659	0.1261	0.0815	ns	No		25
hsa-miR-133a-3p vs. hsa-miR-1289		-0.1405	-0.5075 to 0.2696	0.01975	0.5029	ns	No		25
hsa-miR-133a-3p vs. novel_miR_1781		-0.397	-0.6847 to -0.002158	0.1576	0.0494	*	Yes		25
hsa-miR-133a-3p vs. novel_miR_956		-0.0404	-0.4287 to 0.3605	0.001632	0.848	ns	No		25
hsa-miR-133a-3p vs. novel_miR_960		-0.0404	-0.4287 to 0.3605	0.001632	0.848	ns	No		25
hsa-miR-133a-3p vs. novel_miR_964		-0.0404	-0.4287 to 0.3605	0.001632	0.848	ns	No		25
hsa-miR-133a-3p vs. novel_miR_967		-0.0404	-0.4287 to 0.3605	0.001632	0.848	ns	No		25
hsa-miR-133a-3p vs. novel_miR_69		-0.06727	-0.4504 to 0.3368	0.004525	0.7494	ns	No		25
hsa-miR-133a-3p vs. novel_miR_230		-0.1677	-0.5279 to 0.2436	0.02812	0.423	ns	No		25
hsa-miR-133a-3p vs. hsa-miR-20b-3p		-0.2797	-0.6077 to 0.1298	0.07823	0.1757	ns	No		25
hsa-miR-133a-3p vs. novel_miR_272		0.2508	-0.1602 to 0.5877	0.06289	0.2266	ns	No		25
hsa-miR-133a-3p vs. hsa-miR-18b-5p		-0.1235	-0.4945 to 0.2856	0.01525	0.5565	ns	No		25
hsa-miR-133a-3p vs. novel_miR_1547		0.1112	-0.297 to 0.485	0.01236	0.5968	ns	No		25
hsa-miR-133a-3p vs. novel_miR_262		-0.007867	-0.4017 to 0.3885	6.189e-05	0.9702	ns	No		25
hsa-miR-133a-3p vs. hsa-miR-3920		0.3513	-0.05094 to 0.6554	0.1234	0.0851	ns	No		25
hsa-miR-133a-3p vs. novel_miR_326		0.1702	-0.2411 to 0.5297	0.02897	0.4159	ns	No		25
hsa-miR-133a-3p vs. novel_miR_736		0.05501	-0.3477 to 0.4406	0.003026	0.794	ns	No		25
hsa-miR-133a-3p vs. novel_miR_712		-0.09942	-0.4759 to 0.3078	0.009885	0.6363	ns	No		25
hsa-miR-133a-3p vs. hsa-miR-5585-3p		0.4437	0.05885 to 0.7137	0.1968	0.0263	*	Yes		25
hsa-miR-133a-3p vs. hsa-miR-197-5p		0.3387	-0.0652 to 0.6472	0.1147	0.0977	ns	No		25
hsa-miR-133a-3p vs. hsa-miR-380-5p		0.278	-0.1316 to 0.6065	0.07726	0.1785	ns	No		25
hsa-miR-133a-3p vs. novel_miR_1148		0.211	-0.2009 to 0.5595	0.04451	0.3114	ns	No		25
hsa-miR-133a-3p vs. novel_miR_822		-0.2677	-0.5994 to 0.1425	0.07166	0.1958	ns	No		25
hsa-miR-133a-3p vs. novel_miR_66		-0.4179	-0.6978 to -0.02727	0.1746	0.0376	*	Yes		25
hsa-miR-133a-3p vs. hsa-miR-188-5p		-0.173	-0.5318 to 0.2384	0.02993	0.4082	ns	No		25
hsa-miR-133a-3p vs. novel_miR_711		0.1726	-0.2388 to 0.5315	0.02979	0.4093	ns	No		25
hsa-miR-133a-3p vs. novel_miR_111		0.08405	-0.3218 to 0.4638	0.007064	0.6896	ns	No		25
hsa-miR-133a-3p vs. novel_miR_1071		0.0401	-0.3608 to 0.4284	0.001608	0.8491	ns	No		25
hsa-miR-133a-3p vs. hsa-miR-4777-3p		0.1197	-0.2891 to 0.4916	0.01433	0.5687	ns	No		25
